# Supplementary material for: Photophysiological cycles in Arctic krill are entrained by weak midday twilight during the Polar Night
Source: PLoS Biol. 2021 Oct 19;19(10):e3001413. doi: 10.1371/journal.pbio.3001413 (PMC8525745; doi:10.1371/journal.pbio.3001413)
Supplement: S1 Data — (XLSX) [file pbio.3001413.s004.xlsx]

## Sheet: Fig1
Panel C
WL (nm)	38.7degN (uW/cm2/nm)		WL (nm)	76.5degN (uW/cm2/nm)		WL (nm)	78.2degN (uW/cm2/nm)		WL (nm)	80.3degN (uW/cm2/nm)
351.9	2.92368		350.062	7.39e-07		350.062	2.35e-07		350.06	6.3e-08
352.2	2.94703		350.456	7.46e-07		350.456	1.82e-07		350.46	4.5e-08
352.6	3.42991		350.85	7.39e-07		350.85	3.06e-07		350.85	5e-08
353	3.39293		351.243	7.98e-07		351.243	2.95e-07		351.24	3e-08
353.4	3.53444		351.637	7.95e-07		351.637	2.17e-07		351.64	5.7e-08
353.7	3.57513		352.03	7.37e-07		352.03	2.47e-07		352.03	6.1e-08
354.1	3.83105		352.423	7.11e-07		352.423	2.54e-07		352.42	2.1e-08
354.5	3.2388		352.817	8.05e-07		352.817	2.68e-07		352.82	2.8e-08
354.9	2.90546		353.21	8.83e-07		353.21	2.47e-07		353.21	6.1e-08
355.3	3.12768		353.603	8.06e-07		353.603	2.58e-07		353.6	3.9e-08
355.6	2.56733		353.996	8.01e-07		353.996	2.74e-07		354	5.1e-08
356	2.42061		354.39	8.64e-07		354.39	2.46e-07		354.39	3.1e-08
356.4	2.67874		354.783	8.04e-07		354.783	2.99e-07		354.78	5.6e-08
356.8	2.74214		355.176	7.64e-07		355.176	2.07e-07		355.18	5e-08
357.1	4.13348		355.569	8.01e-07		355.569	3.1e-07		355.57	3.2e-08
357.5	4.41525		355.962	8.28e-07		355.962	2.69e-07		355.96	3.3e-08
357.9	4.43368		356.355	7.35e-07		356.355	2.65e-07		356.36	7.3e-08
358.3	4.03593		356.748	6.98e-07		356.748	2.59e-07		356.75	4.7e-08
358.6	3.75568		357.141	6.39e-07		357.141	1.74e-07		357.14	6.2e-08
359	4.19782		357.534	7.23e-07		357.534	2.28e-07		357.53	3.8e-08
359.4	3.27921		357.927	6.71e-07		357.927	1.76e-07		357.93	9.9e-08
359.8	2.89846		358.319	7.12e-07		358.319	1.99e-07		358.32	2.1e-08
360.1	3.28066		358.712	6.29e-07		358.712	1.74e-07		358.71	4.1e-08
360.5	3.26599		359.105	6.94e-07		359.105	2.13e-07		359.11	3.3e-08
360.9	3.20051		359.497	5.98e-07		359.497	2.03e-07		359.5	5.8e-08
361.3	3.09849		359.89	6.43e-07		359.89	2.31e-07		359.89	1.7e-08
361.6	2.4905		360.283	7.1e-07		360.283	1.94e-07		360.28	6.2e-08
362	2.60117		360.675	7.82e-07		360.675	2.02e-07		360.68	3.6e-08
362.4	2.6286		361.068	6.69e-07		361.068	2.51e-07		361.07	2.6e-08
362.8	2.96487		361.46	7.24e-07		361.46	1.76e-07		361.46	5.7e-08
363.2	3.29671		361.853	7.57e-07		361.853	2.27e-07		361.85	3.5e-08
363.5	3.65409		362.245	7.76e-07		362.245	1.41e-07		362.25	3.5e-08
363.9	4.13749		362.637	7.76e-07		362.637	2.21e-07		362.64	5e-08
364.3	4.04571		363.03	7.83e-07		363.03	2.23e-07		363.03	8.6e-08
364.7	4.01464		363.422	8.56e-07		363.422	2.38e-07		363.42	4.5e-08
365	4.45236		363.814	8.62e-07		363.814	2.27e-07		363.81	4e-08
365.4	4.49326		364.207	8.51e-07		364.207	2.58e-07		364.21	1.1e-08
365.8	4.2588		364.599	8.27e-07		364.599	2.57e-07		364.6	3.3e-08
366.2	3.9428		364.991	9.07e-07		364.991	2.57e-07		364.99	4.6e-08
366.5	4.34739		365.383	9.91e-07		365.383	3.03e-07		365.38	7.4e-08
366.9	4.5571		365.775	9.49e-07		365.775	2.74e-07		365.77	4.2e-08
367.3	4.47957		366.167	9.53e-07		366.167	2.85e-07		366.17	3e-08
367.7	4.87583		366.559	9.17e-07		366.559	2.92e-07		366.56	7.7e-08
368	5.32403		366.951	1.009e-06		366.951	3.09e-07		366.95	3.1e-08
368.4	5.59193		367.343	1.059e-06		367.343	2.97e-07		367.34	2.7e-08
368.8	5.62072		367.735	1.023e-06		367.735	3.11e-07		367.74	4.1e-08
369.2	5.6918		368.126	1.001e-06		368.126	3.28e-07		368.13	3.4e-08
369.5	5.85732		368.518	1.016e-06		368.518	3.04e-07		368.52	5e-08
369.9	5.54427		368.91	1.03e-06		368.91	3.21e-07		368.91	5.3e-08
370.3	5.39801		369.302	1.021e-06		369.302	2.48e-07		369.3	8.6e-08
370.7	5.05775		369.693	1.001e-06		369.693	3.2e-07		369.69	7.2e-08
371	4.4611		370.085	1.013e-06		370.085	3.52e-07		370.08	4.5e-08
371.4	4.0627		370.476	1.061e-06		370.476	3e-07		370.48	3.2e-08
371.8	3.96951		370.868	1.099e-06		370.868	2.87e-07		370.87	3.5e-08
372.2	4.14002		371.26	1.007e-06		371.26	2.99e-07		371.26	2.4e-08
372.5	4.32292		371.651	9.01e-07		371.651	2.13e-07		371.65	7.2e-08
372.9	4.97655		372.042	9.9e-07		372.042	3.3e-07		372.04	4e-08
373.3	5.15398		372.434	9.24e-07		372.434	2.6e-07		372.43	6e-09
373.7	5.66042		372.825	9.64e-07		372.825	2.39e-07		372.82	4.7e-08
374	5.92927		373.216	9.25e-07		373.216	2.69e-07		373.22	3.1e-08
374.4	5.83926		373.608	8.66e-07		373.608	2.94e-07		373.61	5.5e-08
374.8	5.69803		373.999	9.32e-07		373.999	3.13e-07		374	-2.1e-08
375.1	5.18892		374.39	9.1e-07		374.39	3.27e-07		374.39	6.4e-08
375.5	5.40796		374.781	9.16e-07		374.781	2.39e-07		374.78	7.8e-08
375.9	5.58207		375.172	9.65e-07		375.172	2.49e-07		375.17	1.3e-08
376.3	5.21232		375.563	9.71e-07		375.563	2.02e-07		375.56	5.4e-08
376.6	5.11575		375.954	9.58e-07		375.954	2.46e-07		375.95	3.5e-08
377	5.44113		376.345	1.07e-06		376.345	3.28e-07		376.35	6.6e-08
377.4	6.15656		376.736	1.111e-06		376.736	4.07e-07		376.74	3.7e-08
377.8	6.18137		377.127	1.096e-06		377.127	3.53e-07		377.13	5.1e-08
378.1	6.06659		377.518	1.176e-06		377.518	3.68e-07		377.52	6.5e-08
378.5	6.53952		377.909	1.186e-06		377.909	3.48e-07		377.91	4e-08
378.9	6.92631		378.3	1.224e-06		378.3	3.9e-07		378.3	5.1e-08
379.3	8.01268		378.69	1.135e-06		378.69	3.84e-07		378.69	7.6e-08
379.6	7.82797		379.081	1.203e-06		379.081	3.58e-07		379.08	4.8e-08
380	8.00461		379.472	1.21e-06		379.472	4.03e-07		379.47	6.3e-08
380.4	7.81121		379.862	1.182e-06		379.862	4.2e-07		379.86	5.9e-08
380.8	7.54409		380.253	1.121e-06		380.253	3.35e-07		380.25	6.4e-08
381.1	7.10867		380.644	1.12e-06		380.644	3.51e-07		380.64	7.3e-08
381.5	5.24631		381.034	1.091e-06		381.034	2.99e-07		381.03	7.6e-08
381.9	4.73993		381.425	1.065e-06		381.425	3.21e-07		381.43	5.4e-08
382.3	4.39713		381.815	9.88e-07		381.815	2.76e-07		381.82	7.4e-08
382.6	4.04665		382.205	9.94e-07		382.205	2.75e-07		382.2	2.2e-08
383	3.82918		382.596	9.7e-07		382.596	2.97e-07		382.6	7.6e-08
383.4	3.7732		382.986	9.12e-07		382.986	3.01e-07		382.99	2.6e-08
383.7	3.78807		383.376	9.24e-07		383.376	2.29e-07		383.38	5.6e-08
384.1	3.59618		383.767	9.62e-07		383.767	3.61e-07		383.77	2.7e-08
384.5	3.72016		384.157	9.39e-07		384.157	3.39e-07		384.16	8.8e-08
384.9	4.12517		384.547	9.94e-07		384.547	3.48e-07		384.55	1.11e-07
385.2	4.12679		384.937	1.06e-06		384.937	4.41e-07		384.94	6.4e-08
385.6	4.24877		385.327	1.088e-06		385.327	3.32e-07		385.33	7e-08
386	4.66206		385.717	1.145e-06		385.717	3.58e-07		385.72	1.02e-07
386.4	5.1505		386.107	1.185e-06		386.107	4.52e-07		386.11	8e-08
386.7	5.29757		386.497	1.136e-06		386.497	3.64e-07		386.5	4.8e-08
387.1	5.26483		386.887	1.208e-06		386.887	3.45e-07		386.89	8.7e-08
387.5	5.27151		387.277	1.188e-06		387.277	4.16e-07		387.28	7.9e-08
387.8	5.40053		387.667	1.211e-06		387.667	3.71e-07		387.67	1.01e-07
388.2	5.49264		388.057	1.196e-06		388.057	4.35e-07		388.06	1.37e-07
388.6	5.63495		388.446	1.31e-06		388.446	4.76e-07		388.45	1.7e-07
389	5.89828		388.836	1.381e-06		388.836	4.98e-07		388.84	1.29e-07
389.3	6.40919		389.226	1.38e-06		389.226	6.19e-07		389.23	1.29e-07
389.7	6.83002		389.615	1.443e-06		389.615	6.67e-07		389.62	1.53e-07
390.1	6.82823		390.005	1.492e-06		390.005	6.27e-07		390.01	1.29e-07
390.5	7.19866		390.394	1.53e-06		390.394	6.75e-07		390.39	1.52e-07
390.8	7.41085		390.784	1.516e-06		390.784	6.25e-07		390.78	1.25e-07
391.2	7.00002		391.173	1.539e-06		391.173	6.37e-07		391.17	1.89e-07
391.6	6.73403		391.563	1.53e-06		391.563	6.11e-07		391.56	1.34e-07
391.9	6.54559		391.952	1.474e-06		391.952	6.53e-07		391.95	1.13e-07
392.3	6.39284		392.342	1.339e-06		392.342	4.76e-07		392.34	1.04e-07
392.7	5.83377		392.731	1.281e-06		392.731	4.66e-07		392.73	9.1e-08
393.1	5.59446		393.12	1.26e-06		393.12	4.74e-07		393.12	1.01e-07
393.4	5.61458		393.509	1.159e-06		393.509	4.45e-07		393.51	6.3e-08
393.8	5.34138		393.899	1.151e-06		393.899	3.44e-07		393.9	8.8e-08
394.2	5.32481		394.288	1.15e-06		394.288	3.44e-07		394.29	6.9e-08
394.6	5.72489		394.677	1.169e-06		394.677	3.1e-07		394.68	8.9e-08
394.9	5.96007		395.066	1.259e-06		395.066	4.32e-07		395.07	-1.3e-08
395.3	6.00772		395.455	1.244e-06		395.455	3.69e-07		395.45	8.3e-08
395.7	5.97486		395.844	1.352e-06		395.844	3.65e-07		395.84	4.4e-08
396	6.16803		396.233	1.279e-06		396.233	4.15e-07		396.23	1.02e-07
396.4	5.99083		396.622	1.323e-06		396.622	4.7e-07		396.62	5.8e-08
396.8	5.91781		397.011	1.384e-06		397.011	4.94e-07		397.01	7.8e-08
397.2	6.05694		397.4	1.415e-06		397.4	4.43e-07		397.4	5.6e-08
397.5	6.45676		397.788	1.541e-06		397.788	4.97e-07		397.79	6.5e-08
397.9	7.13128		398.177	1.602e-06		398.177	4.62e-07		398.18	5.3e-08
398.3	7.65889		398.566	1.674e-06		398.566	4.96e-07		398.57	8.6e-08
398.6	8.43829		398.955	1.799e-06		398.955	4.95e-07		398.95	8.3e-08
399	9.06423		399.343	1.895e-06		399.343	5.9e-07		399.34	1.04e-07
399.4	9.59551		399.732	1.959e-06		399.732	6.43e-07		399.73	6.2e-08
399.8	9.60554		400.12	2.052e-06		400.12	6.7e-07		400.12	1.12e-07
400.1	9.96978		400.509	2.089e-06		400.509	6.39e-07		400.51	9.8e-08
400.5	10.0752		400.897	2.132e-06		400.897	5.83e-07		400.9	1.24e-07
400.9	10.2711		401.286	2.171e-06		401.286	6.98e-07		401.29	1.28e-07
401.2	10.1628		401.674	2.141e-06		401.674	6.32e-07		401.67	6.7e-08
401.6	10.2396		402.063	2.195e-06		402.063	6.71e-07		402.06	8.2e-08
402	10.5364		402.451	2.153e-06		402.451	7.18e-07		402.45	1.01e-07
402.4	10.4112		402.839	2.238e-06		402.839	7.07e-07		402.84	1.16e-07
402.7	10.5217		403.227	2.159e-06		403.227	7.05e-07		403.23	2.28e-07
403.1	10.3643		403.616	2.175e-06		403.616	7.29e-07		403.62	8.1e-08
403.5	10.1818		404.004	2.064e-06		404.004	6.91e-07		404	1.57e-07
403.8	10.157		404.392	2.132e-06		404.392	6.8e-07		404.39	1.37e-07
404.2	10.0121		404.78	2.087e-06		404.78	6.94e-07		404.78	8.8e-08
404.6	10.0877		405.168	2.067e-06		405.168	6.89e-07		405.17	1.27e-07
405	9.93065		405.556	2.111e-06		405.556	6.79e-07		405.56	1e-07
405.3	9.98042		405.944	2.043e-06		405.944	6.35e-07		405.94	9.7e-08
405.7	10.1886		406.332	2.061e-06		406.332	6.99e-07		406.33	1.04e-07
406.1	10.2		406.72	2.074e-06		406.72	6.53e-07		406.72	1.01e-07
406.4	10.1637		407.107	2.095e-06		407.107	6.66e-07		407.11	1.19e-07
406.8	9.97182		407.495	2.106e-06		407.495	6.52e-07		407.5	1.39e-07
407.2	10.2607		407.883	2.14e-06		407.883	6.83e-07		407.88	1.07e-07
407.5	10.3644		408.271	2.074e-06		408.271	6.8e-07		408.27	1.28e-07
407.9	10.6226		408.658	2.103e-06		408.658	6.59e-07		408.66	1.27e-07
408.3	10.8057		409.046	2.119e-06		409.046	6.5e-07		409.05	1.06e-07
408.7	10.9853		409.434	2.092e-06		409.434	6.68e-07		409.43	8.9e-08
409	11.3054		409.821	2.179e-06		409.821	7.2e-07		409.82	1.09e-07
409.4	11.2387		410.209	2.162e-06		410.209	6.9e-07		410.21	1.38e-07
409.8	11.1771		410.596	2.156e-06		410.596	7.24e-07		410.6	1.36e-07
410.1	11.046		410.984	2.142e-06		410.984	7.26e-07		410.98	9.8e-08
410.5	11.0053		411.371	2.192e-06		411.371	7.05e-07		411.37	9.6e-08
410.9	11.2547		411.758	2.185e-06		411.758	6.98e-07		411.76	1.23e-07
411.3	11.2216		412.146	2.204e-06		412.146	7.06e-07		412.15	1.27e-07
411.6	11.3821		412.533	2.232e-06		412.533	7.18e-07		412.53	1.3e-07
412	11.5464		412.92	2.26e-06		412.92	7.02e-07		412.92	9.9e-08
412.4	11.752		413.307	2.248e-06		413.307	6.82e-07		413.31	1.45e-07
412.7	11.2382		413.694	2.243e-06		413.694	7.12e-07		413.69	1.04e-07
413.1	10.5388		414.082	2.244e-06		414.082	7.09e-07		414.08	1.23e-07
413.5	10.5639		414.469	2.198e-06		414.469	7.39e-07		414.47	1.07e-07
413.8	10.5612		414.856	2.254e-06		414.856	7.41e-07		414.86	1.13e-07
414.2	10.5116		415.243	2.24e-06		415.243	7.34e-07		415.24	1.24e-07
414.6	10.4394		415.63	2.213e-06		415.63	7.14e-07		415.63	1.23e-07
415	10.9451		416.016	2.17e-06		416.016	7.56e-07		416.02	1.57e-07
415.3	11.4654		416.403	2.252e-06		416.403	7.14e-07		416.4	1.43e-07
415.7	11.3955		416.79	2.21e-06		416.79	6.88e-07		416.79	1.47e-07
416.1	11.3105		417.177	2.253e-06		417.177	7.19e-07		417.18	1.42e-07
416.4	11.3628		417.564	2.219e-06		417.564	7.52e-07		417.56	1.26e-07
416.8	11.2951		417.95	2.232e-06		417.95	7.33e-07		417.95	1.35e-07
417.2	11.3607		418.337	2.167e-06		418.337	7.33e-07		418.34	1.09e-07
417.5	11.3828		418.724	2.164e-06		418.724	7.12e-07		418.72	1.63e-07
417.9	11.3628		419.11	2.162e-06		419.11	7.04e-07		419.11	1.2e-07
418.3	11.3919		419.497	2.198e-06		419.497	7.58e-07		419.5	1.31e-07
418.6	11.2554		419.883	2.192e-06		419.883	6.81e-07		419.88	1.46e-07
419	11.1135		420.27	2.224e-06		420.27	7.28e-07		420.27	1.55e-07
419.4	11.0895		420.656	2.185e-06		420.656	7.32e-07		420.66	1.2e-07
419.8	11.224		421.042	2.203e-06		421.042	6.97e-07		421.04	1.58e-07
420.1	11.36		421.429	2.224e-06		421.429	7.51e-07		421.43	1.8e-07
420.5	11.3282		421.815	2.185e-06		421.815	7.67e-07		421.82	1.23e-07
420.9	11.4737		422.201	2.171e-06		422.201	7.08e-07		422.2	1.65e-07
421.2	11.7209		422.588	2.179e-06		422.588	7.32e-07		422.59	1.36e-07
421.6	11.7608		422.974	2.157e-06		422.974	6.85e-07		422.97	1.28e-07
422	11.7135		423.36	2.161e-06		423.36	7.38e-07		423.36	1.23e-07
422.3	11.7812		423.746	2.163e-06		423.746	7.37e-07		423.75	1.46e-07
422.7	11.7642		424.132	2.105e-06		424.132	7.77e-07		424.13	1.5e-07
423.1	11.7856		424.518	2.075e-06		424.518	7.81e-07		424.52	1.45e-07
423.4	11.6987		424.904	2.105e-06		424.904	7.44e-07		424.9	1.52e-07
423.8	11.653		425.29	2.136e-06		425.29	7.38e-07		425.29	1.56e-07
424.2	11.6934		425.676	2.125e-06		425.676	7.79e-07		425.68	1.78e-07
424.5	11.6124		426.062	2.108e-06		426.062	7.66e-07		426.06	1.66e-07
424.9	11.6802		426.447	2.082e-06		426.447	7.55e-07		426.45	1.72e-07
425.3	11.231		426.833	2.135e-06		426.833	7.54e-07		426.83	1.5e-07
425.7	11.3123		427.219	2.083e-06		427.219	7.68e-07		427.22	1.48e-07
426	11.4122		427.604	2.096e-06		427.604	7.81e-07		427.6	1.69e-07
426.4	11.326		427.99	2.022e-06		427.99	7.05e-07		427.99	1.46e-07
426.8	11.3512		428.376	1.949e-06		428.376	7.69e-07		428.38	1.52e-07
427.1	11.2364		428.761	1.949e-06		428.761	7e-07		428.76	1.33e-07
427.5	11.4997		429.147	1.849e-06		429.147	6.69e-07		429.15	1.37e-07
427.9	11.2615		429.532	1.838e-06		429.532	6.49e-07		429.53	1.14e-07
428.2	10.9534		429.918	1.799e-06		429.918	6.04e-07		429.92	1.32e-07
428.6	10.7042		430.303	1.781e-06		430.303	5.72e-07		430.3	1.2e-07
429	10.3849		430.688	1.797e-06		430.688	5.96e-07		430.69	1.06e-07
429.3	10.1068		431.074	1.879e-06		431.074	6.03e-07		431.07	1.03e-07
429.7	9.84763		431.459	1.809e-06		431.459	6.13e-07		431.46	1.4e-07
430.1	9.79091		431.844	1.894e-06		431.844	6.68e-07		431.84	1.2e-07
430.4	9.87187		432.229	1.953e-06		432.229	6.61e-07		432.23	1.15e-07
430.8	10.0556		432.615	2.01e-06		432.615	6.34e-07		432.62	1.22e-07
431.2	10.2677		433	2.078e-06		433	6.88e-07		433	1.34e-07
431.5	10.6914		433.385	2.079e-06		433.385	7.14e-07		433.38	1.3e-07
431.9	11.1409		433.77	2.112e-06		433.77	7.15e-07		433.77	1.38e-07
432.3	11.3702		434.155	2.132e-06		434.155	7.2e-07		434.15	1.42e-07
432.6	11.6026		434.54	2.108e-06		434.54	7.31e-07		434.54	1.64e-07
433	11.6602		434.925	2.244e-06		434.925	7.96e-07		434.93	1.81e-07
433.4	11.6895		435.309	2.26e-06		435.309	8.19e-07		435.31	1.79e-07
433.8	11.7814		435.694	2.238e-06		435.694	8.08e-07		435.69	1.99e-07
434.1	11.8836		436.079	2.27e-06		436.079	8.06e-07		436.08	1.84e-07
434.5	12.0513		436.464	2.274e-06		436.464	8.22e-07		436.46	1.94e-07
434.9	12.1329		436.848	2.338e-06		436.848	8.33e-07		436.85	1.84e-07
435.2	12.4132		437.233	2.285e-06		437.233	8.61e-07		437.23	1.98e-07
435.6	12.6233		437.618	2.225e-06		437.618	7.88e-07		437.62	1.61e-07
436	12.6741		438.002	2.141e-06		438.002	7.58e-07		438	1.63e-07
436.3	12.6904		438.387	2.18e-06		438.387	7.37e-07		438.39	1.6e-07
436.7	12.6326		438.771	2.121e-06		438.771	7.1e-07		438.77	1.3e-07
437.1	12.5764		439.156	2.122e-06		439.156	6.83e-07		439.16	1.55e-07
437.4	12.4404		439.54	2.091e-06		439.54	7.33e-07		439.54	1.56e-07
437.8	12.2898		439.924	2.169e-06		439.924	6.69e-07		439.92	1.25e-07
438.2	12.2313		440.309	2.14e-06		440.309	6.8e-07		440.31	1.48e-07
438.5	12.1855		440.693	2.207e-06		440.693	7.52e-07		440.69	1.52e-07
438.9	12.2222		441.077	2.252e-06		441.077	7.32e-07		441.08	1.46e-07
439.3	12.3469		441.462	2.265e-06		441.462	7.41e-07		441.46	1.33e-07
439.6	12.4996		441.846	2.29e-06		441.846	7.78e-07		441.85	1.45e-07
440	12.6482		442.23	2.257e-06		442.23	7.53e-07		442.23	1.41e-07
440.4	12.8269		442.614	2.304e-06		442.614	7.78e-07		442.61	1.66e-07
440.7	13.063		442.998	2.333e-06		442.998	8.05e-07		443	1.59e-07
441.1	13.2771		443.382	2.337e-06		443.382	7.56e-07		443.38	1.42e-07
441.5	13.4347		443.766	2.365e-06		443.766	8.02e-07		443.77	1.39e-07
441.8	13.4612		444.15	2.323e-06		444.15	7.84e-07		444.15	1.31e-07
442.2	13.5589		444.534	2.296e-06		444.534	7.73e-07		444.53	1.59e-07
442.6	13.6303		444.917	2.307e-06		444.917	7.68e-07		444.92	1.63e-07
442.9	13.5693		445.301	2.328e-06		445.301	7.7e-07		445.3	1.71e-07
443.3	13.6434		445.685	2.318e-06		445.685	7.92e-07		445.69	1.61e-07
443.7	13.5636		446.069	2.297e-06		446.069	7.68e-07		446.07	1.48e-07
444	13.5369		446.452	2.293e-06		446.452	7.75e-07		446.45	1.4e-07
444.4	13.624		446.836	2.321e-06		446.836	7.82e-07		446.84	1.32e-07
444.8	13.5743		447.22	2.351e-06		447.22	7.81e-07		447.22	1.65e-07
445.1	13.5616		447.603	2.386e-06		447.603	8.08e-07		447.6	1.71e-07
445.5	13.4337		447.987	2.402e-06		447.987	8.04e-07		447.99	1.51e-07
445.9	13.5198		448.37	2.357e-06		448.37	8.39e-07		448.37	1.45e-07
446.2	13.6139		448.753	2.402e-06		448.753	8.32e-07		448.75	1.56e-07
446.6	13.6068		449.137	2.4e-06		449.137	7.86e-07		449.14	1.7e-07
447	13.7357		449.52	2.476e-06		449.52	8.39e-07		449.52	1.56e-07
447.3	13.9234		449.903	2.458e-06		449.903	8.41e-07		449.9	1.8e-07
447.7	14.0943		450.287	2.487e-06		450.287	8.21e-07		450.29	1.55e-07
448.1	14.1711		450.67	2.484e-06		450.67	8.03e-07		450.67	1.72e-07
448.4	14.3024		451.053	2.416e-06		451.053	8.36e-07		451.05	1.65e-07
448.8	14.4362		451.436	2.461e-06		451.436	8.31e-07		451.44	1.92e-07
449.1	14.5334		451.819	2.466e-06		451.819	8.06e-07		451.82	1.55e-07
449.5	14.6428		452.202	2.422e-06		452.202	7.89e-07		452.2	1.75e-07
449.9	14.6961		452.585	2.424e-06		452.585	8.32e-07		452.58	1.6e-07
450.2	14.8784		452.968	2.371e-06		452.968	7.96e-07		452.97	1.49e-07
450.6	14.9416		453.351	2.412e-06		453.351	7.81e-07		453.35	1.6e-07
451	15.0036		453.734	2.38e-06		453.734	7.67e-07		453.73	1.74e-07
451.3	15.3692		454.117	2.33e-06		454.117	8.01e-07		454.12	1.48e-07
451.7	15.4609		454.5	2.316e-06		454.5	7.87e-07		454.5	1.62e-07
452.1	15.4065		454.882	2.392e-06		454.882	7.99e-07		454.88	1.55e-07
452.4	15.2167		455.265	2.361e-06		455.265	8.05e-07		455.26	1.47e-07
452.8	15.0882		455.648	2.406e-06		455.648	7.96e-07		455.65	1.72e-07
453.2	14.9589		456.03	2.404e-06		456.03	8.22e-07		456.03	1.72e-07
453.5	14.4833		456.413	2.346e-06		456.413	8.23e-07		456.41	1.97e-07
453.9	14.2906		456.795	2.329e-06		456.795	7.91e-07		456.8	1.47e-07
454.3	14.2893		457.178	2.322e-06		457.178	7.86e-07		457.18	1.61e-07
454.6	14.3981		457.56	2.376e-06		457.56	7.9e-07		457.56	1.8e-07
455	14.587		457.943	2.328e-06		457.943	8.15e-07		457.94	1.78e-07
455.4	14.7549		458.325	2.336e-06		458.325	8.19e-07		458.32	1.76e-07
455.7	14.8441		458.708	2.317e-06		458.708	8.23e-07		458.71	1.44e-07
456.1	15.6663		459.09	2.272e-06		459.09	8.3e-07		459.09	1.68e-07
456.5	15.9188		459.472	2.25e-06		459.472	7.84e-07		459.47	1.71e-07
456.8	16.071		459.854	2.261e-06		459.854	7.89e-07		459.85	1.71e-07
457.2	16.0152		460.236	2.267e-06		460.236	7.86e-07		460.24	1.74e-07
457.5	15.9688		460.619	2.239e-06		460.619	8e-07		460.62	1.63e-07
457.9	15.8587		461.001	2.265e-06		461.001	7.58e-07		461	1.49e-07
458.3	15.0262		461.383	2.287e-06		461.383	7.71e-07		461.38	2.71e-07
458.6	14.7404		461.765	2.24e-06		461.765	7.83e-07		461.76	1.9e-07
459	14.4398		462.147	2.252e-06		462.147	7.8e-07		462.15	1.49e-07
459.4	14.3741		462.528	2.306e-06		462.528	7.76e-07		462.53	1.82e-07
459.7	14.2923		462.91	2.289e-06		462.91	7.54e-07		462.91	1.38e-07
460.1	14.3292		463.292	2.307e-06		463.292	8.01e-07		463.29	1.67e-07
460.5	14.2998		463.674	2.304e-06		463.674	7.73e-07		463.67	1.61e-07
460.8	14.3344		464.056	2.277e-06		464.056	7.7e-07		464.06	1.62e-07
461.2	14.4842		464.437	2.273e-06		464.437	7.73e-07		464.44	1.75e-07
461.6	14.4824		464.819	2.235e-06		464.819	7.88e-07		464.82	1.72e-07
461.9	14.5736		465.201	2.211e-06		465.201	8.03e-07		465.2	1.72e-07
462.3	14.6961		465.582	2.199e-06		465.582	7.96e-07		465.58	1.63e-07
462.7	14.7616		465.964	2.206e-06		465.964	7.9e-07		465.96	1.71e-07
463	14.8111		466.345	2.23e-06		466.345	8.03e-07		466.35	1.7e-07
463.4	14.7602		466.727	2.197e-06		466.727	8.12e-07		466.73	1.89e-07
463.7	14.8276		467.108	2.149e-06		467.108	8.21e-07		467.11	1.79e-07
464.1	14.8134		467.49	2.173e-06		467.49	7.67e-07		467.49	1.81e-07
464.5	14.7222		467.871	2.192e-06		467.871	7.65e-07		467.87	1.93e-07
464.8	14.6322		468.252	2.16e-06		468.252	7.64e-07		468.25	1.72e-07
465.2	14.6069		468.633	2.152e-06		468.633	7.95e-07		468.63	1.89e-07
465.6	14.6274		469.015	2.198e-06		469.015	7.83e-07		469.01	1.66e-07
465.9	14.5786		469.396	2.117e-06		469.396	7.94e-07		469.4	2.06e-07
466.3	14.5447		469.777	2.114e-06		469.777	7.59e-07		469.78	1.68e-07
466.7	14.5967		470.158	2.093e-06		470.158	7.38e-07		470.16	1.51e-07
467	14.721		470.539	2.2e-06		470.539	7.87e-07		470.54	1.64e-07
467.4	14.7579		470.92	2.134e-06		470.92	7.5e-07		470.92	1.61e-07
467.7	14.7865		471.301	2.16e-06		471.301	7.58e-07		471.3	1.81e-07
468.1	14.8327		471.682	2.156e-06		471.682	7.65e-07		471.68	1.59e-07
468.5	14.8948		472.063	2.129e-06		472.063	7.34e-07		472.06	1.45e-07
468.8	14.8579		472.443	2.117e-06		472.443	7.31e-07		472.44	1.75e-07
469.2	14.8079		472.824	2.158e-06		472.824	7.47e-07		472.82	1.76e-07
469.6	14.7808		473.205	2.144e-06		473.205	7.21e-07		473.2	1.75e-07
469.9	14.7212		473.586	2.12e-06		473.586	7.27e-07		473.59	1.5e-07
470.3	14.6773		473.966	2.11e-06		473.966	7.3e-07		473.97	1.63e-07
470.7	14.6801		474.347	2.121e-06		474.347	7.26e-07		474.35	1.76e-07
471	14.802		474.727	2.097e-06		474.727	7.62e-07		474.73	1.49e-07
471.4	14.9569		475.108	2.077e-06		475.108	6.84e-07		475.11	1.66e-07
471.7	14.9832		475.488	2.062e-06		475.488	6.84e-07		475.49	1.39e-07
472.1	15.0978		475.869	2.025e-06		475.869	7.21e-07		475.87	1.39e-07
472.5	15.2392		476.249	2.033e-06		476.249	6.91e-07		476.25	1.62e-07
472.8	15.2417		476.63	2.017e-06		476.63	7.24e-07		476.63	1.5e-07
473.2	15.1393		477.01	1.985e-06		477.01	7.04e-07		477.01	1.52e-07
473.6	15.0956		477.39	2.039e-06		477.39	7.25e-07		477.39	1.53e-07
473.9	15.1602		477.77	1.983e-06		477.77	6.95e-07		477.77	1.53e-07
474.3	15.1742		478.151	1.981e-06		478.151	6.98e-07		478.15	1.46e-07
474.6	15.0612		478.531	1.986e-06		478.531	6.64e-07		478.53	1.47e-07
475	15.0426		478.911	1.967e-06		478.911	7.21e-07		478.91	1.59e-07
475.4	15.1081		479.291	1.962e-06		479.291	6.84e-07		479.29	1.47e-07
475.7	15.0376		479.671	1.931e-06		479.671	6.71e-07		479.67	1.51e-07
476.1	15.0131		480.051	1.976e-06		480.051	6.95e-07		480.05	1.32e-07
476.5	14.9511		480.431	1.972e-06		480.431	6.96e-07		480.43	1.36e-07
476.8	14.9802		480.811	1.942e-06		480.811	6.71e-07		480.81	1.45e-07
477.2	14.9613		481.191	1.949e-06		481.191	6.85e-07		481.19	1.61e-07
477.5	14.9444		481.57	1.931e-06		481.57	6.7e-07		481.57	1.44e-07
477.9	14.968		481.95	1.937e-06		481.95	6.91e-07		481.95	1.48e-07
478.3	14.9739		482.33	1.96e-06		482.33	6.76e-07		482.33	1.49e-07
478.6	14.9881		482.71	1.925e-06		482.71	6.54e-07		482.71	1.66e-07
479	14.9507		483.089	1.911e-06		483.089	6.73e-07		483.09	1.48e-07
479.4	15.0067		483.469	1.895e-06		483.469	6.7e-07		483.47	1.52e-07
479.7	15.0348		483.848	1.912e-06		483.848	6.52e-07		483.85	1.58e-07
480.1	15.0403		484.228	1.873e-06		484.228	6.91e-07		484.23	1.48e-07
480.4	15.3914		484.607	1.85e-06		484.607	6.89e-07		484.61	1.48e-07
480.8	15.5593		484.987	1.822e-06		484.987	6.85e-07		484.99	1.46e-07
481.2	15.6252		485.366	1.809e-06		485.366	6.64e-07		485.37	1.72e-07
481.5	15.5894		485.745	1.793e-06		485.745	6.53e-07		485.75	1.55e-07
481.9	15.4766		486.125	1.749e-06		486.125	6.46e-07		486.13	1.44e-07
482.3	15.469		486.504	1.765e-06		486.504	6.3e-07		486.5	1.4e-07
482.6	15.0896		486.883	1.751e-06		486.883	6.7e-07		486.88	1.65e-07
483	14.8462		487.262	1.77e-06		487.262	6.44e-07		487.26	1.59e-07
483.3	14.7359		487.642	1.748e-06		487.642	6.73e-07		487.64	1.67e-07
483.7	14.6617		488.021	1.808e-06		488.021	6.64e-07		488.02	1.62e-07
484.1	14.6093		488.4	1.783e-06		488.4	6.87e-07		488.4	1.49e-07
484.4	14.4107		488.779	1.821e-06		488.779	7.04e-07		488.78	1.54e-07
484.8	14.1749		489.158	1.838e-06		489.158	6.67e-07		489.16	1.64e-07
485.1	13.9717		489.537	1.877e-06		489.537	6.74e-07		489.54	1.56e-07
485.5	13.7084		489.915	1.84e-06		489.915	6.68e-07		489.92	1.56e-07
485.9	13.5236		490.294	1.834e-06		490.294	6.97e-07		490.29	1.49e-07
486.2	13.3664		490.673	1.84e-06		490.673	6.58e-07		490.67	1.54e-07
486.6	13.3507		491.052	1.821e-06		491.052	7e-07		491.05	1.64e-07
487	13.4343		491.43	1.856e-06		491.43	6.91e-07		491.43	1.75e-07
487.3	13.5476		491.809	1.806e-06		491.809	6.81e-07		491.81	1.72e-07
487.7	13.7306		492.188	1.792e-06		492.188	6.82e-07		492.19	1.68e-07
488	13.8765		492.566	1.807e-06		492.566	6.66e-07		492.57	1.7e-07
488.4	14.0857		492.945	1.793e-06		492.945	6.62e-07		492.94	1.68e-07
488.8	14.2323		493.323	1.8e-06		493.323	6.69e-07		493.32	1.67e-07
489.1	14.2981		493.702	1.779e-06		493.702	6.78e-07		493.7	1.54e-07
489.5	14.3416		494.08	1.798e-06		494.08	6.52e-07		494.08	1.58e-07
489.8	14.3944		494.458	1.803e-06		494.458	6.84e-07		494.46	1.61e-07
490.2	14.397		494.837	1.788e-06		494.837	6.83e-07		494.84	1.63e-07
490.6	14.3367		495.215	1.775e-06		495.215	6.84e-07		495.21	1.7e-07
490.9	14.2572		495.593	1.805e-06		495.593	7e-07		495.59	1.82e-07
491.3	14.1892		495.971	1.824e-06		495.971	6.81e-07		495.97	1.73e-07
491.6	14.1168		496.35	1.812e-06		496.35	6.92e-07		496.35	1.79e-07
492	14.0667		496.728	1.777e-06		496.728	6.96e-07		496.73	1.76e-07
492.4	14.0096		497.106	1.762e-06		497.106	6.94e-07		497.11	1.97e-07
492.7	13.9891		497.484	1.723e-06		497.484	6.93e-07		497.48	1.96e-07
493.1	14.0273		497.862	1.692e-06		497.862	7.11e-07		497.86	2.06e-07
493.4	14.0795		498.24	1.706e-06		498.24	7.2e-07		498.24	1.94e-07
493.8	14.1386		498.618	1.701e-06		498.618	7.36e-07		498.62	2.1e-07
494.2	14.1457		498.995	1.678e-06		498.995	7.07e-07		499	2.05e-07
494.5	14.1894		499.373	1.663e-06		499.373	6.67e-07		499.37	2.06e-07
494.9	14.2281		499.751	1.601e-06		499.751	6.84e-07		499.75	2.05e-07
495.3	14.2127		500.129	1.595e-06		500.129	6.55e-07		500.13	2.03e-07
495.6	14.2034		500.506	1.551e-06		500.506	6.18e-07		500.51	1.89e-07
496	14.1851		500.884	1.527e-06		500.884	6.42e-07		500.88	1.68e-07
496.3	14.1649		501.262	1.509e-06		501.262	6.06e-07		501.26	1.64e-07
496.7	14.1153		501.639	1.494e-06		501.639	5.83e-07		501.64	1.64e-07
497.1	14.0109		502.017	1.482e-06		502.017	5.38e-07		502.02	1.72e-07
497.4	13.9059		502.394	1.469e-06		502.394	5.64e-07		502.39	1.4e-07
497.8	13.7858		502.772	1.491e-06		502.772	5.8e-07		502.77	1.41e-07
498.1	13.6689		503.149	1.451e-06		503.149	5.47e-07		503.15	1.4e-07
498.5	13.5661		503.526	1.437e-06		503.526	5.63e-07		503.53	1.45e-07
498.9	13.442		503.903	1.406e-06		503.903	5.7e-07		503.9	1.28e-07
499.2	13.3475		504.281	1.428e-06		504.281	5.44e-07		504.28	1.2e-07
499.6	13.2406		504.658	1.402e-06		504.658	5.51e-07		504.66	1.43e-07
499.9	13.1253		505.035	1.438e-06		505.035	5.78e-07		505.04	1.48e-07
500.3	13.0497		505.412	1.441e-06		505.412	5.53e-07		505.41	1.43e-07
500.7	12.9816		505.789	1.442e-06		505.789	5.29e-07		505.79	1.34e-07
501	12.8544		506.166	1.419e-06		506.166	5.44e-07		506.17	1.37e-07
501.4	12.7312		506.543	1.376e-06		506.543	5.6e-07		506.54	1.32e-07
501.7	12.652		506.92	1.422e-06		506.92	5.35e-07		506.92	1.24e-07
502.1	12.5678		507.297	1.437e-06		507.297	5.32e-07		507.3	1.3e-07
502.4	12.4515		507.674	1.408e-06		507.674	5.5e-07		507.67	1.56e-07
502.8	12.3309		508.051	1.411e-06		508.051	5.18e-07		508.05	1.43e-07
503.2	12.3197		508.428	1.423e-06		508.428	5.42e-07		508.43	1.43e-07
503.5	12.3116		508.804	1.418e-06		508.804	5.4e-07		508.8	1.29e-07
503.9	12.2806		509.181	1.434e-06		509.181	5.43e-07		509.18	1.21e-07
504.2	12.3028		509.558	1.432e-06		509.558	5.43e-07		509.56	1.25e-07
504.6	12.3191		509.934	1.44e-06		509.934	5.51e-07		509.93	1.44e-07
505	12.3772		510.311	1.463e-06		510.311	5.62e-07		510.31	1.33e-07
505.3	12.4365		510.687	1.456e-06		510.687	5.72e-07		510.69	1.31e-07
505.7	12.4646		511.064	1.428e-06		511.064	5.63e-07		511.06	1.42e-07
506	12.4977		511.44	1.417e-06		511.44	5.74e-07		511.44	1.48e-07
506.4	12.4973		511.817	1.426e-06		511.817	5.36e-07		511.82	1.35e-07
506.8	12.4809		512.193	1.411e-06		512.193	5.63e-07		512.19	1.46e-07
507.1	12.4508		512.569	1.408e-06		512.569	5.56e-07		512.57	1.55e-07
507.5	12.4233		512.945	1.397e-06		512.945	5.47e-07		512.95	1.39e-07
507.8	12.4129		513.322	1.348e-06		513.322	5.36e-07		513.32	1.41e-07
508.2	12.4312		513.698	1.378e-06		513.698	5.38e-07		513.7	1.52e-07
508.6	12.4409		514.074	1.36e-06		514.074	5.47e-07		514.07	1.51e-07
508.9	12.4964		514.45	1.35e-06		514.45	5.3e-07		514.45	1.56e-07
509.3	12.4976		514.826	1.333e-06		514.826	5.36e-07		514.83	1.48e-07
509.6	12.4879		515.202	1.309e-06		515.202	5.54e-07		515.2	1.34e-07
510	12.4842		515.578	1.304e-06		515.578	5.15e-07		515.58	1.48e-07
510.3	12.4793		515.954	1.292e-06		515.954	5.34e-07		515.95	1.39e-07
510.7	12.4911		516.33	1.286e-06		516.33	5.19e-07		516.33	1.49e-07
511.1	12.4703		516.706	1.251e-06		516.706	5.14e-07		516.71	1.65e-07
511.4	12.4556		517.081	1.252e-06		517.081	5.26e-07		517.08	1.44e-07
511.8	12.4329		517.457	1.207e-06		517.457	4.93e-07		517.46	1.46e-07
512.1	12.4137		517.833	1.168e-06		517.833	4.91e-07		517.83	1.47e-07
512.5	12.3673		518.208	1.208e-06		518.208	5.02e-07		518.21	1.38e-07
512.9	12.2874		518.584	1.194e-06		518.584	4.71e-07		518.58	1.39e-07
513.2	12.219		518.96	1.197e-06		518.96	4.87e-07		518.96	1.29e-07
513.6	12.1642		519.335	1.228e-06		519.335	5.13e-07		519.34	1.26e-07
513.9	12.1022		519.71	1.232e-06		519.71	5.22e-07		519.71	1.47e-07
514.3	12.0546		520.086	1.222e-06		520.086	5.14e-07		520.09	1.37e-07
514.6	11.9613		520.461	1.241e-06		520.461	5.13e-07		520.46	1.39e-07
515	11.8767		520.837	1.233e-06		520.837	4.91e-07		520.84	1.48e-07
515.4	11.7909		521.212	1.263e-06		521.212	5.13e-07		521.21	1.44e-07
515.7	11.6526		521.587	1.248e-06		521.587	5.11e-07		521.59	1.39e-07
516.1	11.4748		521.962	1.231e-06		521.962	4.91e-07		521.96	1.45e-07
516.4	11.2716		522.338	1.213e-06		522.338	5.08e-07		522.34	1.33e-07
516.8	11.1178		522.713	1.206e-06		522.713	4.82e-07		522.71	1.25e-07
517.1	10.9934		523.088	1.228e-06		523.088	5.06e-07		523.09	1.32e-07
517.5	10.8828		523.463	1.198e-06		523.463	5.12e-07		523.46	1.28e-07
517.9	10.8945		523.838	1.225e-06		523.838	4.89e-07		523.84	1.36e-07
518.2	10.9703		524.213	1.192e-06		524.213	4.76e-07		524.21	1.37e-07
518.6	11.0541		524.588	1.187e-06		524.588	4.92e-07		524.59	1.42e-07
518.9	11.1369		524.963	1.154e-06		524.963	4.79e-07		524.96	1.27e-07
519.3	11.2409		525.337	1.165e-06		525.337	4.68e-07		525.34	1.42e-07
519.7	11.3307		525.712	1.116e-06		525.712	4.68e-07		525.71	1.41e-07
520	11.3675		526.087	1.107e-06		526.087	4.77e-07		526.09	1.39e-07
520.4	11.3948		526.462	1.08e-06		526.462	4.53e-07		526.46	1.36e-07
520.7	11.4446		526.836	1.064e-06		526.836	4.68e-07		526.84	1.39e-07
521.1	11.4921		527.211	1.062e-06		527.211	4.27e-07		527.21	1.36e-07
521.4	11.4965		527.585	1.043e-06		527.585	4.33e-07		527.59	1.29e-07
521.8	11.5043		527.96	1.022e-06		527.96	4.6e-07		527.96	1.37e-07
522.2	11.5088		528.334	1.071e-06		528.334	4.41e-07		528.33	1.32e-07
522.5	11.5069		528.709	1.048e-06		528.709	4.66e-07		528.71	1.24e-07
522.9	11.4962		529.083	1.067e-06		529.083	4.41e-07		529.08	1.31e-07
523.2	11.483		529.457	1.041e-06		529.457	4.43e-07		529.46	1.41e-07
523.6	11.4731		529.832	1.054e-06		529.832	4.6e-07		529.83	1.37e-07
523.9	11.4471		530.206	1.049e-06		530.206	4.26e-07		530.21	1.37e-07
524.3	11.4044		530.58	1.052e-06		530.58	4.47e-07		530.58	1.26e-07
524.7	11.3468		530.954	1.022e-06		530.954	4.44e-07		530.95	1.35e-07
525	11.2299		531.328	1.032e-06		531.328	4.36e-07		531.33	1.23e-07
525.4	11.085		531.703	1e-06		531.703	4.34e-07		531.7	1.26e-07
525.7	10.9086		532.077	9.9e-07		532.077	4.32e-07		532.08	1.17e-07
526.1	10.7512		532.451	9.9e-07		532.451	4.65e-07		532.45	1.31e-07
526.4	10.5727		532.824	9.93e-07		532.824	4.37e-07		532.82	1.34e-07
526.8	10.4568		533.198	9.5e-07		533.198	4.11e-07		533.2	1.25e-07
527.1	10.3884		533.572	9.82e-07		533.572	4.12e-07		533.57	1.25e-07
527.5	10.387		533.946	9.52e-07		533.946	4.15e-07		533.95	1.13e-07
527.9	10.4143		534.32	9.59e-07		534.32	4.08e-07		534.32	1.31e-07
528.2	10.459		534.694	9.75e-07		534.694	4.1e-07		534.69	1.32e-07
528.6	10.5457		535.067	9.84e-07		535.067	4.26e-07		535.07	1.37e-07
528.9	10.5855		535.441	9.84e-07		535.441	4.37e-07		535.44	1.4e-07
529.3	10.6248		535.814	9.86e-07		535.814	4.27e-07		535.81	1.43e-07
529.6	10.6353		536.188	9.68e-07		536.188	4.4e-07		536.19	1.23e-07
530	10.6537		536.561	9.71e-07		536.561	4.45e-07		536.56	1.31e-07
530.4	10.6119		536.935	9.84e-07		536.935	4.29e-07		536.93	1.39e-07
530.7	10.5486		537.308	9.7e-07		537.308	4.36e-07		537.31	1.25e-07
531.1	10.4908		537.682	9.73e-07		537.682	4.26e-07		537.68	1.45e-07
531.4	10.4069		538.055	9.63e-07		538.055	4.38e-07		538.05	1.3e-07
531.8	10.3118		538.428	9.7e-07		538.428	4.59e-07		538.43	1.52e-07
532.1	10.217		538.802	9.61e-07		538.802	4.46e-07		538.8	1.45e-07
532.5	10.1715		539.175	9.54e-07		539.175	4.34e-07		539.17	1.41e-07
532.8	10.1345		539.548	9.67e-07		539.548	4.38e-07		539.55	1.37e-07
533.2	10.0993		539.921	9.4e-07		539.921	4.63e-07		539.92	1.65e-07
533.6	10.1063		540.294	9.74e-07		540.294	4.6e-07		540.29	1.65e-07
533.9	10.1991		540.667	9.65e-07		540.667	4.81e-07		540.67	1.65e-07
534.3	10.271		541.04	9.72e-07		541.04	4.76e-07		541.04	1.61e-07
534.6	10.3171		541.413	9.88e-07		541.413	4.82e-07		541.41	1.75e-07
535	10.3573		541.786	1.006e-06		541.786	5.24e-07		541.79	1.78e-07
535.3	10.4202		542.159	1.004e-06		542.159	5.2e-07		542.16	2.03e-07
535.7	10.4346		542.532	1.027e-06		542.532	5.46e-07		542.53	2.03e-07
536	10.3647		542.904	1.046e-06		542.904	5.63e-07		542.9	2.09e-07
536.4	10.3248		543.277	1.049e-06		543.277	5.83e-07		543.28	2.13e-07
536.8	10.2947		543.65	1.047e-06		543.65	5.89e-07		543.65	2.11e-07
537.1	10.2795		544.022	1.056e-06		544.022	5.93e-07		544.02	2.18e-07
537.5	10.2256		544.395	1.064e-06		544.395	5.74e-07		544.39	2.36e-07
537.8	10.2156		544.767	1.059e-06		544.767	5.88e-07		544.77	2.39e-07
538.2	10.2087		545.14	1.051e-06		545.14	5.92e-07		545.14	2.3e-07
538.5	10.1594		545.512	1.05e-06		545.512	5.95e-07		545.51	2.14e-07
538.9	10.0848		545.885	1.013e-06		545.885	5.93e-07		545.88	2.17e-07
539.2	10.0106		546.257	9.92e-07		546.257	5.65e-07		546.26	2.29e-07
539.6	9.9442		546.629	1.012e-06		546.629	5.57e-07		546.63	2.05e-07
540	9.83161		547.002	9.6e-07		547.002	5.35e-07		547	2.06e-07
540.3	9.71789		547.374	9.47e-07		547.374	5.22e-07		547.37	2.03e-07
540.7	9.67404		547.746	9.25e-07		547.746	4.98e-07		547.75	1.95e-07
541	9.66612		548.118	9.4e-07		548.118	4.85e-07		548.12	1.93e-07
541.4	9.65792		548.49	8.88e-07		548.49	4.72e-07		548.49	1.8e-07
541.7	9.66148		548.862	8.92e-07		548.862	4.33e-07		548.86	1.72e-07
542.1	9.69844		549.234	8.87e-07		549.234	4.54e-07		549.23	1.77e-07
542.4	9.71324		549.606	8.89e-07		549.606	4.52e-07		549.61	1.54e-07
542.8	9.73807		549.978	8.68e-07		549.978	4.32e-07		549.98	1.54e-07
543.1	9.76304		550.35	8.65e-07		550.35	4.44e-07		550.35	1.71e-07
543.5	9.77253		550.722	8.72e-07		550.722	4.61e-07		550.72	1.67e-07
543.9	9.76675		551.094	8.61e-07		551.094	4.28e-07		551.09	1.61e-07
544.2	9.78498		551.466	8.44e-07		551.466	4.37e-07		551.47	1.62e-07
544.6	9.81083		551.837	8.39e-07		551.837	4.37e-07		551.84	1.5e-07
544.9	9.78126		552.209	8.3e-07		552.209	4.39e-07		552.21	1.63e-07
545.3	9.75439		552.58	8.64e-07		552.58	4.32e-07		552.58	1.67e-07
545.6	9.7074		552.952	8.62e-07		552.952	4.12e-07		552.95	1.61e-07
546	9.67147		553.324	8.35e-07		553.324	4.15e-07		553.32	1.5e-07
546.3	9.62932		553.695	8.02e-07		553.695	4.4e-07		553.7	1.45e-07
546.7	9.58168		554.066	8.11e-07		554.066	4.29e-07		554.07	1.65e-07
547	9.53705		554.438	7.9e-07		554.438	4.19e-07		554.44	1.42e-07
547.4	9.48801		554.809	8.09e-07		554.809	4.09e-07		554.81	1.44e-07
547.8	9.49043		555.18	7.79e-07		555.18	4.18e-07		555.18	1.5e-07
548.1	9.47672		555.552	7.79e-07		555.552	4e-07		555.55	1.5e-07
548.5	9.44425		555.923	7.71e-07		555.923	4.32e-07		555.92	1.66e-07
548.8	9.44976		556.294	8.17e-07		556.294	4.67e-07		556.29	1.89e-07
549.2	9.44857		556.665	8.51e-07		556.665	5.33e-07		556.66	2.06e-07
549.5	9.43777		557.036	8.3e-07		557.036	5.77e-07		557.04	2.12e-07
549.9	9.44603		557.407	8.41e-07		557.407	5.75e-07		557.41	2.23e-07
550.2	9.42417		557.778	8.15e-07		557.778	5.72e-07		557.78	2.37e-07
550.6	9.42523		558.149	8.14e-07		558.149	5.91e-07		558.15	2.35e-07
550.9	9.39611		558.52	8.11e-07		558.52	5.99e-07		558.52	2.42e-07
551.3	9.35448		558.891	7.65e-07		558.891	5.87e-07		558.89	2.27e-07
551.6	9.33203		559.262	7.88e-07		559.262	5.84e-07		559.26	2.46e-07
552	9.28496		559.633	7.51e-07		559.633	5.25e-07		559.63	2.25e-07
552.3	9.26666		560.003	7.5e-07		560.003	4.72e-07		560	2.15e-07
552.7	9.22261		560.374	7.1e-07		560.374	4.17e-07		560.37	2.13e-07
553.1	9.19559		560.745	6.62e-07		560.745	3.89e-07		560.75	1.9e-07
553.4	9.20888		561.115	6.93e-07		561.115	3.9e-07		561.12	1.87e-07
553.8	9.2046		561.486	6.69e-07		561.486	4.1e-07		561.49	1.78e-07
554.1	9.18546		561.856	6.8e-07		561.856	3.95e-07		561.86	1.83e-07
554.5	9.17434		562.227	6.7e-07		562.227	3.92e-07		562.23	1.74e-07
554.8	9.17578		562.597	6.51e-07		562.597	3.97e-07		562.6	1.86e-07
555.2	9.13513		562.967	6.71e-07		562.967	4.08e-07		562.97	1.78e-07
555.5	9.08247		563.338	6.55e-07		563.338	3.92e-07		563.34	1.79e-07
555.9	9.03634		563.708	6.4e-07		563.708	3.78e-07		563.71	1.8e-07
556.2	8.98843		564.078	6.36e-07		564.078	3.73e-07		564.08	1.75e-07
556.6	8.92434		564.448	6.32e-07		564.448	3.78e-07		564.45	1.79e-07
556.9	8.81689		564.818	6.17e-07		564.818	3.93e-07		564.82	1.77e-07
557.3	8.75599		565.189	6.14e-07		565.189	3.89e-07		565.19	1.96e-07
557.6	8.68967		565.559	6.12e-07		565.559	3.79e-07		565.56	1.9e-07
558	8.62373		565.929	6.09e-07		565.929	4.07e-07		565.93	1.99e-07
558.4	8.54354		566.299	5.95e-07		566.299	4.09e-07		566.3	2.08e-07
558.7	8.46685		566.668	5.94e-07		566.668	4.25e-07		566.67	2.26e-07
559.1	8.43428		567.038	5.98e-07		567.038	4.44e-07		567.04	2.54e-07
559.4	8.39337		567.408	5.82e-07		567.408	5.01e-07		567.41	2.81e-07
559.8	8.34516		567.778	5.78e-07		567.778	5.15e-07		567.78	2.99e-07
560.1	8.31023		568.148	6.01e-07		568.148	5.67e-07		568.15	3.42e-07
560.5	8.2493		568.517	5.92e-07		568.517	5.79e-07		568.52	3.67e-07
560.8	8.20567		568.887	5.82e-07		568.887	6.07e-07		568.89	3.69e-07
561.2	8.17565		569.257	5.71e-07		569.257	5.82e-07		569.26	3.8e-07
561.5	8.1417		569.626	5.64e-07		569.626	5.92e-07		569.63	3.75e-07
561.9	8.09511		569.996	5.62e-07		569.996	5.67e-07		570	3.59e-07
562.2	8.03917		570.365	5.5e-07		570.365	5.45e-07		570.37	3.48e-07
562.6	8.02434		570.735	5.48e-07		570.735	5.06e-07		570.74	3.19e-07
562.9	7.99321		571.104	5.6e-07		571.104	4.85e-07		571.1	3.1e-07
563.3	7.95338		571.473	5.45e-07		571.473	4.18e-07		571.47	2.72e-07
563.6	7.90765		571.843	5.37e-07		571.843	3.88e-07		571.84	2.33e-07
564	7.85491		572.212	5.51e-07		572.212	3.75e-07		572.21	2.17e-07
564.3	7.80462		572.581	5.38e-07		572.581	3.64e-07		572.58	1.96e-07
564.7	7.74092		572.95	5.4e-07		572.95	3.7e-07		572.95	1.96e-07
565	7.70022		573.319	5.24e-07		573.319	3.54e-07		573.32	1.99e-07
565.4	7.62292		573.688	5e-07		573.688	3.61e-07		573.69	1.78e-07
565.7	7.58072		574.057	5.35e-07		574.057	3.58e-07		574.06	1.81e-07
566.1	7.55379		574.426	5.44e-07		574.426	3.43e-07		574.43	1.79e-07
566.5	7.51304		574.795	5.24e-07		574.795	3.51e-07		574.79	1.78e-07
566.8	7.48679		575.164	5.22e-07		575.164	3.38e-07		575.16	1.84e-07
567.2	7.4576		575.533	5.25e-07		575.533	3.58e-07		575.53	1.95e-07
567.5	7.42222		575.902	5.2e-07		575.902	3.61e-07		575.9	1.97e-07
567.9	7.3611		576.27	5.35e-07		576.27	3.75e-07		576.27	1.97e-07
568.2	7.29691		576.639	5.12e-07		576.639	3.51e-07		576.64	1.99e-07
568.6	7.24067		577.008	5.42e-07		577.008	3.54e-07		577.01	1.96e-07
568.9	7.18109		577.376	5.38e-07		577.376	3.73e-07		577.38	2.02e-07
569.3	7.10697		577.745	5.35e-07		577.745	3.54e-07		577.75	2.08e-07
569.6	7.05925		578.114	5.46e-07		578.114	3.93e-07		578.11	2.03e-07
570	7.01092		578.482	5.43e-07		578.482	3.74e-07		578.48	2.18e-07
570.3	6.94738		578.85	5.3e-07		578.85	4.08e-07		578.85	2.19e-07
570.7	6.88732		579.219	5.41e-07		579.219	3.88e-07		579.22	2.19e-07
571	6.84343		579.587	5.43e-07		579.587	3.94e-07		579.59	2.11e-07
571.4	6.81103		579.955	5.52e-07		579.955	3.95e-07		579.96	2.19e-07
571.7	6.79226		580.324	5.58e-07		580.324	4.2e-07		580.32	2.17e-07
572.1	6.76296		580.692	5.51e-07		580.692	4.42e-07		580.69	2.36e-07
572.4	6.75534		581.06	5.75e-07		581.06	4.46e-07		581.06	2.43e-07
572.8	6.74559		581.428	6.02e-07		581.428	4.53e-07		581.43	2.32e-07
573.1	6.70704		581.796	5.88e-07		581.796	4.61e-07		581.8	2.35e-07
573.5	6.69539		582.164	5.97e-07		582.164	4.72e-07		582.16	2.54e-07
573.8	6.66447		582.532	6.02e-07		582.532	4.59e-07		582.53	2.48e-07
574.2	6.61773		582.9	6.06e-07		582.9	4.9e-07		582.9	2.78e-07
574.5	6.59827		583.268	6.34e-07		583.268	4.9e-07		583.27	2.74e-07
574.9	6.56026		583.636	6.05e-07		583.636	5.09e-07		583.64	2.87e-07
575.2	6.56276		584.004	6.18e-07		584.004	5.04e-07		584	2.96e-07
575.6	6.52296		584.371	6.05e-07		584.371	5.23e-07		584.37	2.94e-07
575.9	6.51612		584.739	5.92e-07		584.739	5.26e-07		584.74	3.21e-07
576.3	6.51519		585.107	6.2e-07		585.107	5.57e-07		585.11	3.2e-07
576.6	6.50266		585.474	6.2e-07		585.474	5.6e-07		585.47	3.36e-07
577	6.48373		585.842	6.08e-07		585.842	5.83e-07		585.84	3.37e-07
577.3	6.44599		586.209	6.29e-07		586.209	5.92e-07		586.21	3.54e-07
577.7	6.46506		586.577	6.22e-07		586.577	5.87e-07		586.58	3.41e-07
578	6.44996		586.944	6.31e-07		586.944	5.88e-07		586.94	3.46e-07
578.4	6.47987		587.312	6.53e-07		587.312	5.86e-07		587.31	3.44e-07
578.7	6.54243		587.679	6.78e-07		587.679	5.88e-07		587.68	3.38e-07
579.1	6.63234		588.046	7.2e-07		588.046	5.61e-07		588.05	3.31e-07
579.4	6.71363		588.414	7.9e-07		588.414	5.62e-07		588.41	3.06e-07
579.8	6.75263		588.781	7.98e-07		588.781	5.45e-07		588.78	2.84e-07
580.1	6.83784		589.148	8.03e-07		589.148	5.19e-07		589.15	2.59e-07
580.5	6.92195		589.515	7.98e-07		589.515	4.9e-07		589.51	2.65e-07
580.8	6.98125		589.882	7.99e-07		589.882	4.97e-07		589.88	2.37e-07
581.2	7.07258		590.249	7.84e-07		590.249	4.89e-07		590.25	2.24e-07
581.5	7.18206		590.616	7.83e-07		590.616	4.67e-07		590.62	2.41e-07
581.9	7.27633		590.983	7.3e-07		590.983	4.83e-07		590.98	2.36e-07
582.2	7.36627		591.35	7.01e-07		591.35	5.04e-07		591.35	2.5e-07
582.6	7.41719		591.717	6.57e-07		591.717	5.06e-07		591.72	2.65e-07
582.9	7.4698		592.084	6.34e-07		592.084	5.13e-07		592.08	2.85e-07
583.3	7.49002		592.45	6.02e-07		592.45	5.4e-07		592.45	3.12e-07
583.6	7.48951		592.817	6.04e-07		592.817	5.44e-07		592.82	3.28e-07
584	7.51491		593.184	5.95e-07		593.184	5.75e-07		593.18	3.49e-07
584.3	7.51556		593.55	5.72e-07		593.55	6.1e-07		593.55	3.46e-07
584.7	7.51541		593.917	5.67e-07		593.917	6.07e-07		593.92	3.62e-07
585	7.51265		594.284	5.92e-07		594.284	6.1e-07		594.28	3.8e-07
585.4	7.50104		594.65	5.54e-07		594.65	6.16e-07		594.65	3.87e-07
585.7	7.49979		595.016	5.46e-07		595.016	5.79e-07		595.02	3.68e-07
586.1	7.47736		595.383	5.53e-07		595.383	5.84e-07		595.38	3.77e-07
586.4	7.45738		595.749	5.57e-07		595.749	5.91e-07		595.75	3.65e-07
586.8	7.45249		596.115	5.45e-07		596.115	5.63e-07		596.12	3.5e-07
587.1	7.4056		596.482	5.54e-07		596.482	5.57e-07		596.48	3.58e-07
587.5	7.33141		596.848	5.45e-07		596.848	5.58e-07		596.85	3.42e-07
587.8	7.2243		597.214	5.63e-07		597.214	5.54e-07		597.21	3.35e-07
588.2	7.12936		597.58	5.2e-07		597.58	5.31e-07		597.58	3.19e-07
588.5	7.00286		597.946	5.44e-07		597.946	5.45e-07		597.95	3.28e-07
588.9	6.89057		598.312	5.33e-07		598.312	5.17e-07		598.31	3.25e-07
589.2	6.81592		598.678	5.29e-07		598.678	5e-07		598.68	3.12e-07
589.6	6.77838		599.044	5.19e-07		599.044	5.27e-07		599.04	3.18e-07
589.9	6.78896		599.41	5.15e-07		599.41	5.07e-07		599.41	3.02e-07
590.3	6.79285		599.776	5.22e-07		599.776	4.88e-07		599.78	2.9e-07
590.6	6.82092		600.142	5.11e-07		600.142	4.88e-07		600.14	2.86e-07
591	6.86784		600.507	5.18e-07		600.507	4.92e-07		600.51	2.9e-07
591.3	6.90088		600.873	5.01e-07		600.873	5e-07		600.87	2.89e-07
591.7	6.92022		601.239	5.15e-07		601.239	4.85e-07		601.24	2.77e-07
592	6.94082		601.604	5.08e-07		601.604	4.56e-07		601.6	2.7e-07
592.4	6.94499		601.97	4.95e-07		601.97	4.98e-07		601.97	2.62e-07
592.7	6.96252		602.336	4.91e-07		602.336	4.72e-07		602.34	2.56e-07
593.1	6.91578		602.701	5.16e-07		602.701	4.68e-07		602.7	2.6e-07
593.4	6.89064		603.066	5.15e-07		603.066	4.5e-07		603.07	2.62e-07
593.8	6.86523		603.432	5.05e-07		603.432	4.52e-07		603.43	2.44e-07
594.1	6.82444		603.797	4.87e-07		603.797	4.68e-07		603.8	2.38e-07
594.5	6.78739		604.162	4.99e-07		604.162	4.8e-07		604.16	2.46e-07
594.8	6.74847		604.528	5.1e-07		604.528	4.65e-07		604.53	2.44e-07
595.1	6.74796		604.893	5.14e-07		604.893	4.62e-07		604.89	2.44e-07
595.5	6.72107		605.258	5.12e-07		605.258	4.39e-07		605.26	2.39e-07
595.8	6.69773		605.623	5.14e-07		605.623	4.57e-07		605.62	2.29e-07
596.2	6.67524		605.988	5.08e-07		605.988	4.52e-07		605.99	2.43e-07
596.5	6.67361		606.353	5.26e-07		606.353	4.64e-07		606.35	2.31e-07
596.9	6.65271		606.718	5.23e-07		606.718	4.45e-07		606.72	2.34e-07
597.2	6.62878		607.083	5.48e-07		607.083	4.49e-07		607.08	2.29e-07
597.6	6.61564		607.448	5.47e-07		607.448	4.77e-07		607.45	2.37e-07
597.9	6.59119		607.813	5.44e-07		607.813	4.37e-07		607.81	2.32e-07
598.3	6.58586		608.178	5.61e-07		608.178	4.64e-07		608.18	2.39e-07
598.6	6.56205		608.542	5.8e-07		608.542	4.62e-07		608.54	2.24e-07
599	6.55882		608.907	5.59e-07		608.907	4.77e-07		608.91	2.32e-07
599.3	6.54218		609.272	5.67e-07		609.272	4.69e-07		609.27	2.27e-07
599.7	6.52703		609.636	5.99e-07		609.636	4.93e-07		609.64	2.38e-07
600	6.51609		610.001	6.4e-07		610.001	5.16e-07		610	2.57e-07
600.4	6.46033		610.365	6.64e-07		610.365	5.64e-07		610.37	2.7e-07
600.7	6.42021		610.73	7.04e-07		610.73	5.99e-07		610.73	2.75e-07
601.1	6.40692		611.094	7.31e-07		611.094	6.28e-07		611.09	3.01e-07
601.4	6.41008		611.459	7.44e-07		611.459	6.34e-07		611.46	2.94e-07
601.8	6.39852		611.823	7.48e-07		611.823	6.36e-07		611.82	3.18e-07
602.1	6.41554		612.187	7.48e-07		612.187	6.46e-07		612.19	2.94e-07
602.5	6.47332		612.551	7.68e-07		612.551	6.4e-07		612.55	3.1e-07
602.8	6.53502		612.916	7.42e-07		612.916	6.29e-07		612.92	2.91e-07
603.1	6.55157		613.28	7.38e-07		613.28	6.2e-07		613.28	2.9e-07
603.5	6.57896		613.644	6.84e-07		613.644	5.93e-07		613.64	2.87e-07
603.8	6.61843		614.008	6.94e-07		614.008	5.7e-07		614.01	2.74e-07
604.2	6.65016		614.372	6.78e-07		614.372	5.5e-07		614.37	2.6e-07
604.5	6.65899		614.736	6.63e-07		614.736	5.7e-07		614.74	2.71e-07
604.9	6.68271		615.1	6.36e-07		615.1	5.5e-07		615.1	2.61e-07
605.2	6.70812		615.464	6.48e-07		615.464	5.45e-07		615.46	2.71e-07
605.6	6.70548		615.827	6.59e-07		615.827	5.44e-07		615.83	2.69e-07
605.9	6.71455		616.191	6.51e-07		616.191	5.73e-07		616.19	2.68e-07
606.3	6.72023		616.555	6.53e-07		616.555	5.66e-07		616.55	2.74e-07
606.6	6.73398		616.919	6.44e-07		616.919	5.52e-07		616.92	2.67e-07
607	6.73431		617.282	6.37e-07		617.282	5.48e-07		617.28	2.56e-07
607.3	6.72349		617.646	6.32e-07		617.646	5.42e-07		617.65	2.48e-07
607.7	6.72528		618.009	6.49e-07		618.009	5.19e-07		618.01	2.35e-07
608	6.74343		618.373	6.3e-07		618.373	5.09e-07		618.37	2.4e-07
608.4	6.73898		618.736	6.49e-07		618.736	5.03e-07		618.74	2.29e-07
608.7	6.7924		619.1	6.37e-07		619.1	4.89e-07		619.1	2.2e-07
609	6.80923		619.463	6.48e-07		619.463	5.23e-07		619.46	2.1e-07
609.4	6.84132		619.826	6.53e-07		619.826	5.21e-07		619.83	2.08e-07
609.7	6.87609		620.19	6.45e-07		620.19	5.09e-07		620.19	2.06e-07
610.1	6.87599		620.553	6.47e-07		620.553	4.99e-07		620.55	2.15e-07
610.4	6.89496		620.916	6.67e-07		620.916	4.95e-07		620.92	2.09e-07
610.8	6.85461		621.279	6.64e-07		621.279	5.16e-07		621.28	2.13e-07
611.1	6.85136		621.642	6.59e-07		621.642	5.07e-07		621.64	2.02e-07
611.5	6.84901		622.005	6.78e-07		622.005	5.21e-07		622.01	1.94e-07
611.8	6.86176		622.368	6.84e-07		622.368	4.98e-07		622.37	1.94e-07
612.2	6.85915		622.731	6.74e-07		622.731	4.98e-07		622.73	1.97e-07
612.5	6.87653		623.094	6.66e-07		623.094	4.96e-07		623.09	1.95e-07
612.9	6.90098		623.457	6.77e-07		623.457	4.92e-07		623.46	1.95e-07
613.2	6.91652		623.82	6.69e-07		623.82	5.01e-07		623.82	2.01e-07
613.5	6.91953		624.183	6.61e-07		624.183	4.87e-07		624.18	1.86e-07
613.9	6.94893		624.545	6.59e-07		624.545	4.88e-07		624.54	2.03e-07
614.2	6.98048		624.908	6.52e-07		624.908	4.74e-07		624.91	1.92e-07
614.6	6.9754		625.271	6.62e-07		625.271	5e-07		625.27	2.04e-07
614.9	6.96363		625.633	6.72e-07		625.633	5.03e-07		625.63	1.91e-07
615.3	6.97206		625.996	6.42e-07		625.996	4.73e-07		626	1.87e-07
615.6	6.98093		626.358	6.77e-07		626.358	5.01e-07		626.36	2e-07
616	6.94131		626.721	6.55e-07		626.721	4.76e-07		626.72	2.05e-07
616.3	6.93066		627.083	6.57e-07		627.083	4.75e-07		627.08	1.94e-07
616.7	6.95773		627.445	6.53e-07		627.445	4.78e-07		627.45	1.83e-07
617	6.99007		627.808	6.56e-07		627.808	4.74e-07		627.81	1.91e-07
617.3	7.00695		628.17	6.59e-07		628.17	4.62e-07		628.17	1.91e-07
617.7	7.04186		628.532	6.5e-07		628.532	4.98e-07		628.53	2.11e-07
618	7.08747		628.894	6.88e-07		628.894	5.77e-07		628.89	2.28e-07
618.4	7.13783		629.256	7.13e-07		629.256	6.01e-07		629.26	2.34e-07
618.7	7.15617		629.618	7.26e-07		629.618	6.27e-07		629.62	2.6e-07
619.1	7.18169		629.98	7.4e-07		629.98	6.21e-07		629.98	2.67e-07
619.4	7.20677		630.342	7.45e-07		630.342	6.17e-07		630.34	2.69e-07
619.8	7.24116		630.704	7.57e-07		630.704	6.17e-07		630.7	2.69e-07
620.1	7.22292		631.066	7.51e-07		631.066	6.56e-07		631.07	2.71e-07
620.5	7.22299		631.428	7.78e-07		631.428	6.27e-07		631.43	2.69e-07
620.8	7.23839		631.79	7.61e-07		631.79	6.18e-07		631.79	2.77e-07
621.1	7.22423		632.151	7.24e-07		632.151	6.1e-07		632.15	2.51e-07
621.5	7.18362		632.513	7.23e-07		632.513	5.52e-07		632.51	2.22e-07
621.8	7.13619		632.875	7.33e-07		632.875	5.43e-07		632.88	2e-07
622.2	7.13198		633.236	7.08e-07		633.236	5.07e-07		633.24	1.91e-07
622.5	7.10522		633.598	7.12e-07		633.598	5.15e-07		633.6	1.85e-07
622.9	7.16517		633.959	7.23e-07		633.959	4.96e-07		633.96	1.88e-07
623.2	7.19784		634.321	7.09e-07		634.321	5.28e-07		634.32	1.89e-07
623.6	7.16422		634.682	7.25e-07		634.682	5.42e-07		634.68	1.8e-07
623.9	7.12123		635.044	7.23e-07		635.044	5.56e-07		635.04	1.87e-07
624.2	7.06241		635.405	7.48e-07		635.405	5.68e-07		635.4	1.99e-07
624.6	6.99904		635.766	7.46e-07		635.766	5.96e-07		635.77	2.07e-07
624.9	6.8696		636.127	7.53e-07		636.127	5.97e-07		636.13	1.95e-07
625.3	6.78209		636.488	7.84e-07		636.488	6.08e-07		636.49	2.13e-07
625.6	6.7641		636.85	8.12e-07		636.85	6.02e-07		636.85	2.01e-07
626	6.73671		637.211	7.8e-07		637.211	6.15e-07		637.21	2.06e-07
626.3	6.72307		637.572	7.97e-07		637.572	6.24e-07		637.57	2.08e-07
626.7	6.68948		637.933	8.11e-07		637.933	6.38e-07		637.93	2.02e-07
627	6.60807		638.294	8.03e-07		638.294	6.26e-07		638.29	2.05e-07
627.3	6.51236		638.655	8.04e-07		638.655	5.96e-07		638.65	2.04e-07
627.7	6.42836		639.015	8.05e-07		639.015	6.04e-07		639.01	1.85e-07
628	6.37203		639.376	7.95e-07		639.376	6.22e-07		639.38	1.84e-07
628.4	6.3376		639.737	7.81e-07		639.737	5.95e-07		639.74	1.76e-07
628.7	6.31558		640.098	8.08e-07		640.098	6.09e-07		640.1	1.89e-07
629.1	6.31958		640.458	8.03e-07		640.458	5.99e-07		640.46	1.71e-07
629.4	6.35952		640.819	8.29e-07		640.819	6.12e-07		640.82	1.75e-07
629.8	6.40072		641.179	8.23e-07		641.179	6.02e-07		641.18	1.89e-07
630.1	6.44628		641.54	8.41e-07		641.54	6.36e-07		641.54	1.82e-07
630.4	6.49189		641.9	8.61e-07		641.9	6.23e-07		641.9	1.73e-07
630.8	6.53768		642.261	8.26e-07		642.261	6.39e-07		642.26	1.81e-07
631.1	6.58952		642.621	8.5e-07		642.621	6.23e-07		642.62	1.74e-07
631.5	6.63799		642.982	8.36e-07		642.982	6.46e-07		642.98	1.72e-07
631.8	6.72008		643.342	8.5e-07		643.342	6.47e-07		643.34	1.76e-07
632.2	6.7792		643.702	8.62e-07		643.702	6.49e-07		643.7	1.78e-07
632.5	6.82533		644.062	8.76e-07		644.062	6.71e-07		644.06	1.79e-07
632.9	6.91019		644.422	8.64e-07		644.422	6.59e-07		644.42	1.85e-07
633.2	6.98059		644.782	8.85e-07		644.782	6.72e-07		644.78	1.7e-07
633.5	7.05853		645.143	8.93e-07		645.143	6.87e-07		645.14	1.78e-07
633.9	7.13069		645.502	8.84e-07		645.502	6.83e-07		645.5	1.93e-07
634.2	7.17976		645.862	8.94e-07		645.862	6.64e-07		645.86	1.91e-07
634.6	7.24276		646.222	8.85e-07		646.222	6.68e-07		646.22	1.88e-07
634.9	7.28851		646.582	9.13e-07		646.582	6.77e-07		646.58	1.89e-07
635.3	7.35588		646.942	9.25e-07		646.942	6.92e-07		646.94	1.92e-07
635.6	7.39465		647.302	8.96e-07		647.302	6.69e-07		647.3	1.95e-07
635.9	7.43059		647.661	9.16e-07		647.661	6.97e-07		647.66	1.87e-07
636.3	7.50797		648.021	9e-07		648.021	7.15e-07		648.02	1.86e-07
636.6	7.58122		648.381	9.09e-07		648.381	6.93e-07		648.38	1.84e-07
637	7.68374		648.74	8.95e-07		648.74	6.98e-07		648.74	1.98e-07
637.3	7.75996		649.1	8.99e-07		649.1	7.05e-07		649.1	1.79e-07
637.7	7.83446		649.459	9.22e-07		649.459	7.11e-07		649.46	1.83e-07
638	7.88883		649.819	9.44e-07		649.819	7.16e-07		649.82	1.84e-07
638.3	7.93351		650.178	9.46e-07		650.178	7.19e-07		650.18	1.88e-07
638.7	7.95038		650.538	9.35e-07		650.538	7.3e-07		650.54	1.84e-07
639	7.92474		650.897	9.49e-07		650.897	7.28e-07		650.9	1.92e-07
639.4	7.92511		651.256	9.54e-07		651.256	7.42e-07		651.26	2.02e-07
639.7	7.91952		651.615	9.67e-07		651.615	7.44e-07		651.62	1.9e-07
640.1	7.92942		651.974	9.75e-07		651.974	7.46e-07		651.97	1.92e-07
640.4	7.91686		652.333	9.86e-07		652.333	7.54e-07		652.33	1.94e-07
640.7	7.941		652.693	9.98e-07		652.693	7.59e-07		652.69	1.89e-07
641.1	7.95156		653.052	9.9e-07		653.052	7.44e-07		653.05	1.86e-07
641.4	7.96878		653.411	1.004e-06		653.411	7.81e-07		653.41	1.92e-07
641.8	8.01073		653.769	1.014e-06		653.769	7.74e-07		653.77	1.95e-07
642.1	8.01799		654.128	9.88e-07		654.128	7.77e-07		654.13	1.99e-07
642.5	8.05912		654.487	1.001e-06		654.487	7.85e-07		654.49	1.89e-07
642.8	8.09047		654.846	9.91e-07		654.846	7.65e-07		654.85	1.87e-07
643.1	8.10319		655.205	9.66e-07		655.205	7.52e-07		655.21	1.95e-07
643.5	8.09767		655.563	9.66e-07		655.563	7.52e-07		655.56	1.88e-07
643.8	8.11966		655.922	9.71e-07		655.922	7.69e-07		655.92	1.87e-07
644.2	8.14008		656.28	9.51e-07		656.28	7.39e-07		656.28	2.04e-07
644.5	8.13282		656.639	9.73e-07		656.639	7.53e-07		656.64	1.94e-07
644.8	8.11035		656.998	9.76e-07		656.998	7.57e-07		657	1.98e-07
645.2	8.08757		657.356	9.78e-07		657.356	7.63e-07		657.36	1.93e-07
645.5	8.06424		657.714	9.91e-07		657.714	7.63e-07		657.71	2.05e-07
645.9	7.99402		658.073	9.95e-07		658.073	7.78e-07		658.07	2.02e-07
646.2	7.93772		658.431	1.028e-06		658.431	8.07e-07		658.43	1.87e-07
646.6	7.8995		658.789	1.033e-06		658.789	8.26e-07		658.79	1.87e-07
646.9	7.85685		659.147	1.074e-06		659.147	8.16e-07		659.15	1.88e-07
647.2	7.8388		659.506	1.088e-06		659.506	8.54e-07		659.51	1.84e-07
647.6	7.7942		659.864	1.071e-06		659.864	8.48e-07		659.86	1.91e-07
647.9	7.75385		660.222	1.072e-06		660.222	8.41e-07		660.22	1.79e-07
648.3	7.74432		660.58	1.091e-06		660.58	8.43e-07		660.58	1.82e-07
648.6	7.76315		660.938	1.101e-06		660.938	8.5e-07		660.94	1.95e-07
649	7.79523		661.296	1.093e-06		661.296	8.58e-07		661.3	1.76e-07
649.3	7.8071		661.654	1.093e-06		661.654	8.72e-07		661.65	1.89e-07
649.6	7.89186		662.011	1.135e-06		662.011	8.84e-07		662.01	1.96e-07
650	7.96919		662.369	1.119e-06		662.369	8.79e-07		662.37	1.94e-07
650.3	8.01717		662.727	1.138e-06		662.727	8.75e-07		662.73	1.96e-07
650.7	8.06159		663.085	1.126e-06		663.085	8.87e-07		663.09	1.97e-07
651	8.07469		663.442	1.12e-06		663.442	8.99e-07		663.44	1.82e-07
651.3	8.15123		663.8	1.139e-06		663.8	8.93e-07		663.8	1.96e-07
651.7	8.18947		664.157	1.15e-06		664.157	9.13e-07		664.16	1.95e-07
652	8.1727		664.515	1.171e-06		664.515	9.18e-07		664.51	1.88e-07
652.4	8.16796		664.872	1.157e-06		664.872	9.03e-07		664.87	1.87e-07
652.7	8.14773		665.23	1.165e-06		665.23	9.16e-07		665.23	1.89e-07
653	8.17129		665.587	1.185e-06		665.587	9.19e-07		665.59	1.92e-07
653.4	8.14018		665.944	1.182e-06		665.944	9.24e-07		665.94	1.98e-07
653.7	8.10336		666.301	1.163e-06		666.301	9.31e-07		666.3	1.94e-07
654.1	8.03917		666.659	1.178e-06		666.659	9.43e-07		666.66	1.9e-07
654.4	7.97201		667.016	1.215e-06		667.016	9.39e-07		667.02	1.94e-07
654.8	7.8632		667.373	1.187e-06		667.373	9.58e-07		667.37	1.81e-07
655.1	7.73636		667.73	1.201e-06		667.73	9.62e-07		667.73	1.89e-07
655.4	7.62606		668.087	1.208e-06		668.087	9.45e-07		668.09	2.02e-07
655.8	7.48548		668.444	1.215e-06		668.444	9.75e-07		668.44	2.04e-07
656.1	7.47424		668.801	1.217e-06		668.801	9.85e-07		668.8	2.01e-07
656.5	7.50138		669.158	1.224e-06		669.158	9.9e-07		669.16	2.07e-07
656.8	7.57173		669.515	1.231e-06		669.515	9.76e-07		669.51	1.85e-07
657.1	7.64188		669.871	1.26e-06		669.871	1.001e-06		669.87	1.88e-07
657.5	7.75219		670.228	1.246e-06		670.228	1.002e-06		670.23	2.06e-07
657.8	7.92792		670.585	1.258e-06		670.585	9.96e-07		670.59	1.95e-07
658.2	8.06607		670.941	1.264e-06		670.941	1.013e-06		670.94	2.01e-07
658.5	8.19493		671.298	1.271e-06		671.298	1.021e-06		671.3	2.02e-07
658.8	8.31136		671.655	1.269e-06		671.655	1.02e-06		671.65	1.85e-07
659.2	8.56621		672.011	1.28e-06		672.011	1.007e-06		672.01	1.97e-07
659.5	8.73334		672.367	1.283e-06		672.367	1.047e-06		672.37	2.04e-07
659.9	8.78901		672.724	1.276e-06		672.724	1.039e-06		672.72	2.05e-07
660.2	8.86142		673.08	1.316e-06		673.08	1.044e-06		673.08	1.98e-07
660.5	8.88141		673.436	1.306e-06		673.436	1.05e-06		673.44	1.96e-07
660.9	8.90732		673.793	1.29e-06		673.793	1.039e-06		673.79	1.92e-07
661.2	8.78414		674.149	1.285e-06		674.149	1.045e-06		674.15	2.01e-07
661.6	8.71632		674.505	1.326e-06		674.505	1.062e-06		674.51	2.1e-07
661.9	8.78404		674.861	1.331e-06		674.861	1.089e-06		674.86	1.96e-07
662.2	8.77743		675.217	1.363e-06		675.217	1.071e-06		675.22	2.05e-07
662.6	8.75873		675.573	1.311e-06		675.573	1.092e-06		675.57	2.02e-07
662.9	8.74494		675.929	1.347e-06		675.929	1.078e-06		675.93	1.91e-07
663.3	8.75937		676.285	1.363e-06		676.285	1.102e-06		676.28	1.96e-07
663.6	8.77428		676.641	1.333e-06		676.641	1.104e-06		676.64	2.17e-07
663.9	8.728		676.997	1.355e-06		676.997	1.109e-06		677	1.99e-07
664.3	8.76058		677.353	1.355e-06		677.353	1.108e-06		677.35	2.07e-07
664.6	8.82952		677.708	1.367e-06		677.708	1.116e-06		677.71	2.01e-07
665	8.85474		678.064	1.363e-06		678.064	1.112e-06		678.06	1.98e-07
665.3	8.88236		678.42	1.381e-06		678.42	1.134e-06		678.42	1.98e-07
665.6	8.87802		678.775	1.397e-06		678.775	1.145e-06		678.77	1.98e-07
666	8.90393		679.131	1.409e-06		679.131	1.124e-06		679.13	1.94e-07
666.3	8.89129		679.486	1.38e-06		679.486	1.151e-06		679.49	1.88e-07
666.7	8.87015		679.842	1.391e-06		679.842	1.128e-06		679.84	2.11e-07
667	8.89677		680.197	1.398e-06		680.197	1.146e-06		680.2	1.89e-07
667.3	8.90996		680.552	1.389e-06		680.552	1.127e-06		680.55	2.06e-07
667.7	8.93719		680.908	1.41e-06		680.908	1.16e-06		680.91	1.98e-07
668	8.92684		681.263	1.403e-06		681.263	1.158e-06		681.26	2.03e-07
668.3	8.95594		681.618	1.402e-06		681.618	1.177e-06		681.62	2.06e-07
668.7	8.99366		681.973	1.416e-06		681.973	1.171e-06		681.97	1.92e-07
669	8.98478		682.328	1.414e-06		682.328	1.185e-06		682.33	2.04e-07
669.4	8.98592		682.683	1.428e-06		682.683	1.177e-06		682.68	2.03e-07
669.7	8.98611		683.038	1.417e-06		683.038	1.175e-06		683.04	2.14e-07
670	9.0057		683.393	1.42e-06		683.393	1.207e-06		683.39	2.06e-07
670.4	8.9871		683.748	1.414e-06		683.748	1.168e-06		683.75	2.13e-07
670.7	8.92691		684.103	1.428e-06		684.103	1.175e-06		684.1	2.08e-07
671.1	8.90642		684.458	1.446e-06		684.458	1.217e-06		684.46	1.92e-07
671.4	8.8851		684.813	1.425e-06		684.813	1.178e-06		684.81	2.02e-07
671.7	8.89692		685.167	1.437e-06		685.167	1.172e-06		685.17	2.05e-07
672.1	8.86523		685.522	1.375e-06		685.522	1.183e-06		685.52	2.06e-07
672.4	8.86416		685.877	1.311e-06		685.877	1.114e-06		685.88	2.09e-07
672.8	8.90634		686.231	1.231e-06		686.231	1.012e-06		686.23	1.98e-07
673.1	8.94136		686.586	1.154e-06		686.586	9.52e-07		686.59	2.04e-07
673.4	8.95016		686.94	1.104e-06		686.94	8.99e-07		686.94	1.98e-07
673.8	8.98263		687.295	1.059e-06		687.295	8.36e-07		687.29	2.07e-07
674.1	8.99921		687.649	9.97e-07		687.649	7.92e-07		687.65	1.91e-07
674.4	8.98121		688.003	9.4e-07		688.003	7.33e-07		688	1.94e-07
674.8	8.9851		688.358	8.84e-07		688.358	6.96e-07		688.36	1.9e-07
675.1	8.99887		688.712	8.35e-07		688.712	6.34e-07		688.71	2e-07
675.5	9.01773		689.066	8.4e-07		689.066	6.29e-07		689.07	1.8e-07
675.8	8.97922		689.42	8.72e-07		689.42	6.49e-07		689.42	1.97e-07
676.1	9.16764		689.774	9.15e-07		689.774	6.95e-07		689.77	1.97e-07
676.5	9.28187		690.128	9.8e-07		690.128	7.08e-07		690.13	2.09e-07
676.8	9.30904		690.482	9.96e-07		690.482	7.64e-07		690.48	1.97e-07
677.2	9.29293		690.836	1.06e-06		690.836	7.94e-07		690.84	2.07e-07
677.5	9.29086		691.19	1.116e-06		691.19	8.5e-07		691.19	1.99e-07
677.8	9.30587		691.544	1.162e-06		691.544	9.05e-07		691.54	1.98e-07
678.2	9.14864		691.898	1.205e-06		691.898	9.48e-07		691.9	2.03e-07
678.5	9.06941		692.251	1.285e-06		692.251	1.02e-06		692.25	2e-07
678.8	9.08619		692.605	1.312e-06		692.605	1.046e-06		692.61	1.99e-07
679.2	9.1241		692.959	1.337e-06		692.959	1.104e-06		692.96	1.99e-07
679.5	9.11669		693.312	1.377e-06		693.312	1.145e-06		693.31	2.05e-07
679.9	9.13236		693.666	1.401e-06		693.666	1.167e-06		693.67	2.13e-07
680.2	9.11468		694.019	1.466e-06		694.019	1.199e-06		694.02	2.07e-07
680.5	9.11961		694.373	1.452e-06		694.373	1.2e-06		694.37	2.16e-07
680.9	9.09007		694.726	1.475e-06		694.726	1.231e-06		694.73	2.1e-07
681.2	9.06257		695.08	1.493e-06		695.08	1.268e-06		695.08	2.04e-07
681.5	9.07078		695.433	1.503e-06		695.433	1.259e-06		695.43	1.96e-07
681.9	9.03587		695.786	1.51e-06		695.786	1.28e-06		695.79	1.94e-07
682.2	9.03061		696.139	1.53e-06		696.139	1.292e-06		696.14	1.88e-07
682.6	9.0118		696.493	1.542e-06		696.493	1.321e-06		696.49	2.06e-07
682.9	8.99944		696.846	1.548e-06		696.846	1.311e-06		696.85	2.1e-07
683.2	8.96913		697.199	1.531e-06		697.199	1.346e-06		697.2	2.01e-07
683.6	8.94371		697.552	1.564e-06		697.552	1.362e-06		697.55	2.06e-07
683.9	8.92552		697.905	1.573e-06		697.905	1.36e-06		697.9	1.98e-07
684.2	8.89425		698.258	1.586e-06		698.258	1.362e-06		698.26	2.14e-07
684.6	8.78282		698.611	1.576e-06		698.611	1.362e-06		698.61	1.96e-07
684.9	8.66892		698.963	1.586e-06		698.963	1.352e-06		698.96	2.06e-07
685.3	8.43568		699.316	1.585e-06		699.316	1.349e-06		699.32	2.02e-07
685.6	8.05379		699.669	1.601e-06		699.669	1.356e-06		699.67	2.08e-07
685.9	7.61968		700.022	1.569e-06		700.022	1.362e-06		700.02	2.18e-07
686.3	7.11654		700.374	1.584e-06		700.374	1.342e-06		700.37	2.07e-07
686.6	6.62538		700.727	1.595e-06		700.727	1.376e-06		700.73	2.02e-07
686.9	6.09553		701.079	1.591e-06		701.079	1.36e-06		701.08	1.95e-07
687.3	5.68805		701.432	1.594e-06		701.432	1.376e-06		701.43	2.1e-07
687.6	5.43949		701.784	1.569e-06		701.784	1.369e-06		701.78	2.02e-07
687.9	5.26108		702.137	1.586e-06		702.137	1.355e-06		702.14	1.98e-07
688.3	5.20093		702.489	1.609e-06		702.489	1.39e-06		702.49	2.19e-07
688.6	5.22998		702.841	1.609e-06		702.841	1.4e-06		702.84	2.05e-07
689	5.30311		703.193	1.623e-06		703.193	1.416e-06		703.19	1.97e-07
689.3	5.44662		703.546	1.622e-06		703.546	1.429e-06		703.55	2.02e-07
689.6	5.58575		703.898	1.619e-06		703.898	1.422e-06		703.9	2.09e-07
690	5.76772		704.25	1.644e-06		704.25	1.436e-06		704.25	2.12e-07
690.3	5.96214		704.602	1.647e-06		704.602	1.447e-06		704.6	1.95e-07
690.6	6.19113		704.954	1.646e-06		704.954	1.46e-06		704.95	2.12e-07
691	6.44141		705.306	1.657e-06		705.306	1.468e-06		705.31	2.01e-07
691.3	6.62484		705.658	1.67e-06		705.658	1.458e-06		705.66	2.11e-07
691.6	6.83139		706.01	1.657e-06		706.01	1.484e-06		706.01	2.17e-07
692	6.98488		706.361	1.666e-06		706.361	1.485e-06		706.36	2.07e-07
692.3	7.12241		706.713	1.667e-06		706.713	1.47e-06		706.71	2.19e-07
692.7	7.17844		707.065	1.679e-06		707.065	1.502e-06		707.07	2.16e-07
693	7.22746		707.417	1.69e-06		707.417	1.503e-06		707.42	2.2e-07
693.3	7.31313		707.768	1.671e-06		707.768	1.509e-06		707.77	2.14e-07
693.7	7.33798		708.12	1.686e-06		708.12	1.495e-06		708.12	2.12e-07
694	7.38254		708.471	1.68e-06		708.471	1.509e-06		708.47	2.24e-07
694.3	7.39026		708.823	1.688e-06		708.823	1.511e-06		708.82	2.13e-07
694.7	7.50063		709.174	1.703e-06		709.174	1.496e-06		709.17	2.13e-07
695	7.5904		709.525	1.703e-06		709.525	1.512e-06		709.52	2.22e-07
695.3	7.68151		709.877	1.694e-06		709.877	1.523e-06		709.88	2.32e-07
695.7	7.83432		710.228	1.702e-06		710.228	1.534e-06		710.23	2.17e-07
696	7.97003		710.579	1.674e-06		710.579	1.507e-06		710.58	2.16e-07
696.3	8.13817		710.93	1.684e-06		710.93	1.519e-06		710.93	2.12e-07
696.7	8.22801		711.282	1.698e-06		711.282	1.528e-06		711.28	2.07e-07
697	8.29456		711.633	1.717e-06		711.633	1.528e-06		711.63	2.21e-07
697.4	8.33284		711.984	1.7e-06		711.984	1.535e-06		711.98	2.14e-07
697.7	8.33203		712.335	1.686e-06		712.335	1.532e-06		712.34	2.14e-07
698	8.31702		712.686	1.684e-06		712.686	1.539e-06		712.69	2.13e-07
698.4	8.22493		713.036	1.676e-06		713.036	1.524e-06		713.04	2.1e-07
698.7	8.14682		713.387	1.682e-06		713.387	1.532e-06		713.39	2.17e-07
699	8.09448		713.738	1.649e-06		713.738	1.502e-06		713.74	2.1e-07
699.4	8.04683		714.089	1.666e-06		714.089	1.537e-06		714.09	2.07e-07
699.7	7.98317		714.439	1.658e-06		714.439	1.511e-06		714.44	2.01e-07
700	7.94083		714.79	1.643e-06		714.79	1.519e-06		714.79	2.14e-07
700.4	7.91613		715.141	1.624e-06		715.141	1.51e-06		715.14	2.13e-07
700.7	7.89199		715.491	1.664e-06		715.491	1.505e-06		715.49	2.01e-07
701	7.87153		715.842	1.621e-06		715.842	1.477e-06		715.84	2.04e-07
701.4	7.86174		716.192	1.585e-06		716.192	1.436e-06		716.19	2.26e-07
701.7	7.88843		716.542	1.583e-06		716.542	1.428e-06		716.54	2.05e-07
702	7.90122		716.893	1.544e-06		716.893	1.395e-06		716.89	1.94e-07
702.4	7.94126		717.243	1.514e-06		717.243	1.389e-06		717.24	2e-07
702.7	8.01462		717.593	1.516e-06		717.593	1.35e-06		717.59	2.07e-07
703	8.07476		717.943	1.473e-06		717.943	1.336e-06		717.94	1.99e-07
703.4	8.14337		718.294	1.449e-06		718.294	1.27e-06		718.29	2.05e-07
703.7	8.21304		718.644	1.422e-06		718.644	1.264e-06		718.64	2.03e-07
704.1	8.27273		718.994	1.402e-06		718.994	1.279e-06		718.99	1.98e-07
704.4	8.33204		719.344	1.392e-06		719.344	1.236e-06		719.34	1.93e-07
704.7	8.33823		719.694	1.422e-06		719.694	1.268e-06		719.69	1.99e-07
705.1	8.35946		720.043	1.407e-06		720.043	1.259e-06		720.04	2.03e-07
705.4	8.35879		720.393	1.434e-06		720.393	1.284e-06		720.39	2.11e-07
705.7	8.35402		720.743	1.471e-06		720.743	1.304e-06		720.74	1.99e-07
706.1	8.35032		721.093	1.492e-06		721.093	1.353e-06		721.09	2.09e-07
706.4	8.34874		721.443	1.487e-06		721.443	1.374e-06		721.44	2.12e-07
706.7	8.50942		721.792	1.527e-06		721.792	1.368e-06		721.79	1.98e-07
707.1	8.56962		722.142	1.553e-06		722.142	1.4e-06		722.14	2.02e-07
707.4	8.62616		722.491	1.531e-06		722.491	1.407e-06		722.49	2e-07
707.7	8.66029		722.841	1.541e-06		722.841	1.418e-06		722.84	1.98e-07
708.1	8.70963		723.19	1.575e-06		723.19	1.432e-06		723.19	2.04e-07
708.4	8.72288		723.54	1.527e-06		723.54	1.417e-06		723.54	2.07e-07
708.7	8.60113		723.889	1.5e-06		723.889	1.408e-06		723.89	2.11e-07
709.1	8.59874		724.238	1.52e-06		724.238	1.367e-06		724.24	2.15e-07
709.4	8.59088		724.588	1.498e-06		724.588	1.376e-06		724.59	1.98e-07
709.7	8.58471		724.937	1.501e-06		724.937	1.374e-06		724.94	2.05e-07
710.1	8.58497		725.286	1.494e-06		725.286	1.366e-06		725.29	1.93e-07
710.4	8.58261		725.635	1.493e-06		725.635	1.351e-06		725.63	2.1e-07
710.7	8.57199		725.984	1.509e-06		725.984	1.349e-06		725.98	2.13e-07
711.1	8.58251		726.333	1.469e-06		726.333	1.377e-06		726.33	1.97e-07
711.4	8.57762		726.682	1.486e-06		726.682	1.381e-06		726.68	1.98e-07
711.7	8.59633		727.031	1.516e-06		727.031	1.378e-06		727.03	2.12e-07
712.1	8.61157		727.38	1.492e-06		727.38	1.362e-06		727.38	2e-07
712.4	8.63841		727.729	1.49e-06		727.729	1.391e-06		727.73	1.99e-07
712.7	8.64132		728.077	1.488e-06		728.077	1.362e-06		728.08	2.01e-07
713.1	8.59496		728.426	1.486e-06		728.426	1.354e-06		728.43	2.06e-07
713.4	8.59411		728.775	1.501e-06		728.775	1.381e-06		728.77	2.04e-07
713.7	8.54054		729.123	1.478e-06		729.123	1.398e-06		729.12	2.01e-07
714.1	8.45512		729.472	1.49e-06		729.472	1.371e-06		729.47	2.01e-07
714.4	8.40028
714.7	8.33467
715.1	8.21137
715.4	8.02404
715.7	7.82759
716.1	7.60826
716.4	7.31716
716.7	6.99729
717.1	6.69062
717.4	6.42122
717.7	6.14247
718.1	5.89088
718.4	5.71852
718.7	5.59695
719.1	5.52507
719.4	5.50435
719.7	5.61084
720.1	5.74999
720.4	5.91248
720.7	6.09099
721.1	6.33038
721.4	6.53259
721.7	6.63781
722.1	6.73963
722.4	6.74196
722.7	6.74339
723.1	6.65333
723.4	6.50662
723.7	6.38269
724	6.24951
724.4	6.19633
724.7	6.1152
725	6.06045
725.4	6.06637
725.7	6.05893
726	6.05487
726.4	6.02922
726.7	6.05234
727	6.09
727.4	6.1213
727.7	6.14034
728	6.30687
728.4	6.41389
728.7	6.43717
729	6.47239
729.4	6.47377

## Sheet: Fig2_Irradiance
Upper Panel (Ny-Alesund Atmospheric Irradiance)
Date.Time	Irradiance (umol photons/m2/s)	Solar Elevation (deg)		Date	Moon Fullness (%)
2017-12-01 01:00:00	6.62e-05	-32.4742		2017-12-01	90
2017-12-01 02:00:00	6.99e-05	-31.2949		2017-12-02	96
2017-12-01 03:00:00	2.54e-05	-29.4334		2017-12-03	99
2017-12-01 04:00:00	1.9e-05	-27.0484		2017-12-04	100
2017-12-01 05:00:00	2.69e-05	-24.3269		2017-12-05	97
2017-12-01 06:00:00	1.3e-05	-21.465		2017-12-06	92
2017-12-01 07:00:00	8.33e-06	-18.6541		2017-12-07	85
2017-12-01 08:00:00	9.38e-06	-16.0724		2017-12-08	75
2017-12-01 09:00:00	1.15e-05	-13.8784		2017-12-09	65
2017-12-01 10:00:00	2e-05	-12.2051		2017-12-10	54
2017-12-01 11:00:00	4.03e-05	-11.1538		2017-12-11	43
2017-12-01 12:00:00	5.7e-05	-10.7886		2017-12-12	33
2017-12-01 13:00:00	5.2e-05	-11.1322		2017-12-13	24
2017-12-01 14:00:00	3.44e-05	-12.1639		2017-12-14	16
2017-12-01 15:00:00	3.66e-05	-13.8216		2017-12-15	10
2017-12-01 16:00:00	9.38e-05	-16.0054		2017-12-16	5
2017-12-01 17:00:00	8.1e-05	-18.584		2017-12-17	2
2017-12-01 18:00:00	8.97e-05	-21.4		2017-12-18	0
2017-12-01 19:00:00	0.000103	-24.2762		2017-12-19	1
2017-12-01 20:00:00	0.000119	-27.0219		2017-12-20	3
2017-12-01 21:00:00	0.000119	-29.4408		2017-12-21	6
2017-12-01 22:00:00	0.000137	-31.3449		2017-12-22	12
2017-12-01 23:00:00	0.00013	-32.5737		2017-12-23	18
2017-12-02	0.000136	-33.0161		2017-12-24	27
2017-12-02 01:00:00	0.000171	-32.6311		2017-12-25	36
2017-12-02 02:00:00	0.000144	-31.4555		2017-12-26	46
2017-12-02 03:00:00	0.000111	-29.5967		2017-12-27	56
2017-12-02 04:00:00	0.000101	-27.2133		2017-12-28	67
2017-12-02 05:00:00	8.33e-05	-24.4925		2017-12-29	77
2017-12-02 06:00:00	8e-05	-21.6305		2017-12-30	84
2017-12-02 07:00:00	6.21e-05	-18.8188		2017-12-31	91
2017-12-02 08:00:00	4.05e-05	-16.2355		2018-01-01	98
2017-12-02 09:00:00	2.96e-05	-14.0392		2018-01-02	100
2017-12-02 10:00:00	4.31e-05	-12.3626		2018-01-03	99
2017-12-02 11:00:00	7.73e-05	-11.3074		2018-01-04	95
2017-12-02 12:00:00	9.84e-05	-10.9377		2018-01-05	88
2017-12-02 13:00:00	8.14e-05	-11.2763		2018-01-06	80
2017-12-02 14:00:00	6.26e-05	-12.303		2018-01-07	70
2017-12-02 15:00:00	0.000113	-13.9559		2018-01-08	60
2017-12-02 16:00:00	0.00011	-16.1357		2018-01-09	50
2017-12-02 17:00:00	0.000144	-18.7113		2018-01-10	40
2017-12-02 18:00:00	0.000162	-21.5257		2018-01-11	31
2017-12-02 19:00:00	0.000185	-24.4019		2018-01-12	22
2017-12-02 20:00:00	0.000214	-27.1492		2018-01-13	15
2017-12-02 21:00:00	0.000299	-29.5712		2018-01-14	9
2017-12-02 22:00:00	0.000359	-31.4799		2018-01-15	4
2017-12-02 23:00:00	0.00038	-32.7137		2018-01-16	1
2017-12-03	0.000576	-33.1614		2018-01-17	0
2017-12-03 01:00:00	0.000591	-32.7811		2018-01-18	1
2017-12-03 02:00:00	0.000299	-31.6094		2018-01-19	3
2017-12-03 03:00:00	0.000322	-29.7534		2018-01-20	7
2017-12-03 04:00:00	0.000319	-27.3718		2018-01-21	13
2017-12-03 05:00:00	0.00017	-24.6518		2018-01-22	21
2017-12-03 06:00:00	7.41e-05	-21.7897		2018-01-23	30
2017-12-03 07:00:00	6.58e-05	-18.977		2018-01-24	40
2017-12-03 08:00:00	9.8e-05	-16.3921		2018-01-25	50
2017-12-03 09:00:00	5.7e-05	-14.1932		2018-01-26	61
2017-12-03 10:00:00	4.43e-05	-12.5134		2018-01-27	72
2017-12-03 11:00:00	5.93e-05	-11.4541		2018-01-28	82
2017-12-03 12:00:00	6.49e-05	-11.0797		2018-01-29	90
2017-12-03 13:00:00	7.18e-05	-11.4133		2018-01-30	96
2017-12-03 14:00:00	8.56e-05	-12.4349		2018-01-31	99
2017-12-03 15:00:00	0.0002	-14.083
2017-12-03 16:00:00	0.000267	-16.2587
2017-12-03 17:00:00	0.000331	-18.8312
2017-12-03 18:00:00	0.000186	-21.644
2017-12-03 19:00:00	0.000237	-24.5202
2017-12-03 20:00:00	0.000285	-27.2691
2017-12-03 21:00:00	0.000435	-29.6943
2017-12-03 22:00:00	0.000694	-31.6074
2017-12-03 23:00:00	0.000907	-32.8465
2017-12-04	0.000505	-33.2995
2017-12-04 01:00:00	0.000621	-32.9242
2017-12-04 02:00:00	0.000662	-31.7565
2017-12-04 03:00:00	0.000757	-29.9034
2017-12-04 04:00:00	0.00034	-27.5236
2017-12-04 05:00:00	0.000416	-24.8045
2017-12-04 06:00:00	0.000215	-21.9423
2017-12-04 07:00:00	0.000184	-19.1288
2017-12-04 08:00:00	0.000143	-16.5421
2017-12-04 09:00:00	0.00014	-14.3406
2017-12-04 10:00:00	0.00015	-12.6574
2017-12-04 11:00:00	0.000158	-11.5939
2017-12-04 12:00:00	0.000171	-11.2147
2017-12-04 13:00:00	0.000116	-11.5431
2017-12-04 14:00:00	0.000106	-12.5595
2017-12-04 15:00:00	0.000111	-14.2027
2017-12-04 16:00:00	9.38e-05	-16.3743
2017-12-04 17:00:00	0.000147	-18.9437
2017-12-04 18:00:00	0.000144	-21.7549
2017-12-04 19:00:00	0.000266	-24.631
2017-12-04 20:00:00	0.000379	-27.3815
2017-12-04 21:00:00	0.000397	-29.81
2017-12-04 22:00:00	0.000438	-31.7276
2017-12-04 23:00:00	0.000469	-32.9719
2017-12-05	0.000535	-33.4304
2017-12-05 01:00:00	0.000516	-33.0601
2017-12-05 02:00:00	0.000498	-31.8966
2017-12-05 03:00:00	0.000188	-30.0466
2017-12-05 04:00:00	0.00016	-27.6688
2017-12-05 05:00:00	0.000132	-24.9506
2017-12-05 06:00:00	0.000156	-22.0884
2017-12-05 07:00:00	0.000186	-19.2739
2017-12-05 08:00:00	0.000106	-16.6853
2017-12-05 09:00:00	0.000152	-14.4812
2017-12-05 10:00:00	0.000155	-12.7944
2017-12-05 11:00:00	0.00011	-11.7266
2017-12-05 12:00:00	0.000107	-11.3425
2017-12-05 13:00:00	7.31e-05	-11.6657
2017-12-05 14:00:00	6.53e-05	-12.6768
2017-12-05 15:00:00	5.24e-05	-14.315
2017-12-05 16:00:00	4.74e-05	-16.4824
2017-12-05 17:00:00	4.97e-05	-19.0488
2017-12-05 18:00:00	9.66e-05	-21.8582
2017-12-05 19:00:00	0.00011	-24.7343
2017-12-05 20:00:00	8.65e-05	-27.4864
2017-12-05 21:00:00	0.000136	-29.9181
2017-12-05 22:00:00	0.000276	-31.8402
2017-12-05 23:00:00	0.000224	-33.09
2017-12-06	0.000205	-33.5541
2017-12-06 01:00:00	0.000201	-33.189
2017-12-06 02:00:00	0.000195	-32.0298
2017-12-06 03:00:00	0.000199	-30.1831
2017-12-06 04:00:00	0.000243	-27.8073
2017-12-06 05:00:00	0.000265	-25.0901
2017-12-06 06:00:00	0.000186	-22.2278
2017-12-06 07:00:00	0.000111	-19.4123
2017-12-06 08:00:00	0.000143	-16.8219
2017-12-06 09:00:00	0.000144	-14.6149
2017-12-06 10:00:00	0.000125	-12.9245
2017-12-06 11:00:00	9.25e-05	-11.8522
2017-12-06 12:00:00	9.38e-05	-11.4631
2017-12-06 13:00:00	7.68e-05	-11.7809
2017-12-06 14:00:00	6.07e-05	-12.7866
2017-12-06 15:00:00	5.06e-05	-14.4199
2017-12-06 16:00:00	4.04e-05	-16.583
2017-12-06 17:00:00	4.29e-05	-19.1463
2017-12-06 18:00:00	4.26e-05	-21.954
2017-12-06 19:00:00	5.29e-05	-24.83
2017-12-06 20:00:00	5.75e-05	-27.5837
2017-12-06 21:00:00	7.64e-05	-30.0187
2017-12-06 22:00:00	7.13e-05	-31.9454
2017-12-06 23:00:00	8.05e-05	-33.2006
2017-12-07	6.85e-05	-33.6704
2017-12-07 01:00:00	9.29e-05	-33.3107
2017-12-07 02:00:00	0.000114	-32.156
2017-12-07 03:00:00	0.000132	-30.3126
2017-12-07 04:00:00	0.000109	-27.9391
2017-12-07 05:00:00	0.000147	-25.2228
2017-12-07 06:00:00	0.000115	-22.3605
2017-12-07 07:00:00	9.84e-05	-19.544
2017-12-07 08:00:00	6.62e-05	-16.9516
2017-12-07 09:00:00	6.39e-05	-14.7417
2017-12-07 10:00:00	7.18e-05	-13.0475
2017-12-07 11:00:00	6.85e-05	-11.9707
2017-12-07 12:00:00	6.49e-05	-11.5764
2017-12-07 13:00:00	5.34e-05	-11.8887
2017-12-07 14:00:00	3.68e-05	-12.889
2017-12-07 15:00:00	2.22e-05	-14.5173
2017-12-07 16:00:00	1.91e-05	-16.6761
2017-12-07 17:00:00	2.19e-05	-19.2362
2017-12-07 18:00:00	2.15e-05	-22.0422
2017-12-07 19:00:00	2.3e-05	-24.9181
2017-12-07 20:00:00	2.1e-05	-27.6734
2017-12-07 21:00:00	2.01e-05	-30.1116
2017-12-07 22:00:00	3.51e-05	-32.043
2017-12-07 23:00:00	5.38e-05	-33.3037
2017-12-08	4.65e-05	-33.7793
2017-12-08 01:00:00	5.11e-05	-33.4251
2017-12-08 02:00:00	6.3e-05	-32.275
2017-12-08 03:00:00	6.39e-05	-30.4351
2017-12-08 04:00:00	4.78e-05	-28.0639
2017-12-08 05:00:00	4.2e-05	-25.3488
2017-12-08 06:00:00	4.42e-05	-22.4865
2017-12-08 07:00:00	2.94e-05	-19.6689
2017-12-08 08:00:00	3.6e-05	-17.0744
2017-12-08 09:00:00	4.07e-05	-14.8615
2017-12-08 10:00:00	2.85e-05	-13.1633
2017-12-08 11:00:00	3.41e-05	-12.0819
2017-12-08 12:00:00	3.32e-05	-11.6824
2017-12-08 13:00:00	3.83e-05	-11.9891
2017-12-08 14:00:00	2.35e-05	-12.9839
2017-12-08 15:00:00	1.98e-05	-14.6071
2017-12-08 16:00:00	1.47e-05	-16.7616
2017-12-08 17:00:00	1.09e-05	-19.3185
2017-12-08 18:00:00	1.21e-05	-22.1228
2017-12-08 19:00:00	1.24e-05	-24.9985
2017-12-08 20:00:00	1.4e-05	-27.7555
2017-12-08 21:00:00	1.62e-05	-30.197
2017-12-08 22:00:00	1.85e-05	-32.1329
2017-12-08 23:00:00	2.36e-05	-33.3993
2017-12-09	2.79e-05	-33.8808
2017-12-09 01:00:00	2.53e-05	-33.5321
2017-12-09 02:00:00	3.6e-05	-32.3868
2017-12-09 03:00:00	2.93e-05	-30.5506
2017-12-09 04:00:00	2.5e-05	-28.1817
2017-12-09 05:00:00	2.7e-05	-25.4678
2017-12-09 06:00:00	2.68e-05	-22.6055
2017-12-09 07:00:00	2.72e-05	-19.7868
2017-12-09 08:00:00	2.44e-05	-17.1902
2017-12-09 09:00:00	2.38e-05	-14.9742
2017-12-09 10:00:00	3e-05	-13.272
2017-12-09 11:00:00	4.05e-05	-12.1858
2017-12-09 12:00:00	4.58e-05	-11.7809
2017-12-09 13:00:00	3.76e-05	-12.0821
2017-12-09 14:00:00	2.15e-05	-13.0713
2017-12-09 15:00:00	1.17e-05	-14.6893
2017-12-09 16:00:00	1.07e-05	-16.8394
2017-12-09 17:00:00	1e-05	-19.3932
2017-12-09 18:00:00	8.33e-06	-22.1957
2017-12-09 19:00:00	7.45e-06	-25.0713
2017-12-09 20:00:00	7.18e-06	-27.8298
2017-12-09 21:00:00	8.74e-06	-30.2746
2017-12-09 22:00:00	8.79e-06	-32.2152
2017-12-09 23:00:00	1.06e-05	-33.4872
2017-12-10	1.35e-05	-33.9747
2017-12-10 01:00:00	1.53e-05	-33.6318
2017-12-10 02:00:00	1.31e-05	-32.4914
2017-12-10 03:00:00	1.21e-05	-30.6589
2017-12-10 04:00:00	1.33e-05	-28.2926
2017-12-10 05:00:00	1.43e-05	-25.5799
2017-12-10 06:00:00	1.66e-05	-22.7176
2017-12-10 07:00:00	1.79e-05	-19.8978
2017-12-10 08:00:00	1.67e-05	-17.299
2017-12-10 09:00:00	1.32e-05	-15.0798
2017-12-10 10:00:00	1.41e-05	-13.3735
2017-12-10 11:00:00	1.56e-05	-12.2824
2017-12-10 12:00:00	1.64e-05	-11.8721
2017-12-10 13:00:00	1.61e-05	-12.1675
2017-12-10 14:00:00	1.15e-05	-13.151
2017-12-10 15:00:00	7.41e-06	-14.7638
2017-12-10 16:00:00	6.67e-06	-16.9096
2017-12-10 17:00:00	5.89e-06	-19.4602
2017-12-10 18:00:00	4.92e-06	-22.2609
2017-12-10 19:00:00	6.07e-06	-25.1363
2017-12-10 20:00:00	5.52e-06	-27.8965
2017-12-10 21:00:00	5.52e-06	-30.3444
2017-12-10 22:00:00	4.97e-06	-32.2898
2017-12-10 23:00:00	5.29e-06	-33.5675
2017-12-11	6.62e-06	-34.0611
2017-12-11 01:00:00	7.77e-06	-33.724
2017-12-11 02:00:00	8e-06	-32.5886
2017-12-11 03:00:00	1.07e-05	-30.7601
2017-12-11 04:00:00	1.15e-05	-28.3963
2017-12-11 05:00:00	1.21e-05	-25.6849
2017-12-11 06:00:00	1.49e-05	-22.8227
2017-12-11 07:00:00	1.61e-05	-20.0017
2017-12-11 08:00:00	1.22e-05	-17.4006
2017-12-11 09:00:00	1.23e-05	-15.1782
2017-12-11 10:00:00	1.5e-05	-13.4676
2017-12-11 11:00:00	2.13e-05	-12.3715
2017-12-11 12:00:00	2.19e-05	-11.9557
2017-12-11 13:00:00	1.8e-05	-12.2453
2017-12-11 14:00:00	1.23e-05	-13.2232
2017-12-11 15:00:00	8.42e-06	-14.8307
2017-12-11 16:00:00	6.39e-06	-16.9722
2017-12-11 17:00:00	6.07e-06	-19.5195
2017-12-11 18:00:00	5.75e-06	-22.3183
2017-12-11 19:00:00	5.34e-06	-25.1937
2017-12-11 20:00:00	5.38e-06	-27.9553
2017-12-11 21:00:00	6.72e-06	-30.4066
2017-12-11 22:00:00	7.54e-06	-32.3566
2017-12-11 23:00:00	8.56e-06	-33.64
2017-12-12	5.8e-06	-34.1398
2017-12-12 01:00:00	5.57e-06	-33.8086
2017-12-12 02:00:00	5.34e-06	-32.6785
2017-12-12 03:00:00	5.8e-06	-30.8539
2017-12-12 04:00:00	7.73e-06	-28.4929
2017-12-12 05:00:00	9.11e-06	-25.7828
2017-12-12 06:00:00	9.61e-06	-22.9206
2017-12-12 07:00:00	8.92e-06	-20.0985
2017-12-12 08:00:00	8.74e-06	-17.4951
2017-12-12 09:00:00	1.09e-05	-15.2693
2017-12-12 10:00:00	1.29e-05	-13.5544
2017-12-12 11:00:00	2.11e-05	-12.4532
2017-12-12 12:00:00	3.04e-05	-12.0318
2017-12-12 13:00:00	2.25e-05	-12.3155
2017-12-12 14:00:00	1.36e-05	-13.2876
2017-12-12 15:00:00	9.06e-06	-14.89
2017-12-12 16:00:00	8.05e-06	-17.027
2017-12-12 17:00:00	7.59e-06	-19.571
2017-12-12 18:00:00	6.26e-06	-22.3681
2017-12-12 19:00:00	5.66e-06	-25.2432
2017-12-12 20:00:00	5.61e-06	-28.0064
2017-12-12 21:00:00	6.85e-06	-30.4609
2017-12-12 22:00:00	1.18e-05	-32.4157
2017-12-12 23:00:00	8.69e-06	-33.7048
2017-12-13	7.87e-06	-34.2108
2017-12-13 01:00:00	7.22e-06	-33.8857
2017-12-13 02:00:00	7.54e-06	-32.7609
2017-12-13 03:00:00	8.51e-06	-30.9405
2017-12-13 04:00:00	8e-06	-28.5822
2017-12-13 05:00:00	8.51e-06	-25.8735
2017-12-13 06:00:00	9.02e-06	-23.0114
2017-12-13 07:00:00	9.38e-06	-20.1881
2017-12-13 08:00:00	1.05e-05	-17.5824
2017-12-13 09:00:00	1.08e-05	-15.353
2017-12-13 10:00:00	1.28e-05	-13.6338
2017-12-13 11:00:00	1.96e-05	-12.5274
2017-12-13 12:00:00	2.47e-05	-12.1003
2017-12-13 13:00:00	2.02e-05	-12.3781
2017-12-13 14:00:00	1.35e-05	-13.3444
2017-12-13 15:00:00	9.89e-06	-14.9415
2017-12-13 16:00:00	8.65e-06	-17.074
2017-12-13 17:00:00	8.46e-06	-19.6148
2017-12-13 18:00:00	7.73e-06	-22.4101
2017-12-13 19:00:00	7.87e-06	-25.285
2017-12-13 20:00:00	7.27e-06	-28.0498
2017-12-13 21:00:00	9.15e-06	-30.5074
2017-12-13 22:00:00	6.76e-06	-32.4669
2017-12-13 23:00:00	7.59e-06	-33.7619
2017-12-14	6.53e-06	-34.2742
2017-12-14 01:00:00	9.94e-06	-33.9552
2017-12-14 02:00:00	8.1e-06	-32.8358
2017-12-14 03:00:00	8.05e-06	-31.0196
2017-12-14 04:00:00	8.14e-06	-28.6642
2017-12-14 05:00:00	8.92e-06	-25.957
2017-12-14 06:00:00	7.68e-06	-23.095
2017-12-14 07:00:00	6.07e-06	-20.2705
2017-12-14 08:00:00	5.98e-06	-17.6623
2017-12-14 09:00:00	5.98e-06	-15.4295
2017-12-14 10:00:00	7.41e-06	-13.7057
2017-12-14 11:00:00	1.21e-05	-12.5941
2017-12-14 12:00:00	1.78e-05	-12.1611
2017-12-14 13:00:00	1.45e-05	-12.433
2017-12-14 14:00:00	1.01e-05	-13.3935
2017-12-14 15:00:00	7.27e-06	-14.9852
2017-12-14 16:00:00	6.99e-06	-17.1133
2017-12-14 17:00:00	6.85e-06	-19.6509
2017-12-14 18:00:00	6.62e-06	-22.4443
2017-12-14 19:00:00	6.26e-06	-25.319
2017-12-14 20:00:00	6.39e-06	-28.0853
2017-12-14 21:00:00	6.67e-06	-30.5462
2017-12-14 22:00:00	7.08e-06	-32.5104
2017-12-14 23:00:00	7.36e-06	-33.8111
2017-12-15	8.83e-06	-34.3298
2017-12-15 01:00:00	8.19e-06	-34.017
2017-12-15 02:00:00	9.75e-06	-32.9031
2017-12-15 03:00:00	1.04e-05	-31.0913
2017-12-15 04:00:00	1e-05	-28.7389
2017-12-15 05:00:00	1.05e-05	-26.0332
2017-12-15 06:00:00	1.04e-05	-23.1713
2017-12-15 07:00:00	1.2e-05	-20.3456
2017-12-15 08:00:00	1.24e-05	-17.7349
2017-12-15 09:00:00	1.05e-05	-15.4984
2017-12-15 10:00:00	1.14e-05	-13.7701
2017-12-15 11:00:00	1.29e-05	-12.6531
2017-12-15 12:00:00	1.44e-05	-12.2143
2017-12-15 13:00:00	1.43e-05	-12.4802
2017-12-15 14:00:00	9.57e-06	-13.4348
2017-12-15 15:00:00	8.23e-06	-15.0212
2017-12-15 16:00:00	6.58e-06	-17.1449
2017-12-15 17:00:00	5.47e-06	-19.6792
2017-12-15 18:00:00	5.43e-06	-22.4707
2017-12-15 19:00:00	5.24e-06	-25.3452
2017-12-15 20:00:00	5.34e-06	-28.113
2017-12-15 21:00:00	4.69e-06	-30.5771
2017-12-15 22:00:00	4.6e-06	-32.5459
2017-12-15 23:00:00	5.29e-06	-33.8525
2017-12-16	4.88e-06	-34.3776
2017-12-16 01:00:00	5.01e-06	-34.0711
2017-12-16 02:00:00	5.24e-06	-32.9628
2017-12-16 03:00:00	5.15e-06	-31.1555
2017-12-16 04:00:00	5.15e-06	-28.8061
2017-12-16 05:00:00	4.88e-06	-26.102
2017-12-16 06:00:00	5.06e-06	-23.2402
2017-12-16 07:00:00	5.57e-06	-20.4133
2017-12-16 08:00:00	5.43e-06	-17.8001
2017-12-16 09:00:00	5.38e-06	-15.5599
2017-12-16 10:00:00	7.18e-06	-13.827
2017-12-16 11:00:00	1.26e-05	-12.7046
2017-12-16 12:00:00	1.84e-05	-12.2599
2017-12-16 13:00:00	1.68e-05	-12.5197
2017-12-16 14:00:00	1.27e-05	-13.4684
2017-12-16 15:00:00	9.43e-06	-15.0495
2017-12-16 16:00:00	7.13e-06	-17.1687
2017-12-16 17:00:00	6.62e-06	-19.6997
2017-12-16 18:00:00	6.95e-06	-22.4894
2017-12-16 19:00:00	7.64e-06	-25.3637
2017-12-16 20:00:00	6.03e-06	-28.1329
2017-12-16 21:00:00	4.78e-06	-30.6001
2017-12-16 22:00:00	5.93e-06	-32.5737
2017-12-16 23:00:00	8.65e-06	-33.8861
2017-12-17	8.42e-06	-34.4176
2017-12-17 01:00:00	6.35e-06	-34.1175
2017-12-17 02:00:00	6.35e-06	-33.0149
2017-12-17 03:00:00	5.89e-06	-31.2121
2017-12-17 04:00:00	6.26e-06	-28.8659
2017-12-17 05:00:00	7.27e-06	-26.1634
2017-12-17 06:00:00	9.25e-06	-23.3018
2017-12-17 07:00:00	4.83e-06	-20.4735
2017-12-17 08:00:00	5.47e-06	-17.8578
2017-12-17 09:00:00	8.46e-06	-15.6139
2017-12-17 10:00:00	8.33e-06	-13.8762
2017-12-17 11:00:00	1.28e-05	-12.7483
2017-12-17 12:00:00	1.41e-05	-12.2977
2017-12-17 13:00:00	1.13e-05	-12.5514
2017-12-17 14:00:00	8.97e-06	-13.4942
2017-12-17 15:00:00	6.72e-06	-15.07
2017-12-17 16:00:00	7.08e-06	-17.1848
2017-12-17 17:00:00	8.1e-06	-19.7125
2017-12-17 18:00:00	7.13e-06	-22.5003
2017-12-17 19:00:00	5.47e-06	-25.3743
2017-12-17 20:00:00	8.79e-06	-28.145
2017-12-17 21:00:00	1.38e-05	-30.6153
2017-12-17 22:00:00	1.16e-05	-32.5935
2017-12-17 23:00:00	7.18e-06	-33.9118
2017-12-18	7.64e-06	-34.4497
2017-12-18 01:00:00	1.29e-05	-34.1561
2017-12-18 02:00:00	6.44e-06	-33.0592
2017-12-18 03:00:00	8.51e-06	-31.2611
2017-12-18 04:00:00	9.98e-06	-28.9181
2017-12-18 05:00:00	9.98e-06	-26.2174
2017-12-18 06:00:00	8.19e-06	-23.3559
2017-12-18 07:00:00	1.24e-05	-20.5263
2017-12-18 08:00:00	7.77e-06	-17.908
2017-12-18 09:00:00	9.02e-06	-15.6603
2017-12-18 10:00:00	1.15e-05	-13.9178
2017-12-18 11:00:00	1.49e-05	-12.7844
2017-12-18 12:00:00	1.34e-05	-12.3278
2017-12-18 13:00:00	1.43e-05	-12.5753
2017-12-18 14:00:00	9.52e-06	-13.5123
2017-12-18 15:00:00	1.09e-05	-15.0827
2017-12-18 16:00:00	8.19e-06	-17.193
2017-12-18 17:00:00	7.45e-06	-19.7175
2017-12-18 18:00:00	6.76e-06	-22.5035
2017-12-18 19:00:00	7.13e-06	-25.3772
2017-12-18 20:00:00	1.9e-05	-28.1493
2017-12-18 21:00:00	7.45e-06	-30.6227
2017-12-18 22:00:00	5.06e-06	-32.6055
2017-12-18 23:00:00	5.43e-06	-33.9296
2017-12-19	6.67e-06	-34.474
2017-12-19 01:00:00	6.58e-06	-34.1868
2017-12-19 02:00:00	6.76e-06	-33.0958
2017-12-19 03:00:00	9.75e-06	-31.3024
2017-12-19 04:00:00	1.04e-05	-28.9628
2017-12-19 05:00:00	1.14e-05	-26.2637
2017-12-19 06:00:00	1.11e-05	-23.4024
2017-12-19 07:00:00	1.01e-05	-20.5716
2017-12-19 08:00:00	9.84e-06	-17.9506
2017-12-19 09:00:00	1.1e-05	-15.6991
2017-12-19 10:00:00	1.36e-05	-13.9518
2017-12-19 11:00:00	1.06e-05	-12.8128
2017-12-19 12:00:00	1.24e-05	-12.3501
2017-12-19 13:00:00	9.11e-06	-12.5915
2017-12-19 14:00:00	6.44e-06	-13.5225
2017-12-19 15:00:00	7.08e-06	-15.0876
2017-12-19 16:00:00	8.97e-06	-17.1936
2017-12-19 17:00:00	1.25e-05	-19.7148
2017-12-19 18:00:00	1.28e-05	-22.4989
2017-12-19 19:00:00	1.25e-05	-25.3724
2017-12-19 20:00:00	1.63e-05	-28.1458
2017-12-19 21:00:00	8.37e-06	-30.6223
2017-12-19 22:00:00	6.85e-06	-32.6097
2017-12-19 23:00:00	7.64e-06	-33.9395
2017-12-20	5.84e-06	-34.4904
2017-12-20 01:00:00	6.12e-06	-34.2098
2017-12-20 02:00:00	7.5e-06	-33.1247
2017-12-20 03:00:00	7.91e-06	-31.3361
2017-12-20 04:00:00	8.23e-06	-28.9998
2017-12-20 05:00:00	9.25e-06	-26.3026
2017-12-20 06:00:00	1.24e-05	-23.4415
2017-12-20 07:00:00	1.11e-05	-20.6093
2017-12-20 08:00:00	9.89e-06	-17.9856
2017-12-20 09:00:00	7.87e-06	-15.7303
2017-12-20 10:00:00	8.42e-06	-13.9781
2017-12-20 11:00:00	1.04e-05	-12.8334
2017-12-20 12:00:00	1.9e-05	-12.3646
2017-12-20 13:00:00	2.65e-05	-12.5999
2017-12-20 14:00:00	2.73e-05	-13.525
2017-12-20 15:00:00	2.79e-05	-15.0848
2017-12-20 16:00:00	1.91e-05	-17.1863
2017-12-20 17:00:00	1.32e-05	-19.7043
2017-12-20 18:00:00	7.5e-06	-22.4866
2017-12-20 19:00:00	6.85e-06	-25.3598
2017-12-20 20:00:00	1.02e-05	-28.1345
2017-12-20 21:00:00	9.48e-06	-30.614
2017-12-20 22:00:00	6.12e-06	-32.6059
2017-12-20 23:00:00	5.7e-06	-33.9415
2017-12-21	5.8e-06	-34.4989
2017-12-21 01:00:00	5.66e-06	-34.2248
2017-12-21 02:00:00	5.7e-06	-33.1457
2017-12-21 03:00:00	5.2e-06	-31.362
2017-12-21 04:00:00	5.84e-06	-29.0291
2017-12-21 05:00:00	6.49e-06	-26.3338
2017-12-21 06:00:00	8.14e-06	-23.4729
2017-12-21 07:00:00	7.68e-06	-20.6395
2017-12-21 08:00:00	7.96e-06	-18.0131
2017-12-21 09:00:00	8.51e-06	-15.7537
2017-12-21 10:00:00	7.87e-06	-13.9966
2017-12-21 11:00:00	1.26e-05	-12.8463
2017-12-21 12:00:00	1.56e-05	-12.3714
2017-12-21 13:00:00	1.21e-05	-12.6005
2017-12-21 14:00:00	1.24e-05	-13.5197
2017-12-21 15:00:00	6.99e-06	-15.0742
2017-12-21 16:00:00	5.7e-06	-17.1714
2017-12-21 17:00:00	8.05e-06	-19.6861
2017-12-21 18:00:00	6.85e-06	-22.4666
2017-12-21 19:00:00	5.24e-06	-25.3394
2017-12-21 20:00:00	5.8e-06	-28.1155
2017-12-21 21:00:00	8.28e-06	-30.598
2017-12-21 22:00:00	5.47e-06	-32.5944
2017-12-21 23:00:00	6.9e-06	-33.9357
2017-12-22	6.03e-06	-34.4995
2017-12-22 01:00:00	5.8e-06	-34.232
2017-12-22 02:00:00	4.97e-06	-33.159
2017-12-22 03:00:00	6.58e-06	-31.3802
2017-12-22 04:00:00	7.13e-06	-29.0508
2017-12-22 05:00:00	7.31e-06	-26.3573
2017-12-22 06:00:00	7.54e-06	-23.4967
2017-12-22 07:00:00	8.05e-06	-20.6619
2017-12-22 08:00:00	7.5e-06	-18.0328
2017-12-22 09:00:00	7.73e-06	-15.7695
2017-12-22 10:00:00	9.75e-06	-14.0074
2017-12-22 11:00:00	1.48e-05	-12.8513
2017-12-22 12:00:00	1.87e-05	-12.3704
2017-12-22 13:00:00	1.86e-05	-12.5932
2017-12-22 14:00:00	1.15e-05	-13.5066
2017-12-22 15:00:00	8.28e-06	-15.0558
2017-12-22 16:00:00	9.94e-06	-17.1487
2017-12-22 17:00:00	8.79e-06	-19.6603
2017-12-22 18:00:00	8.23e-06	-22.4389
2017-12-22 19:00:00	6.9e-06	-25.3114
2017-12-22 20:00:00	6.72e-06	-28.0888
2017-12-22 21:00:00	5.52e-06	-30.5741
2017-12-22 22:00:00	5.29e-06	-32.5749
2017-12-22 23:00:00	5.38e-06	-33.9219
2017-12-23	5.38e-06	-34.4922
2017-12-23 01:00:00	6.72e-06	-34.2313
2017-12-23 02:00:00	6.49e-06	-33.1643
2017-12-23 03:00:00	7.22e-06	-31.3906
2017-12-23 04:00:00	6.53e-06	-29.0647
2017-12-23 05:00:00	5.75e-06	-26.3732
2017-12-23 06:00:00	6.16e-06	-23.5128
2017-12-23 07:00:00	8.65e-06	-20.6768
2017-12-23 08:00:00	8.46e-06	-18.0449
2017-12-23 09:00:00	7.31e-06	-15.7776
2017-12-23 10:00:00	1.04e-05	-14.0104
2017-12-23 11:00:00	1.8e-05	-12.8486
2017-12-23 12:00:00	2.27e-05	-12.3615
2017-12-23 13:00:00	1.88e-05	-12.5782
2017-12-23 14:00:00	1.29e-05	-13.4857
2017-12-23 15:00:00	6.81e-06	-15.0298
2017-12-23 16:00:00	5.2e-06	-17.1183
2017-12-23 17:00:00	5.2e-06	-19.6267
2017-12-23 18:00:00	5.06e-06	-22.4036
2017-12-23 19:00:00	5.01e-06	-25.2757
2017-12-23 20:00:00	5.24e-06	-28.0543
2017-12-23 21:00:00	4.92e-06	-30.5425
2017-12-23 22:00:00	4.55e-06	-32.5477
2017-12-23 23:00:00	4.69e-06	-33.9003
2017-12-24	4.78e-06	-34.477
2017-12-24 01:00:00	4.97e-06	-34.2227
2017-12-24 02:00:00	4.83e-06	-33.1619
2017-12-24 03:00:00	5.29e-06	-31.3931
2017-12-24 04:00:00	5.24e-06	-29.0709
2017-12-24 05:00:00	7.27e-06	-26.3813
2017-12-24 06:00:00	8.92e-06	-23.5212
2017-12-24 07:00:00	8.51e-06	-20.6839
2017-12-24 08:00:00	9.2e-06	-18.0492
2017-12-24 09:00:00	7.68e-06	-15.7779
2017-12-24 10:00:00	1.09e-05	-14.0057
2017-12-24 11:00:00	1.67e-05	-12.8381
2017-12-24 12:00:00	2.47e-05	-12.3449
2017-12-24 13:00:00	1.61e-05	-12.5554
2017-12-24 14:00:00	1.13e-05	-13.4571
2017-12-24 15:00:00	8.46e-06	-14.996
2017-12-24 16:00:00	5.38e-06	-17.0802
2017-12-24 17:00:00	5.01e-06	-19.5855
2017-12-24 18:00:00	4.51e-06	-22.3606
2017-12-24 19:00:00	4.43e-06	-25.2324
2017-12-24 20:00:00	3.83e-06	-28.0122
2017-12-24 21:00:00	4e-06	-30.5031
2017-12-24 22:00:00	1.54e-05	-32.5127
2017-12-24 23:00:00	3.78e-06	-33.8708
2017-12-25	3.77e-06	-34.4539
2017-12-25 01:00:00	9.15e-06	-34.2062
2017-12-25 02:00:00	4.5e-06	-33.1515
2017-12-25 03:00:00	9.89e-06	-31.3879
2017-12-25 04:00:00	5.34e-06	-29.0693
2017-12-25 05:00:00	5.15e-06	-26.3817
2017-12-25 06:00:00	7.04e-06	-23.5219
2017-12-25 07:00:00	7.5e-06	-20.6832
2017-12-25 08:00:00	7.18e-06	-18.0458
2017-12-25 09:00:00	7.18e-06	-15.7704
2017-12-25 10:00:00	8.83e-06	-13.9932
2017-12-25 11:00:00	1.29e-05	-12.8198
2017-12-25 12:00:00	1.76e-05	-12.3205
2017-12-25 13:00:00	1.77e-05	-12.5249
2017-12-25 14:00:00	1.48e-05	-13.4208
2017-12-25 15:00:00	1.37e-05	-14.9545
2017-12-25 16:00:00	1.09e-05	-17.0345
2017-12-25 17:00:00	8.79e-06	-19.5367
2017-12-25 18:00:00	8.28e-06	-22.31
2017-12-25 19:00:00	9.11e-06	-25.1814
2017-12-25 20:00:00	8.79e-06	-27.9624
2017-12-25 21:00:00	1.12e-05	-30.4561
2017-12-25 22:00:00	7.64e-06	-32.4698
2017-12-25 23:00:00	5.75e-06	-33.8335
2017-12-26	6.26e-06	-34.4229
2017-12-26 01:00:00	7.68e-06	-34.1818
2017-12-26 02:00:00	6.72e-06	-33.1332
2017-12-26 03:00:00	5.89e-06	-31.3747
2017-12-26 04:00:00	6.03e-06	-29.0599
2017-12-26 05:00:00	6.03e-06	-26.3743
2017-12-26 06:00:00	7.54e-06	-23.5149
2017-12-26 07:00:00	9.11e-06	-20.6749
2017-12-26 08:00:00	8.28e-06	-18.0346
2017-12-26 09:00:00	8.79e-06	-15.7551
2017-12-26 10:00:00	8.42e-06	-13.9728
2017-12-26 11:00:00	1.27e-05	-12.7937
2017-12-26 12:00:00	1.28e-05	-12.2882
2017-12-26 13:00:00	1.29e-05	-12.4865
2017-12-26 14:00:00	1.01e-05	-13.3767
2017-12-26 15:00:00	9.38e-06	-14.9053
2017-12-26 16:00:00	1.11e-05	-16.9812
2017-12-26 17:00:00	1.16e-05	-19.4803
2017-12-26 18:00:00	1.16e-05	-22.2518
2017-12-26 19:00:00	1.04e-05	-25.1229
2017-12-26 20:00:00	1.11e-05	-27.905
2017-12-26 21:00:00	2.05e-05	-30.4014
2017-12-26 22:00:00	1.02e-05	-32.4193
2017-12-26 23:00:00	8.51e-06	-33.7883
2017-12-27	1e-05	-34.384
2017-12-27 01:00:00	9.48e-06	-34.1495
2017-12-27 02:00:00	6.85e-06	-33.1071
2017-12-27 03:00:00	6.39e-06	-31.3538
2017-12-27 04:00:00	9.11e-06	-29.0426
2017-12-27 05:00:00	6.81e-06	-26.3591
2017-12-27 06:00:00	7.64e-06	-23.5001
2017-12-27 07:00:00	8.88e-06	-20.6588
2017-12-27 08:00:00	9.06e-06	-18.0157
2017-12-27 09:00:00	9.38e-06	-15.7321
2017-12-27 10:00:00	1.15e-05	-13.9447
2017-12-27 11:00:00	1.56e-05	-12.7598
2017-12-27 12:00:00	1.78e-05	-12.2482
2017-12-27 13:00:00	1.75e-05	-12.4405
2017-12-27 14:00:00	1.87e-05	-13.3249
2017-12-27 15:00:00	1.94e-05	-14.8485
2017-12-27 16:00:00	2.25e-05	-16.9202
2017-12-27 17:00:00	2.48e-05	-19.4164
2017-12-27 18:00:00	2.16e-05	-22.1862
2017-12-27 19:00:00	2.4e-05	-25.0569
2017-12-27 20:00:00	2.54e-05	-27.8401
2017-12-27 21:00:00	3.78e-05	-30.339
2017-12-27 22:00:00	3.05e-05	-32.361
2017-12-27 23:00:00	3.2e-05	-33.7354
2017-12-28	2.72e-05	-34.3373
2017-12-28 01:00:00	2.45e-05	-34.1093
2017-12-28 02:00:00	1.84e-05	-33.073
2017-12-28 03:00:00	1.72e-05	-31.3249
2017-12-28 04:00:00	8.28e-06	-29.0176
2017-12-28 05:00:00	7.68e-06	-26.3362
2017-12-28 06:00:00	7.87e-06	-23.4775
2017-12-28 07:00:00	1.03e-05	-20.6349
2017-12-28 08:00:00	8.83e-06	-17.989
2017-12-28 09:00:00	8.97e-06	-15.7013
2017-12-28 10:00:00	1.15e-05	-13.9088
2017-12-28 11:00:00	1.86e-05	-12.7182
2017-12-28 12:00:00	2.48e-05	-12.2005
2017-12-28 13:00:00	3.16e-05	-12.3867
2017-12-28 14:00:00	3.36e-05	-13.2655
2017-12-28 15:00:00	3.11e-05	-14.7841
2017-12-28 16:00:00	3.72e-05	-16.8518
2017-12-28 17:00:00	4.3e-05	-19.345
2017-12-28 18:00:00	4.48e-05	-22.113
2017-12-28 19:00:00	4.27e-05	-24.9834
2017-12-28 20:00:00	5.11e-05	-27.7676
2017-12-28 21:00:00	6.62e-05	-30.2691
2017-12-28 22:00:00	6.81e-05	-32.295
2017-12-28 23:00:00	6.44e-05	-33.6747
2017-12-29	5.47e-05	-34.2828
2017-12-29 01:00:00	4.01e-05	-34.0612
2017-12-29 02:00:00	4.07e-05	-33.0311
2017-12-29 03:00:00	2.7e-05	-31.2882
2017-12-29 04:00:00	1.99e-05	-28.9847
2017-12-29 05:00:00	1.52e-05	-26.3054
2017-12-29 06:00:00	1.17e-05	-23.4471
2017-12-29 07:00:00	1.04e-05	-20.6032
2017-12-29 08:00:00	9.2e-06	-17.9545
2017-12-29 09:00:00	9.11e-06	-15.6627
2017-12-29 10:00:00	1.36e-05	-13.8651
2017-12-29 11:00:00	2.2e-05	-12.6687
2017-12-29 12:00:00	3.74e-05	-12.145
2017-12-29 13:00:00	4.27e-05	-12.3252
2017-12-29 14:00:00	5.34e-05	-13.1984
2017-12-29 15:00:00	8.1e-05	-14.7121
2017-12-29 16:00:00	0.000104	-16.7758
2017-12-29 17:00:00	0.000104	-19.2662
2017-12-29 18:00:00	0.000134	-22.0325
2017-12-29 19:00:00	0.000161	-24.9024
2017-12-29 20:00:00	0.000143	-27.6877
2017-12-29 21:00:00	0.000223	-30.1916
2017-12-29 22:00:00	0.000114	-32.2214
2017-12-29 23:00:00	0.00011	-33.6063
2017-12-30	0.000119	-34.2204
2017-12-30 01:00:00	9.98e-05	-34.0053
2017-12-30 02:00:00	9.52e-05	-32.9813
2017-12-30 03:00:00	4.97e-05	-31.2437
2017-12-30 04:00:00	4.31e-05	-28.9439
2017-12-30 05:00:00	3.62e-05	-26.2669
2017-12-30 06:00:00	3.7e-05	-23.409
2017-12-30 07:00:00	2.54e-05	-20.5638
2017-12-30 08:00:00	2.54e-05	-17.9123
2017-12-30 09:00:00	2.29e-05	-15.6164
2017-12-30 10:00:00	2.86e-05	-13.8137
2017-12-30 11:00:00	4.11e-05	-12.6115
2017-12-30 12:00:00	5.75e-05	-12.0818
2017-12-30 13:00:00	6.49e-05	-12.256
2017-12-30 14:00:00	6.16e-05	-13.1237
2017-12-30 15:00:00	6.49e-05	-14.6326
2017-12-30 16:00:00	7.82e-05	-16.6924
2017-12-30 17:00:00	8.65e-05	-19.1799
2017-12-30 18:00:00	0.000178	-21.9446
2017-12-30 19:00:00	0.000269	-24.8141
2017-12-30 20:00:00	0.000281	-27.6003
2017-12-30 21:00:00	0.00038	-30.1067
2017-12-30 22:00:00	0.000321	-32.1403
2017-12-30 23:00:00	0.000278	-33.5301
2017-12-31	0.000195	-34.1503
2017-12-31 01:00:00	0.000115	-33.9415
2017-12-31 02:00:00	0.000149	-32.9237
2017-12-31 03:00:00	0.000103	-31.1913
2017-12-31 04:00:00	0.000104	-28.8954
2017-12-31 05:00:00	8.69e-05	-26.2205
2017-12-31 06:00:00	6.9e-05	-23.3631
2017-12-31 07:00:00	6.76e-05	-20.5166
2017-12-31 08:00:00	6.44e-05	-17.8623
2017-12-31 09:00:00	4.6e-05	-15.5623
2017-12-31 10:00:00	3.94e-05	-13.7545
2017-12-31 11:00:00	4.19e-05	-12.5466
2017-12-31 12:00:00	5.7e-05	-12.0109
2017-12-31 13:00:00	7.22e-05	-12.1793
2017-12-31 14:00:00	8.56e-05	-13.0415
2017-12-31 15:00:00	0.000155	-14.5456
2017-12-31 16:00:00	0.000175	-16.6016
2017-12-31 17:00:00	0.000246	-19.0863
2017-12-31 18:00:00	0.000338	-21.8493
2017-12-31 19:00:00	0.000322	-24.7185
2017-12-31 20:00:00	0.000195	-27.5056
2017-12-31 21:00:00	0.000154	-30.0143
2017-12-31 22:00:00	0.000173	-32.0515
2017-12-31 23:00:00	0.000194	-33.4464
2018-01-01	0.00018	-34.0724
2018-01-01 01:00:00	0.000181	-33.87
2018-01-01 02:00:00	0.000174	-32.8583
2018-01-01 03:00:00	0.000171	-31.1311
2018-01-01 04:00:00	0.000165	-28.8391
2018-01-01 05:00:00	0.000161	-26.1664
2018-01-01 06:00:00	0.000155	-23.3094
2018-01-01 07:00:00	0.000115	-20.4617
2018-01-01 08:00:00	0.000111	-17.8046
2018-01-01 09:00:00	0.000108	-15.5005
2018-01-01 10:00:00	0.00011	-13.6876
2018-01-01 11:00:00	0.000109	-12.4741
2018-01-01 12:00:00	0.000128	-11.9323
2018-01-01 13:00:00	0.000133	-12.0949
2018-01-01 14:00:00	0.000134	-12.9518
2018-01-01 15:00:00	0.000162	-14.4513
2018-01-01 16:00:00	0.000173	-16.5035
2018-01-01 17:00:00	0.00024	-18.9854
2018-01-01 18:00:00	0.000267	-21.7468
2018-01-01 19:00:00	0.0003	-24.6156
2018-01-01 20:00:00	0.000349	-27.4036
2018-01-01 21:00:00	0.000322	-29.9145
2018-01-01 22:00:00	0.000325	-31.9554
2018-01-01 23:00:00	0.000321	-33.355
2018-01-02	0.000395	-33.9869
2018-01-02 01:00:00	0.000374	-33.7907
2018-01-02 02:00:00	0.000708	-32.7851
2018-01-02 03:00:00	0.000772	-31.0631
2018-01-02 04:00:00	0.000585	-28.775
2018-01-02 05:00:00	0.000787	-26.1046
2018-01-02 06:00:00	0.00048	-23.248
2018-01-02 07:00:00	0.000339	-20.3991
2018-01-02 08:00:00	0.000235	-17.7392
2018-01-02 09:00:00	0.000188	-15.431
2018-01-02 10:00:00	0.000187	-13.613
2018-01-02 11:00:00	0.000155	-12.3938
2018-01-02 12:00:00	0.000148	-11.8462
2018-01-02 13:00:00	0.000144	-12.003
2018-01-02 14:00:00	0.000127	-12.8546
2018-01-02 15:00:00	0.000132	-14.3495
2018-01-02 16:00:00	0.000159	-16.398
2018-01-02 17:00:00	0.000151	-18.8773
2018-01-02 18:00:00	0.000167	-21.6372
2018-01-02 19:00:00	0.00018	-24.5055
2018-01-02 20:00:00	0.000216	-27.2944
2018-01-02 21:00:00	0.0002	-29.8074
2018-01-02 22:00:00	0.000201	-31.8518
2018-01-02 23:00:00	0.000201	-33.2562
2018-01-03	0.000201	-33.8937
2018-01-03 01:00:00	0.000227	-33.7037
2018-01-03 02:00:00	0.000222	-32.7041
2018-01-03 03:00:00	0.000186	-30.9874
2018-01-03 04:00:00	0.0002	-28.7032
2018-01-03 05:00:00	0.000186	-26.035
2018-01-03 06:00:00	0.000175	-23.179
2018-01-03 07:00:00	0.000166	-20.3288
2018-01-03 08:00:00	0.000145	-17.6661
2018-01-03 09:00:00	0.000113	-15.3538
2018-01-03 10:00:00	0.000108	-13.5308
2018-01-03 11:00:00	0.000147	-12.306
2018-01-03 12:00:00	0.000155	-11.7525
2018-01-03 13:00:00	9.89e-05	-11.9036
2018-01-03 14:00:00	7.41e-05	-12.75
2018-01-03 15:00:00	5.75e-05	-14.2404
2018-01-03 16:00:00	7.41e-05	-16.2854
2018-01-03 17:00:00	0.000115	-18.7621
2018-01-03 18:00:00	0.000158	-21.5204
2018-01-03 19:00:00	0.000189	-24.3883
2018-01-03 20:00:00	0.000115	-27.178
2018-01-03 21:00:00	0.000139	-29.6931
2018-01-03 22:00:00	0.000144	-31.7408
2018-01-03 23:00:00	0.000146	-33.1498
2018-01-04	0.000163	-33.7929
2018-01-04 01:00:00	0.000152	-33.6091
2018-01-04 02:00:00	0.000161	-32.6155
2018-01-04 03:00:00	0.000204	-30.9039
2018-01-04 04:00:00	0.000187	-28.6237
2018-01-04 05:00:00	0.000219	-25.9577
2018-01-04 06:00:00	0.000239	-23.1022
2018-01-04 07:00:00	8.42e-05	-20.2508
2018-01-04 08:00:00	9.29e-05	-17.5853
2018-01-04 09:00:00	6.99e-05	-15.269
2018-01-04 10:00:00	5.34e-05	-13.441
2018-01-04 11:00:00	4.12e-05	-12.2105
2018-01-04 12:00:00	4.74e-05	-11.6513
2018-01-04 13:00:00	3.45e-05	-11.7968
2018-01-04 14:00:00	2.53e-05	-12.6381
2018-01-04 15:00:00	1.89e-05	-14.1241
2018-01-04 16:00:00	2.15e-05	-16.1655
2018-01-04 17:00:00	2.29e-05	-18.6397
2018-01-04 18:00:00	2.42e-05	-21.3965
2018-01-04 19:00:00	3.02e-05	-24.2641
2018-01-04 20:00:00	3.44e-05	-27.0545
2018-01-04 21:00:00	6.85e-05	-29.5715
2018-01-04 22:00:00	6.67e-05	-31.6225
2018-01-04 23:00:00	9.52e-05	-33.036
2018-01-05	0.000107	-33.6846
2018-01-05 01:00:00	0.000258	-33.5068
2018-01-05 02:00:00	0.000113	-32.5191
2018-01-05 03:00:00	0.000154	-30.8128
2018-01-05 04:00:00	0.00015	-28.5364
2018-01-05 05:00:00	0.00019	-25.8728
2018-01-05 06:00:00	0.000124	-23.0178
2018-01-05 07:00:00	8.51e-05	-20.1651
2018-01-05 08:00:00	7.64e-05	-17.4969
2018-01-05 09:00:00	6.3e-05	-15.1765
2018-01-05 10:00:00	4.65e-05	-13.3436
2018-01-05 11:00:00	3.86e-05	-12.1076
2018-01-05 12:00:00	2.46e-05	-11.5426
2018-01-05 13:00:00	2.31e-05	-11.6826
2018-01-05 14:00:00	1.54e-05	-12.5188
2018-01-05 15:00:00	1.42e-05	-14.0006
2018-01-05 16:00:00	9.57e-06	-16.0386
2018-01-05 17:00:00	8.33e-06	-18.5103
2018-01-05 18:00:00	8.88e-06	-21.2656
2018-01-05 19:00:00	9.25e-06	-24.1328
2018-01-05 20:00:00	1.3e-05	-26.9239
2018-01-05 21:00:00	1.33e-05	-29.4429
2018-01-05 22:00:00	1.69e-05	-31.497
2018-01-05 23:00:00	1.79e-05	-32.9149
2018-01-06	2.09e-05	-33.5688
2018-01-06 01:00:00	2.87e-05	-33.3969
2018-01-06 02:00:00	3.83e-05	-32.4151
2018-01-06 03:00:00	4.74e-05	-30.7139
2018-01-06 04:00:00	3.32e-05	-28.4415
2018-01-06 05:00:00	3.85e-05	-25.7802
2018-01-06 06:00:00	3.83e-05	-22.9257
2018-01-06 07:00:00	3.72e-05	-20.0719
2018-01-06 08:00:00	3.49e-05	-17.4009
2018-01-06 09:00:00	2.39e-05	-15.0765
2018-01-06 10:00:00	1.97e-05	-13.2386
2018-01-06 11:00:00	2.02e-05	-11.9971
2018-01-06 12:00:00	2.7e-05	-11.4265
2018-01-06 13:00:00	2.09e-05	-11.561
2018-01-06 14:00:00	1.7e-05	-12.3923
2018-01-06 15:00:00	1.07e-05	-13.8699
2018-01-06 16:00:00	1.09e-05	-15.9045
2018-01-06 17:00:00	8.97e-06	-18.3739
2018-01-06 18:00:00	7.87e-06	-21.1278
2018-01-06 19:00:00	6.95e-06	-23.9946
2018-01-06 20:00:00	7.54e-06	-26.7864
2018-01-06 21:00:00	9.48e-06	-29.3071
2018-01-06 22:00:00	1.3e-05	-31.3643
2018-01-06 23:00:00	1.82e-05	-32.7864
2018-01-07	2.18e-05	-33.4456
2018-01-07 01:00:00	2.53e-05	-33.2795
2018-01-07 02:00:00	2.68e-05	-32.3035
2018-01-07 03:00:00	3.08e-05	-30.6075
2018-01-07 04:00:00	3.18e-05	-28.3389
2018-01-07 05:00:00	3.46e-05	-25.6799
2018-01-07 06:00:00	3.44e-05	-22.826
2018-01-07 07:00:00	3.21e-05	-19.971
2018-01-07 08:00:00	2.52e-05	-17.2973
2018-01-07 09:00:00	2.15e-05	-14.969
2018-01-07 10:00:00	1.72e-05	-13.1261
2018-01-07 11:00:00	1.53e-05	-11.8792
2018-01-07 12:00:00	1.64e-05	-11.303
2018-01-07 13:00:00	1.41e-05	-11.4322
2018-01-07 14:00:00	1.15e-05	-12.2586
2018-01-07 15:00:00	7.45e-06	-13.7321
2018-01-07 16:00:00	5.57e-06	-15.7635
2018-01-07 17:00:00	4.83e-06	-18.2306
2018-01-07 18:00:00	4.92e-06	-20.9832
2018-01-07 19:00:00	4.65e-06	-23.8495
2018-01-07 20:00:00	5.11e-06	-26.6419
2018-01-07 21:00:00	4.6e-06	-29.1644
2018-01-07 22:00:00	4.83e-06	-31.2245
2018-01-07 23:00:00	5.01e-06	-32.6507
2018-01-08	6.85e-06	-33.315
2018-01-08 01:00:00	9.02e-06	-33.1547
2018-01-08 02:00:00	1.36e-05	-32.1844
2018-01-08 03:00:00	1.67e-05	-30.4935
2018-01-08 04:00:00	1.72e-05	-28.2288
2018-01-08 05:00:00	1.75e-05	-25.5721
2018-01-08 06:00:00	1.64e-05	-22.7188
2018-01-08 07:00:00	1.49e-05	-19.8626
2018-01-08 08:00:00	1.56e-05	-17.1862
2018-01-08 09:00:00	1.55e-05	-14.8539
2018-01-08 10:00:00	2.21e-05	-13.0062
2018-01-08 11:00:00	5.24e-05	-11.7538
2018-01-08 12:00:00	9.15e-05	-11.1721
2018-01-08 13:00:00	6.53e-05	-11.2961
2018-01-08 14:00:00	2.69e-05	-12.1178
2018-01-08 15:00:00	1.11e-05	-13.5873
2018-01-08 16:00:00	9.25e-06	-15.6156
2018-01-08 17:00:00	6.62e-06	-18.0804
2018-01-08 18:00:00	6.62e-06	-20.8317
2018-01-08 19:00:00	5.7e-06	-23.6977
2018-01-08 20:00:00	8.97e-06	-26.4907
2018-01-08 21:00:00	5.93e-06	-29.0148
2018-01-08 22:00:00	7.77e-06	-31.0777
2018-01-08 23:00:00	5.29e-06	-32.5078
2018-01-09	5.93e-06	-33.1771
2018-01-09 01:00:00	6.58e-06	-33.0224
2018-01-09 02:00:00	7.82e-06	-32.0577
2018-01-09 03:00:00	7.04e-06	-30.3719
2018-01-09 04:00:00	7.91e-06	-28.1111
2018-01-09 05:00:00	9.66e-06	-25.4567
2018-01-09 06:00:00	1.1e-05	-22.604
2018-01-09 07:00:00	9.89e-06	-19.7467
2018-01-09 08:00:00	8.51e-06	-17.0677
2018-01-09 09:00:00	1.04e-05	-14.7314
2018-01-09 10:00:00	1.62e-05	-12.8788
2018-01-09 11:00:00	3.24e-05	-11.6212
2018-01-09 12:00:00	4.59e-05	-11.034
2018-01-09 13:00:00	3.97e-05	-11.1528
2018-01-09 14:00:00	2.57e-05	-11.97
2018-01-09 15:00:00	1.22e-05	-13.4356
2018-01-09 16:00:00	6.53e-06	-15.4609
2018-01-09 17:00:00	5.06e-06	-17.9235
2018-01-09 18:00:00	4.31e-06	-20.6735
2018-01-09 19:00:00	4.59e-06	-23.5391
2018-01-09 20:00:00	4.88e-06	-26.3327
2018-01-09 21:00:00	5.52e-06	-28.8584
2018-01-09 22:00:00	5.89e-06	-30.9239
2018-01-09 23:00:00	5.61e-06	-32.3579
2018-01-10	6.03e-06	-33.032
2018-01-10 01:00:00	5.84e-06	-32.8827
2018-01-10 02:00:00	7.18e-06	-31.9237
2018-01-10 03:00:00	7.08e-06	-30.2428
2018-01-10 04:00:00	7.45e-06	-27.9859
2018-01-10 05:00:00	8.42e-06	-25.3339
2018-01-10 06:00:00	1.13e-05	-22.4817
2018-01-10 07:00:00	1.39e-05	-19.6234
2018-01-10 08:00:00	1.23e-05	-16.9416
2018-01-10 09:00:00	1.83e-05	-14.6015
2018-01-10 10:00:00	2.13e-05	-12.7441
2018-01-10 11:00:00	2.53e-05	-11.4812
2018-01-10 12:00:00	4.01e-05	-10.8887
2018-01-10 13:00:00	7.45e-05	-11.0025
2018-01-10 14:00:00	4.58e-05	-11.8151
2018-01-10 15:00:00	1.67e-05	-13.277
2018-01-10 16:00:00	1.46e-05	-15.2994
2018-01-10 17:00:00	1.33e-05	-17.76
2018-01-10 18:00:00	1.2e-05	-20.5088
2018-01-10 19:00:00	1.01e-05	-23.374
2018-01-10 20:00:00	9.98e-06	-26.168
2018-01-10 21:00:00	1.15e-05	-28.6952
2018-01-10 22:00:00	1.03e-05	-30.7633
2018-01-10 23:00:00	9.84e-06	-32.2009
2018-01-11	6.58e-06	-32.8797
2018-01-11 01:00:00	6.62e-06	-32.7358
2018-01-11 02:00:00	7.73e-06	-31.7822
2018-01-11 03:00:00	1.96e-05	-30.1064
2018-01-11 04:00:00	1.02e-05	-27.8533
2018-01-11 05:00:00	1.29e-05	-25.2036
2018-01-11 06:00:00	1.23e-05	-22.352
2018-01-11 07:00:00	8.56e-06	-19.4926
2018-01-11 08:00:00	8.56e-06	-16.8082
2018-01-11 09:00:00	1.46e-05	-14.4642
2018-01-11 10:00:00	1.87e-05	-12.6022
2018-01-11 11:00:00	4.11e-05	-11.334
2018-01-11 12:00:00	9.02e-05	-10.7363
2018-01-11 13:00:00	6.26e-05	-10.8451
2018-01-11 14:00:00	4.56e-05	-11.6534
2018-01-11 15:00:00	2.42e-05	-13.1116
2018-01-11 16:00:00	2.4e-05	-15.1312
2018-01-11 17:00:00	1.95e-05	-17.5899
2018-01-11 18:00:00	1.83e-05	-20.3375
2018-01-11 19:00:00	1.68e-05	-23.2023
2018-01-11 20:00:00	1.9e-05	-25.9968
2018-01-11 21:00:00	1.43e-05	-28.5253
2018-01-11 22:00:00	8.37e-06	-30.5958
2018-01-11 23:00:00	8.51e-06	-32.037
2018-01-12	1.06e-05	-32.7203
2018-01-12 01:00:00	1.16e-05	-32.5817
2018-01-12 02:00:00	8.79e-06	-31.6335
2018-01-12 03:00:00	7.18e-06	-29.9625
2018-01-12 04:00:00	1.25e-05	-27.7133
2018-01-12 05:00:00	6.85e-06	-25.0659
2018-01-12 06:00:00	1.58e-05	-22.2149
2018-01-12 07:00:00	3.31e-05	-19.3544
2018-01-12 08:00:00	4.2e-05	-16.6675
2018-01-12 09:00:00	4.33e-05	-14.3197
2018-01-12 10:00:00	4.6e-05	-12.4529
2018-01-12 11:00:00	8.79e-05	-11.1797
2018-01-12 12:00:00	0.000171	-10.5768
2018-01-12 13:00:00	0.000114	-10.6808
2018-01-12 14:00:00	2.97e-05	-11.4848
2018-01-12 15:00:00	1.96e-05	-12.9396
2018-01-12 16:00:00	1.15e-05	-14.9565
2018-01-12 17:00:00	1.36e-05	-17.4132
2018-01-12 18:00:00	1.2e-05	-20.1597
2018-01-12 19:00:00	7.08e-06	-23.0242
2018-01-12 20:00:00	6.62e-06	-25.8191
2018-01-12 21:00:00	7.68e-06	-28.3489
2018-01-12 22:00:00	1.37e-05	-30.4217
2018-01-12 23:00:00	1.15e-05	-31.8662
2018-01-13	1.65e-05	-32.5539
2018-01-13 01:00:00	1.77e-05	-32.4204
2018-01-13 02:00:00	1.84e-05	-31.4775
2018-01-13 03:00:00	1.74e-05	-29.8114
2018-01-13 04:00:00	1.89e-05	-27.5659
2018-01-13 05:00:00	1.6e-05	-24.9208
2018-01-13 06:00:00	1.73e-05	-22.0705
2018-01-13 07:00:00	1.51e-05	-19.209
2018-01-13 08:00:00	1.73e-05	-16.5195
2018-01-13 09:00:00	1.42e-05	-14.1679
2018-01-13 10:00:00	1.62e-05	-12.2966
2018-01-13 11:00:00	1.53e-05	-11.0183
2018-01-13 12:00:00	1.51e-05	-10.4104
2018-01-13 13:00:00	1.65e-05	-10.5096
2018-01-13 14:00:00	1.29e-05	-11.3095
2018-01-13 15:00:00	1.12e-05	-12.7609
2018-01-13 16:00:00	1.1e-05	-14.7753
2018-01-13 17:00:00	1.07e-05	-17.2302
2018-01-13 18:00:00	1.03e-05	-19.9757
2018-01-13 19:00:00	1.05e-05	-22.8397
2018-01-13 20:00:00	1.01e-05	-25.635
2018-01-13 21:00:00	9.94e-06	-28.166
2018-01-13 22:00:00	9.29e-06	-30.241
2018-01-13 23:00:00	7.18e-06	-31.6887
2018-01-14	7.31e-06	-32.3806
2018-01-14 01:00:00	7.27e-06	-32.252
2018-01-14 02:00:00	7.27e-06	-31.3144
2018-01-14 03:00:00	5.75e-06	-29.653
2018-01-14 04:00:00	6.95e-06	-27.4113
2018-01-14 05:00:00	7.54e-06	-24.7685
2018-01-14 06:00:00	7.77e-06	-21.9188
2018-01-14 07:00:00	7.27e-06	-19.0563
2018-01-14 08:00:00	7.08e-06	-16.3643
2018-01-14 09:00:00	8.37e-06	-14.009
2018-01-14 10:00:00	1.18e-05	-12.1331
2018-01-14 11:00:00	1.88e-05	-10.8498
2018-01-14 12:00:00	2.54e-05	-10.237
2018-01-14 13:00:00	3.15e-05	-10.3316
2018-01-14 14:00:00	1.99e-05	-11.1276
2018-01-14 15:00:00	1.18e-05	-12.5758
2018-01-14 16:00:00	8.33e-06	-14.5877
2018-01-14 17:00:00	6.03e-06	-17.0409
2018-01-14 18:00:00	4.88e-06	-19.7853
2018-01-14 19:00:00	4.44e-06	-22.6491
2018-01-14 20:00:00	8.69e-06	-25.4447
2018-01-14 21:00:00	1.43e-05	-27.9768
2018-01-14 22:00:00	1.24e-05	-30.0537
2018-01-14 23:00:00	1.14e-05	-31.5045
2018-01-15	7.59e-06	-32.2005
2018-01-15 01:00:00	1.14e-05	-32.0767
2018-01-15 02:00:00	1.24e-05	-31.1441
2018-01-15 03:00:00	1.32e-05	-29.4874
2018-01-15 04:00:00	1.6e-05	-27.2495
2018-01-15 05:00:00	1.52e-05	-24.609
2018-01-15 06:00:00	1.3e-05	-21.76
2018-01-15 07:00:00	1.92e-05	-18.8964
2018-01-15 08:00:00	1.17e-05	-16.2019
2018-01-15 09:00:00	1.08e-05	-13.8429
2018-01-15 10:00:00	1.32e-05	-11.9626
2018-01-15 11:00:00	1.82e-05	-10.6745
2018-01-15 12:00:00	2.83e-05	-10.0568
2018-01-15 13:00:00	2.77e-05	-10.147
2018-01-15 14:00:00	1.93e-05	-10.9391
2018-01-15 15:00:00	9.43e-06	-12.3842
2018-01-15 16:00:00	5.93e-06	-14.3937
2018-01-15 17:00:00	5.06e-06	-16.8454
2018-01-15 18:00:00	5.93e-06	-19.5889
2018-01-15 19:00:00	5.89e-06	-22.4523
2018-01-15 20:00:00	5.2e-06	-25.2481
2018-01-15 21:00:00	4.88e-06	-27.7813
2018-01-15 22:00:00	5.2e-06	-29.8601
2018-01-15 23:00:00	6.12e-06	-31.3137
2018-01-16	4.53e-06	-32.0137
2018-01-16 01:00:00	4.25e-06	-31.8945
2018-01-16 02:00:00	4.54e-06	-30.9669
2018-01-16 03:00:00	4.57e-06	-29.3148
2018-01-16 04:00:00	5.89e-06	-27.0805
2018-01-16 05:00:00	5.93e-06	-24.4423
2018-01-16 06:00:00	5.89e-06	-21.5939
2018-01-16 07:00:00	5.57e-06	-18.7294
2018-01-16 08:00:00	5.7e-06	-16.0325
2018-01-16 09:00:00	9.61e-06	-13.6699
2018-01-16 10:00:00	1.67e-05	-11.7851
2018-01-16 11:00:00	5.29e-05	-10.4922
2018-01-16 12:00:00	7.41e-05	-9.86981
2018-01-16 13:00:00	9.06e-05	-9.95568
2018-01-16 14:00:00	2.66e-05	-10.7441
2018-01-16 15:00:00	1.41e-05	-12.1862
2018-01-16 16:00:00	7.64e-06	-14.1936
2018-01-16 17:00:00	5.8e-06	-16.6438
2018-01-16 18:00:00	5.47e-06	-19.3864
2018-01-16 19:00:00	5.43e-06	-22.2494
2018-01-16 20:00:00	4.97e-06	-25.0455
2018-01-16 21:00:00	4.92e-06	-27.5796
2018-01-16 22:00:00	4.6e-06	-29.6601
2018-01-16 23:00:00	7.27e-06	-31.1165
2018-01-17	9.61e-06	-31.8201
2018-01-17 01:00:00	4.92e-06	-31.7055
2018-01-17 02:00:00	4.83e-06	-30.7827
2018-01-17 03:00:00	5.15e-06	-29.1351
2018-01-17 04:00:00	5.29e-06	-26.9045
2018-01-17 05:00:00	5.84e-06	-24.2685
2018-01-17 06:00:00	5.8e-06	-21.4208
2018-01-17 07:00:00	5.29e-06	-18.5553
2018-01-17 08:00:00	5.61e-06	-15.856
2018-01-17 09:00:00	9.43e-06	-13.4898
2018-01-17 10:00:00	2.33e-05	-11.6007
2018-01-17 11:00:00	0.000123	-10.3032
2018-01-17 12:00:00	0.000211	-9.67619
2018-01-17 13:00:00	0.000232	-9.75786
2018-01-17 14:00:00	5.98e-05	-10.5427
2018-01-17 15:00:00	1.86e-05	-11.9821
2018-01-17 16:00:00	6.62e-06	-13.9874
2018-01-17 17:00:00	4.74e-06	-16.4362
2018-01-17 18:00:00	5.01e-06	-19.1779
2018-01-17 19:00:00	5.01e-06	-22.0407
2018-01-17 20:00:00	4.69e-06	-24.837
2018-01-17 21:00:00	4.48e-06	-27.3718
2018-01-17 22:00:00	4.46e-06	-29.454
2018-01-17 23:00:00	4.54e-06	-30.9129
2018-01-18	4.44e-06	-31.6201
2018-01-18 01:00:00	4.21e-06	-31.5098
2018-01-18 02:00:00	4.74e-06	-30.5916
2018-01-18 03:00:00	4.04e-06	-28.9485
2018-01-18 04:00:00	4.88e-06	-26.7214
2018-01-18 05:00:00	4.59e-06	-24.0877
2018-01-18 06:00:00	5.66e-06	-21.2407
2018-01-18 07:00:00	6.03e-06	-18.3743
2018-01-18 08:00:00	7.36e-06	-15.6726
2018-01-18 09:00:00	1.51e-05	-13.3029
2018-01-18 10:00:00	5.89e-05	-11.4096
2018-01-18 11:00:00	0.00031	-10.1075
2018-01-18 12:00:00	0.000732	-9.47599
2018-01-18 13:00:00	0.000398	-9.55362
2018-01-18 14:00:00	0.000109	-10.3351
2018-01-18 15:00:00	1.65e-05	-11.7717
2018-01-18 16:00:00	7.22e-06	-13.7752
2018-01-18 17:00:00	4.35e-06	-16.2226
2018-01-18 18:00:00	4.12e-06	-18.9636
2018-01-18 19:00:00	4.18e-06	-21.8261
2018-01-18 20:00:00	3.62e-06	-24.6225
2018-01-18 21:00:00	3.7e-06	-27.1581
2018-01-18 22:00:00	4.65e-06	-29.2417
2018-01-18 23:00:00	4.36e-06	-30.703
2018-01-19	4.78e-06	-31.4135
2018-01-19 01:00:00	9.48e-06	-31.3074
2018-01-19 02:00:00	1.2e-05	-30.3939
2018-01-19 03:00:00	1.1e-05	-28.7551
2018-01-19 04:00:00	6.81e-06	-26.5315
2018-01-19 05:00:00	5.47e-06	-23.9
2018-01-19 06:00:00	3.79e-06	-21.0536
2018-01-19 07:00:00	4.41e-06	-18.1863
2018-01-19 08:00:00	5.01e-06	-15.4823
2018-01-19 09:00:00	8.83e-06	-13.1092
2018-01-19 10:00:00	6.9e-05	-11.2117
2018-01-19 11:00:00	0.000401	-9.90515
2018-01-19 12:00:00	0.000812	-9.26931
2018-01-19 13:00:00	0.000774	-9.34302
2018-01-19 14:00:00	0.000197	-10.1212
2018-01-19 15:00:00	3.19e-05	-11.5554
2018-01-19 16:00:00	8.33e-06	-13.557
2018-01-19 17:00:00	4.6e-06	-16.0033
2018-01-19 18:00:00	4.02e-06	-18.7436
2018-01-19 19:00:00	3.91e-06	-21.6058
2018-01-19 20:00:00	3.84e-06	-24.4023
2018-01-19 21:00:00	3.56e-06	-26.9385
2018-01-19 22:00:00	4.78e-06	-29.0234
2018-01-19 23:00:00	3.56e-06	-30.4869
2018-01-20	3.96e-06	-31.2006
2018-01-20 01:00:00	3.8e-06	-31.0986
2018-01-20 02:00:00	3.77e-06	-30.1894
2018-01-20 03:00:00	4.18e-06	-28.5549
2018-01-20 04:00:00	4.26e-06	-26.3347
2018-01-20 05:00:00	5.38e-06	-23.7054
2018-01-20 06:00:00	5.01e-06	-20.8597
2018-01-20 07:00:00	5.8e-06	-17.9915
2018-01-20 08:00:00	6.67e-06	-15.2853
2018-01-20 09:00:00	1.06e-05	-12.9088
2018-01-20 10:00:00	4.4e-05	-11.0072
2018-01-20 11:00:00	0.000286	-9.69629
2018-01-20 12:00:00	0.000647	-9.05623
2018-01-20 13:00:00	0.000638	-9.12618
2018-01-20 14:00:00	0.000243	-9.90131
2018-01-20 15:00:00	4.21e-05	-11.3331
2018-01-20 16:00:00	1.01e-05	-13.3331
2018-01-20 17:00:00	7.13e-06	-15.7783
2018-01-20 18:00:00	4.26e-06	-18.518
2018-01-20 19:00:00	4.07e-06	-21.3798
2018-01-20 20:00:00	4.4e-06	-24.1764
2018-01-20 21:00:00	4.53e-06	-26.7131
2018-01-20 22:00:00	4.33e-06	-28.7992
2018-01-20 23:00:00	3.75e-06	-30.2648
2018-01-21	4.07e-06	-30.9815
2018-01-21 01:00:00	4.1e-06	-30.8832
2018-01-21 02:00:00	3.82e-06	-29.9784
2018-01-21 03:00:00	4.18e-06	-28.348
2018-01-21 04:00:00	4.03e-06	-26.1312
2018-01-21 05:00:00	5.75e-06	-23.504
2018-01-21 06:00:00	6.95e-06	-20.6591
2018-01-21 07:00:00	8.37e-06	-17.79
2018-01-21 08:00:00	7.87e-06	-15.0815
2018-01-21 09:00:00	1.73e-05	-12.7017
2018-01-21 10:00:00	8.42e-05	-10.7961
2018-01-21 11:00:00	0.000439	-9.48099
2018-01-21 12:00:00	0.00111	-8.83684
2018-01-21 13:00:00	0.00103	-8.90319
2018-01-21 14:00:00	0.000372	-9.67538
2018-01-21 15:00:00	6.16e-05	-11.105
2018-01-21 16:00:00	1.28e-05	-13.1035
2018-01-21 17:00:00	8.1e-06	-15.5477
2018-01-21 18:00:00	7.5e-06	-18.2868
2018-01-21 19:00:00	5.34e-06	-21.1484
2018-01-21 20:00:00	5.47e-06	-23.945
2018-01-21 21:00:00	5.06e-06	-26.4821
2018-01-21 22:00:00	4.5e-06	-28.5692
2018-01-21 23:00:00	5.52e-06	-30.0366
2018-01-22	5.15e-06	-30.7562
2018-01-22 01:00:00	4.83e-06	-30.6616
2018-01-22 02:00:00	4.78e-06	-29.7608
2018-01-22 03:00:00	9.66e-06	-28.1344
2018-01-22 04:00:00	1.04e-05	-25.921
2018-01-22 05:00:00	7.41e-06	-23.296
2018-01-22 06:00:00	7.68e-06	-20.4517
2018-01-22 07:00:00	5.66e-06	-17.5818
2018-01-22 08:00:00	6.35e-06	-14.8711
2018-01-22 09:00:00	1.32e-05	-12.4881
2018-01-22 10:00:00	9.71e-05	-10.5786
2018-01-22 11:00:00	0.000587	-9.25934
2018-01-22 12:00:00	0.000851	-8.61125
2018-01-22 13:00:00	0.000799	-8.67414
2018-01-22 14:00:00	0.000455	-9.44357
2018-01-22 15:00:00	8.14e-05	-10.8712
2018-01-22 16:00:00	1.58e-05	-12.8682
2018-01-22 17:00:00	1.05e-05	-15.3116
2018-01-22 18:00:00	8.56e-06	-18.0502
2018-01-22 19:00:00	7.96e-06	-20.9116
2018-01-22 20:00:00	7.54e-06	-23.7082
2018-01-22 21:00:00	1.07e-05	-26.2456
2018-01-22 22:00:00	6.9e-06	-28.3336
2018-01-22 23:00:00	5.47e-06	-29.8026
2018-01-23	7.87e-06	-30.5248
2018-01-23 01:00:00	5.06e-06	-30.4337
2018-01-23 02:00:00	5.47e-06	-29.5369
2018-01-23 03:00:00	5.7e-06	-27.9144
2018-01-23 04:00:00	6.12e-06	-25.7042
2018-01-23 05:00:00	6.3e-06	-23.0813
2018-01-23 06:00:00	6.16e-06	-20.2377
2018-01-23 07:00:00	7.87e-06	-17.367
2018-01-23 08:00:00	7.82e-06	-14.6542
2018-01-23 09:00:00	1.43e-05	-12.268
2018-01-23 10:00:00	0.000108	-10.3547
2018-01-23 11:00:00	0.000677	-9.03145
2018-01-23 12:00:00	0.00175	-8.37955
2018-01-23 13:00:00	0.00135	-8.43914
2018-01-23 14:00:00	0.000703	-9.20597
2018-01-23 15:00:00	0.000136	-10.6317
2018-01-23 16:00:00	2.34e-05	-12.6276
2018-01-23 17:00:00	1.53e-05	-15.0702
2018-01-23 18:00:00	1.34e-05	-17.8084
2018-01-23 19:00:00	1.44e-05	-20.6694
2018-01-23 20:00:00	1.25e-05	-23.466
2018-01-23 21:00:00	1.05e-05	-26.0036
2018-01-23 22:00:00	8.65e-06	-28.0923
2018-01-23 23:00:00	7.5e-06	-29.5629
2018-01-24	6.35e-06	-30.2875
2018-01-24 01:00:00	6.62e-06	-30.1996
2018-01-24 02:00:00	5.7e-06	-29.3067
2018-01-24 03:00:00	6.07e-06	-27.688
2018-01-24 04:00:00	6.85e-06	-25.481
2018-01-24 05:00:00	6.85e-06	-22.8602
2018-01-24 06:00:00	7.08e-06	-20.0172
2018-01-24 07:00:00	7.22e-06	-17.1457
2018-01-24 08:00:00	9.66e-06	-14.4308
2018-01-24 09:00:00	2.65e-05	-12.0416
2018-01-24 10:00:00	0.00024	-10.1246
2018-01-24 11:00:00	0.00116	-8.7974
2018-01-24 12:00:00	0.00255	-8.14183
2018-01-24 13:00:00	0.00243	-8.19829
2018-01-24 14:00:00	0.000885	-8.96269
2018-01-24 15:00:00	0.000202	-10.3867
2018-01-24 16:00:00	2.66e-05	-12.3815
2018-01-24 17:00:00	2.01e-05	-14.8235
2018-01-24 18:00:00	1.9e-05	-17.5613
2018-01-24 19:00:00	2.16e-05	-20.4221
2018-01-24 20:00:00	1.96e-05	-23.2186
2018-01-24 21:00:00	1.7e-05	-25.7563
2018-01-24 22:00:00	1.62e-05	-27.8456
2018-01-24 23:00:00	1.46e-05	-29.3175
2018-01-25	1.08e-05	-30.0443
2018-01-25 01:00:00	1.27e-05	-29.9596
2018-01-25 02:00:00	1.58e-05	-29.0703
2018-01-25 03:00:00	7.59e-06	-27.4553
2018-01-25 04:00:00	7.5e-06	-25.2514
2018-01-25 05:00:00	9.48e-06	-22.6326
2018-01-25 06:00:00	1.15e-05	-19.7903
2018-01-25 07:00:00	8.92e-06	-16.918
2018-01-25 08:00:00	1.12e-05	-14.2011
2018-01-25 09:00:00	3.78e-05	-11.8088
2018-01-25 10:00:00	0.000309	-9.88824
2018-01-25 11:00:00	0.00165	-8.5573
2018-01-25 12:00:00	0.00377	-7.89821
2018-01-25 13:00:00	0.00333	-7.9517
2018-01-25 14:00:00	0.00138	-8.71383
2018-01-25 15:00:00	0.000232	-10.1363
2018-01-25 16:00:00	4.97e-05	-12.1301
2018-01-25 17:00:00	2.52e-05	-14.5716
2018-01-25 18:00:00	2.68e-05	-17.3091
2018-01-25 19:00:00	2.83e-05	-20.1698
2018-01-25 20:00:00	2.66e-05	-22.966
2018-01-25 21:00:00	2.55e-05	-25.5038
2018-01-25 22:00:00	2.44e-05	-27.5935
2018-01-25 23:00:00	2.49e-05	-29.0665
2018-01-26	2.23e-05	-29.7954
2018-01-26 01:00:00	2.15e-05	-29.7136
2018-01-26 02:00:00	2.07e-05	-28.8278
2018-01-26 03:00:00	1.86e-05	-27.2164
2018-01-26 04:00:00	1.77e-05	-25.0155
2018-01-26 05:00:00	1.39e-05	-22.3987
2018-01-26 06:00:00	1.45e-05	-19.557
2018-01-26 07:00:00	1.2e-05	-16.6841
2018-01-26 08:00:00	1.65e-05	-13.9651
2018-01-26 09:00:00	4.18e-05	-11.5699
2018-01-26 10:00:00	0.000365	-9.64583
2018-01-26 11:00:00	0.00162	-8.31125
2018-01-26 12:00:00	0.00294	-7.64879
2018-01-26 13:00:00	0.00272	-7.69946
2018-01-26 14:00:00	0.00155	-8.4595
2018-01-26 15:00:00	0.000211	-9.8806
2018-01-26 16:00:00	7.13e-05	-11.8736
2018-01-26 17:00:00	4.24e-05	-14.3147
2018-01-26 18:00:00	8e-05	-17.052
2018-01-26 19:00:00	6.12e-05	-19.9124
2018-01-26 20:00:00	7.54e-05	-22.7085
2018-01-26 21:00:00	4.83e-05	-25.2462
2018-01-26 22:00:00	4e-05	-27.3362
2018-01-26 23:00:00	4.16e-05	-28.8102
2018-01-27	4.74e-05	-29.5408
2018-01-27 01:00:00	4.24e-05	-29.4618
2018-01-27 02:00:00	3.74e-05	-28.5794
2018-01-27 03:00:00	3.16e-05	-26.9714
2018-01-27 04:00:00	3.41e-05	-24.7734
2018-01-27 05:00:00	2.71e-05	-22.1585
2018-01-27 06:00:00	2.54e-05	-19.3175
2018-01-27 07:00:00	2.38e-05	-16.4439
2018-01-27 08:00:00	2.91e-05	-13.723
2018-01-27 09:00:00	7.08e-05	-11.3249
2018-01-27 10:00:00	0.000222	-9.39744
2018-01-27 11:00:00	0.00105	-8.05935
2018-01-27 12:00:00	0.00193	-7.39366
2018-01-27 13:00:00	0.00127	-7.4417
2018-01-27 14:00:00	0.000262	-8.19982
2018-01-27 15:00:00	0.000108	-9.61971
2018-01-27 16:00:00	7.27e-05	-11.6121
2018-01-27 17:00:00	5.75e-05	-14.0529
2018-01-27 18:00:00	9.57e-05	-16.79
2018-01-27 19:00:00	0.00024	-19.6502
2018-01-27 20:00:00	8.97e-05	-22.446
2018-01-27 21:00:00	0.000113	-24.9835
2018-01-27 22:00:00	7.73e-05	-27.0737
2018-01-27 23:00:00	8.14e-05	-28.5484
2018-01-28	8.74e-05	-29.2808
2018-01-28 01:00:00	8.37e-05	-29.2043
2018-01-28 02:00:00	6.81e-05	-28.3251
2018-01-28 03:00:00	8.19e-05	-26.7204
2018-01-28 04:00:00	7.41e-05	-24.5253
2018-01-28 05:00:00	5.38e-05	-21.9123
2018-01-28 06:00:00	4.05e-05	-19.0719
2018-01-28 07:00:00	3.44e-05	-16.1976
2018-01-28 08:00:00	3.42e-05	-13.4749
2018-01-28 09:00:00	5.84e-05	-11.074
2018-01-28 10:00:00	0.000476	-9.14318
2018-01-28 11:00:00	0.00184	-7.80171
2018-01-28 12:00:00	0.00479	-7.13295
2018-01-28 13:00:00	0.00289	-7.17851
2018-01-28 14:00:00	0.00121	-7.93488
2018-01-28 15:00:00	0.000395	-9.35373
2018-01-28 16:00:00	0.000158	-11.3456
2018-01-28 17:00:00	0.000164	-13.7862
2018-01-28 18:00:00	0.000174	-16.5232
2018-01-28 19:00:00	0.000217	-19.3833
2018-01-28 20:00:00	0.000274	-22.1788
2018-01-28 21:00:00	0.000313	-24.716
2018-01-28 22:00:00	0.000276	-26.8062
2018-01-28 23:00:00	0.000286	-28.2815
2018-01-29	0.000224	-29.0153
2018-01-29 01:00:00	0.000204	-28.9412
2018-01-29 02:00:00	0.000164	-28.065
2018-01-29 03:00:00	0.000157	-26.4635
2018-01-29 04:00:00	0.000103	-24.2712
2018-01-29 05:00:00	8.74e-05	-21.66
2018-01-29 06:00:00	6.85e-05	-18.8203
2018-01-29 07:00:00	5.98e-05	-15.9453
2018-01-29 08:00:00	6.12e-05	-13.2208
2018-01-29 09:00:00	8.46e-05	-10.8172
2018-01-29 10:00:00	0.000414	-8.88317
2018-01-29 11:00:00	0.00237	-7.53843
2018-01-29 12:00:00	0.00389	-6.86675
2018-01-29 13:00:00	0.00374	-6.91
2018-01-29 14:00:00	0.00146	-7.6648
2018-01-29 15:00:00	0.000414	-9.08277
2018-01-29 16:00:00	0.00017	-11.0743
2018-01-29 17:00:00	0.000154	-13.5148
2018-01-29 18:00:00	0.0002	-16.2518
2018-01-29 19:00:00	0.000282	-19.1117
2018-01-29 20:00:00	0.000314	-21.9069
2018-01-29 21:00:00	0.00038	-24.4438
2018-01-29 22:00:00	0.000474	-26.5338
2018-01-29 23:00:00	0.000552	-28.0095
2018-01-30	0.000416	-28.7446
2018-01-30 01:00:00	0.000414	-28.6727
2018-01-30 02:00:00	0.000388	-27.7993
2018-01-30 03:00:00	0.00033	-26.2009
2018-01-30 04:00:00	0.000164	-24.0112
2018-01-30 05:00:00	0.000151	-21.4019
2018-01-30 06:00:00	0.000116	-18.5628
2018-01-30 07:00:00	0.000112	-15.6872
2018-01-30 08:00:00	0.000116	-12.9608
2018-01-30 09:00:00	0.000182	-10.5546
2018-01-30 10:00:00	0.000759	-8.6175
2018-01-30 11:00:00	0.00352	-7.26964
2018-01-30 12:00:00	0.00705	-6.59518
2018-01-30 13:00:00	0.00525	-6.63628
2018-01-30 14:00:00	0.00196	-7.38968
2018-01-30 15:00:00	0.000729	-8.80694
2018-01-30 16:00:00	0.000317	-10.7983
2018-01-30 17:00:00	0.000293	-13.2388
2018-01-30 18:00:00	0.000388	-15.9758
2018-01-30 19:00:00	0.000569	-18.8356
2018-01-30 20:00:00	0.000634	-21.6304
2018-01-30 21:00:00	0.000848	-24.1668
2018-01-30 22:00:00	0.00083	-26.2565
2018-01-30 23:00:00	0.000938	-27.7325
2018-01-31	0.000892	-28.4687
2018-01-31 01:00:00	0.000649	-28.3987
2018-01-31 02:00:00	0.00091	-27.5281
2018-01-31 03:00:00	0.000596	-25.9326
2018-01-31 04:00:00	0.00057	-23.7455
2018-01-31 05:00:00	0.000403	-21.1379
2018-01-31 06:00:00	0.000339	-18.2995
2018-01-31 07:00:00	0.000293	-15.4232
2018-01-31 08:00:00	0.000338	-12.6951
2018-01-31 09:00:00	0.000521	-10.2864
2018-01-31 10:00:00	0.00244	-8.34628
2018-01-31 11:00:00	0.00514	-6.99543
2018-01-31 12:00:00	0.00918	-6.31835
2018-01-31 13:00:00	0.00782	-6.35747
2018-01-31 14:00:00	0.00363	-7.10964
2018-01-31 15:00:00	0.000912	-8.52635
2018-01-31 16:00:00	0.000155	-10.5176
2018-01-31 17:00:00	0.000397	-12.9583
2018-01-31 18:00:00	0.000511	-15.6954
2018-01-31 19:00:00	0.00053	-18.555
2018-01-31 20:00:00	0.000488	-21.3495
2018-01-31 21:00:00	0.000543	-23.8853
2018-01-31 22:00:00	0.000844	-25.9746
2018-01-31 23:00:00	0.000943	-27.4506

## Sheet: Fig2_ADCP
Kongsfjorden - ADCP
Year	Month	Day	Hour	Min	12	16	20	24	28	32	36	40	44	48	52	56	60	64	68	72	76	80	84	88	92	96	100	104	121	125	129	133	137	141	145	149	153	157	161	165	169	173	177	181	185	189	193	197	201
2018	1	1	0	16	-15.5676	-46.0438	-81.9373	-82.0026	-81.4582	-80.5153	-79.7621	-78.6988	-77.3699	-75.6115	-74.4326	-73.1681	-72.5779	-72.502	-72.8243	-72.0498	-71.7442	-72.223	-72.3037	-72.2009	-71.0676	-70.1204	-69.3151	-69.2069	-70.7767	-70.0085	-72.5811	-73.3886	-72.5348	-71.7917	-71.6812	-71.3016	-72.3792	-71.1461	-70.695	-73.1966	-74.4649	-77.342	-78.8294	-79.1821	-80.1001	-80.1195	-78.7814	-78.1486	-78.2036
2018	1	1	0	36	-16.1427	-45.8023	-82.303	-82.2008	-81.6564	-80.7972	-79.4997	-78.8551	-77.0028	-75.2025	-74.0655	-73.1569	-72.3992	-72.072	-72.1222	-71.5361	-71.398	-71.7931	-72.125	-71.7291	-70.5958	-69.523	-69.1782	-68.3791	-70.2456	-70.637	-72.7542	-72.4284	-71.0899	-70.8439	-72.828	-71.985	-72.4578	-71.2848	-72.5402	-76.1443	-75.6981	-76.2639	-78.1761	-79.7455	-80.4775	-79.1014	-77.6221	-77.6885	-77.4763
2018	1	1	0	56	-18.0056	-46.0949	-81.8628	-81.3418	-81.2162	-80.357	-79.2688	-78.2055	-76.6672	-74.6576	-73.3112	-72.5073	-71.7496	-71.4224	-71.7867	-71.724	-72.0046	-72.3997	-72.3129	-71.2888	-70.1556	-69.2921	-68.3193	-69.0905	-70.6638	-71.2646	-72.7537	-71.381	-71.7175	-72.8324	-73.4556	-72.9266	-73.3995	-73.064	-75.6803	-77.1907	-76.3257	-75.5306	-74.9302	-79.0121	-80.1629	-79.2056	-77.4122	-76.5364	-77.2664
2018	1	1	1	16	-16.8539	-45.2573	-81.9673	-81.9698	-81.5301	-80.5662	-79.5828	-78.6241	-77.1906	-75.3903	-74.2532	-73.0306	-71.8542	-71.3176	-71.9959	-71.3051	-72.1092	-71.5621	-71.9987	-71.7075	-71.2023	-69.9201	-69.7847	-69.7185	-72.2253	-71.5048	-71.6514	-70.5585	-71.7536	-73.2089	-73.8998	-73.1747	-74.3619	-75.4762	-74.351	-76.4209	-75.9536	-74.1037	-77.2158	-80.4426	-79.1547	-78.208	-77.2231	-77.9563	-76.4649
2018	1	1	1	36	-16.2213	-44.7712	-81.921	-82.1956	-81.7768	-80.6245	-79.327	-77.7193	-76.1392	-74.632	-72.8668	-72.063	-71.4728	-71.6481	-72.0542	-71.4053	-71.8116	-71.6623	-72.0361	-71.8914	-70.6744	-69.8109	-70.0105	-71.4518	-72.664	-70.7448	-71.3149	-71.0227	-71.7576	-73.2025	-72.1325	-73.0636	-74.9025	-75.9413	-75.7282	-76.6418	-75.9443	-76.6165	-78.8165	-79.8844	-78.0307	-77.5706	-77.991	-77.6414	-76.8481
2018	1	1	1	56	-16.1201	-44.2094	-81.736	-81.8432	-81.3406	-80.1674	-78.3883	-76.6968	-75.1586	-74.1539	-72.7447	-71.9408	-71.4972	-71.4841	-71.7227	-71.4088	-71.6894	-71.8333	-72.249	-71.853	-70.8453	-69.4166	-69.5743	-72.2927	-72.3478	-70.1796	-70.7292	-71.4394	-71.8181	-72.8575	-71.9515	-73.697	-75.3216	-76.4989	-75.9413	-75.24	-75.4476	-77.6934	-77.8912	-78.1314	-76.6989	-76.5662	-76.5109	-76.7441	-77.0397
2018	1	1	2	16	-15.8113	-43.5237	-81.7622	-81.5763	-81.0738	-79.9214	-77.912	-76.4299	-75.143	-74.3477	-73.5037	-72.4068	-71.6909	-70.9869	-71.2255	-71.3722	-71.8203	-71.9642	-72.2961	-71.6908	-71.6044	-69.2335	-68.9725	-72.0468	-72.075	-69.9332	-70.3777	-72.1348	-72.1996	-72.9248	-73.5763	-74.6808	-75.154	-76.1746	-75.1973	-74.7306	-75.057	-77.4074	-76.3748	-76.9554	-74.8039	-75.3644	-74.0656	-76.3142	-77.0679
2018	1	1	2	36	-14.4704	-42.6644	-82.1591	-81.9522	-81.7637	-80.5905	-78.8533	-77.434	-76.2936	-75.0376	-73.754	-72.4686	-71.69	-70.8813	-71.078	-71.5597	-72.0288	-72.1936	-72.0021	-71.5642	-71.8338	-69.5675	-68.4899	-71.4177	-72.3556	-69.8601	-71.0272	-73.4469	-72.9487	-73.627	-74.9331	-74.9877	-74.2068	-74.1095	-75.3233	-77.2602	-75.6567	-77.819	-76.637	-76.9512	-72.7022	-74.3154	-73.2728	-76.6994	-77.2152
2018	1	1	2	56	-11.8526	-41.1982	-82.368	-82.4751	-82.6007	-81.7415	-80.5278	-79.8413	-78.1774	-76.2934	-74.0676	-72.2587	-72.0035	-71.9276	-71.915	-71.9779	-72.1329	-72.4024	-71.6875	-71.6684	-70.7864	-70.2998	-68.0707	-71.1031	-72.4605	-70.9073	-71.7603	-73.0284	-73.263	-72.6851	-73.7818	-74.2552	-74.2071	-74.6332	-75.533	-75.8996	-76.5991	-77.1912	-76.6373	-74.4389	-73.0165	-72.7454	-73.1684	-76.909	-76.0639
2018	1	1	3	16	-12.5864	-40.8851	-81.8454	-82.6854	-82.4969	-81.7424	-80.2146	-79.3187	-78.0736	-76.399	-74.8013	-73.3065	-73.0513	-72.6613	-73.1721	-72.921	-73.1807	-72.8221	-71.2696	-70.413	-69.9498	-69.9867	-69.6419	-71.6275	-72.9733	-70.7294	-72.391	-72.9157	-73.577	-73.1715	-73.9567	-73.8284	-74.0028	-75.1565	-75.9463	-76.4774	-73.9694	-75.1342	-75.9228	-71.8243	-73.5345	-74.1344	-74.5943	-76.9142	-75.8307
2018	1	1	3	36	-13.0706	-40.3224	-81.3247	-82.6463	-82.4787	-81.5776	-79.987	-79.3005	-78.3067	-76.9251	-75.7043	-74.3561	-73.6821	-73.6481	-74.1798	-73.7822	-73.8116	-72.9923	-71.6073	-70.7507	-69.9525	-70.0103	-70.7124	-73.5774	-73.4156	-71.1689	-71.9646	-73.2976	-74.2966	-74.0193	-74.5716	-73.9774	-74.199	-75.761	-75.9595	-75.8077	-72.1398	-74.0138	-75.8389	-72.2082	-71.219	-73.9778	-75.8166	-76.3464	-76.1891
2018	1	1	3	56	-13.2399	-39.6961	-80.0492	-82.6689	-82.4804	-81.7469	-80.2818	-79.2813	-77.9943	-76.55	-75.4548	-74.2741	-73.7048	-73.8801	-74.1187	-73.8048	-73.7714	-72.8474	-72.2581	-71.5481	-70.7289	-70.6192	-70.8398	-75.0657	-73.941	-72.1444	-72.4818	-73.8676	-74.0974	-74.647	-74.5687	-74.5787	-74.4392	-75.5932	-75.9615	-73.6641	-71.7593	-72.8016	-73.6433	-71.2243	-70.8328	-73.5767	-75.9315	-76.1415	-76.3378
2018	1	1	4	16	-12.3609	-38.7752	-78.1443	-82.8158	-82.7321	-82.2916	-80.7428	-79.4701	-77.9738	-76.5085	-75.162	-74.0232	-73.6842	-73.7758	-73.9307	-73.7843	-74.1486	-73.2875	-72.8657	-72.1766	-71.5039	-71.143	-70.9239	-75.757	-74.9145	-73.3536	-73.5865	-74.174	-73.6967	-74.5086	-74.0767	-74.5451	-74.3269	-74.4995	-74.999	-72.3729	-72.0002	-71.9559	-71.8023	-69.9334	-71.8721	-73.5164	-75.3741	-75.7152	-75.7545
2018	1	1	4	36	-10.9364	-37.7695	-76.4477	-82.7524	-82.857	-82.3538	-80.47	-79.4485	-78.35	-77.3034	-75.7267	-74.525	-74.1651	-74.0892	-74.4953	-74.4327	-75.5089	-74.9409	-73.87	-72.825	-71.5033	-70.8492	-71.6142	-75.8191	-76.2072	-74.3374	-74.0519	-73.9616	-74.0341	-73.7149	-73.7647	-73.3326	-73.9885	-73.3704	-73.006	-73.5427	-71.8244	-71.595	-72.6925	-69.8843	-71.3201	-73.558	-75.2085	-74.7772	-74.4454
2018	1	1	4	56	-12.6092	-38.186	-76.3408	-81.5986	-80.9704	-79.7343	-78.2693	-76.8291	-76.0446	-75.4168	-75.201	-74.5228	-74.8957	-74.8198	-74.8072	-74.7445	-76.0301	-76.9277	-77.2178	-74.8118	-70.6636	-69.8001	-71.7166	-74.8747	-76.101	-74.4405	-74.155	-73.6459	-73.4044	-74.0274	-73.8678	-73.2264	-74.9291	-74.7298	-74.3654	-73.2271	-71.7182	-68.4528	-70.2831	-65.0671	-68.0732	-72.719	-76.1491	-76.2413	-73.2922
2018	1	1	5	16	-12.9245	-37.9778	-75.7138	-82.2279	-81.3903	-80.259	-78.8986	-77.8771	-76.4645	-76.0461	-76.4585	-76.6177	-77.0953	-77.5429	-77.6349	-77.2582	-78.1251	-77.8711	-77.533	-75.8599	-72.3397	-70.5341	-72.7647	-75.0853	-75.2834	-73.6283	-74.1592	-74.3538	-73.5942	-73.0163	-73.974	-73.7355	-75.8728	-74.2553	-74.197	-73.7309	-71.8191	-70.3141	-69.6116	-67.4985	-71.0544	-74.128	-73.419	-73.1162	-72.5504
2018	1	1	5	36	-14.83	-38.4387	-75.4209	-82.1863	-81.2231	-79.9451	-78.857	-77.7518	-76.7998	-76.4232	-76.2912	-76.7017	-77.0328	-77.6687	-77.5304	-77.3422	-78.4603	-78.1435	-77.9311	-75.7345	-72.4237	-70.8484	-72.4718	-75.3786	-76.0698	-73.3602	-74.5664	-73.7094	-72.9941	-72.8633	-73.6748	-73.6928	-74.6266	-73.0035	-71.9615	-70.7682	-71.1954	-71.6559	-70.6074	-70.6852	-71.3578	-75.7576	-75.0552	-74.6581	-73.6037
2018	1	1	5	56	-15.5479	-38.4866	-75.3851	-81.962	-80.8941	-79.5952	-78.7583	-77.695	-77.2246	-77.4761	-77.5116	-77.1474	-76.641	-76.6279	-75.9243	-75.5476	-76.3307	-76.2233	-76.2621	-75.3636	-73.8535	-72.2363	-72.4569	-74.9868	-76.0027	-73.7374	-74.4284	-73.6258	-73.1801	-73.149	-73.5574	-73.7246	-73.164	-72.8021	-71.6628	-70.3409	-70.4186	-72.0257	-71.9532	-73.7348	-72.5197	-74.4243	-75.0986	-76.5067	-75.8364
2018	1	1	6	16	-17.4465	-39.2545	-74.9805	-81.4108	-80.322	-78.8347	-77.9141	-76.8507	-76.82	-77.4484	-78.1958	-77.0569	-75.4198	-74.5483	-73.9494	-73.3424	-73.6649	-73.725	-73.6382	-74.2053	-74.3283	-72.8786	-71.8639	-73.9751	-75.4664	-74.1568	-73.8792	-73.5481	-73.338	-72.8227	-73.4271	-73.0712	-72.7583	-72.5936	-72.5665	-71.1665	-69.8039	-72.2091	-73.0529	-75.11	-73.9471	-73.6512	-75.0849	-77.0047	-77.107
2018	1	1	6	36	-21.6498	-41.2176	-74.2845	-80.631	-79.5841	-77.7827	-76.3596	-75.024	-75.2236	-75.1402	-75.9922	-75	-72.9651	-71.8841	-72.2484	-71.7879	-72.257	-72.4218	-71.8534	-71.9599	-71.7898	-71.2404	-70.1	-72.944	-75.9464	-74.1083	-73.6081	-72.6591	-72.4622	-71.8209	-73.0147	-71.729	-73.5605	-71.5838	-72.1754	-70.2145	-69.6426	-72.5172	-73.3061	-74.0644	-74.2879	-76.9769	-77.8637	-76.5141	-76.0664
2018	1	1	6	56	-21.6473	-41.3198	-75.3289	-80.8379	-79.5816	-78.7224	-76.8806	-75.4403	-74.279	-73.1487	-72.4304	-71.7522	-71.4969	-71.0442	-70.7802	-70.2151	-70.9982	-71.2677	-70.804	-70.2824	-69.9029	-69.6676	-69.5741	-72.7322	-77.2012	-74.3162	-74.0254	-73.4952	-72.8795	-73.4945	-73.1179	-73.926	-74.1872	-74.1995	-70.9177	-71.6787	-70.6881	-70.3173	-70.7922	-73.0161	-77.2177	-77.7083	-77.4435	-75.6751	-75.5416
2018	1	1	7	16	-17.4636	-40.172	-76.3795	-80.737	-80.0042	-78.9356	-76.989	-75.13	-73.864	-73.0478	-72.1201	-71.4419	-71.2914	-70.8386	-70.8887	-69.9048	-69.7458	-70.5387	-70.075	-69.6581	-69.4879	-69.8808	-69.8919	-74.2016	-75.497	-72.3815	-72.9124	-73.9235	-73.7054	-72.6172	-72.9154	-74.1845	-74.5081	-74.4685	-72.824	-71.8166	-67.4478	-68.526	-70.5237	-73.6009	-74.3311	-75.4806	-76.1053	-76.5714	-76.1396
2018	1	1	7	36	-16.6272	-39.9427	-76.59	-81.0522	-80.1728	-78.4761	-76.5923	-75.0683	-73.8651	-72.9442	-72.8121	-72.3014	-72.5068	-72.1378	-72.0832	-71.5181	-71.2543	-71.4819	-70.5158	-69.5335	-69.2378	-69.6725	-70.9608	-74.4958	-74.4463	-72.0137	-72.9766	-73.0435	-73.4875	-72.6474	-72.7051	-73.2573	-74.7401	-74.1903	-71.2432	-68.4325	-66.5302	-67.9621	-71.0434	-74.6337	-74.3765	-75.1233	-74.0945	-75.6471	-74.4957
2018	1	1	7	56	-14.9416	-39.6391	-77.4169	-81.0416	-79.8481	-78.1724	-76.3933	-75.2043	-74.357	-73.6036	-73.5762	-73.5261	-73.7734	-73.2578	-73.2452	-72.7428	-72.2069	-72.1623	-71.3846	-69.5439	-69.3528	-69.7457	-71.2225	-73.3755	-73.6691	-72.1786	-72.7936	-72.2687	-73.0844	-72.9615	-73.2781	-73.8665	-74.8292	-72.6884	-67.0615	-65.2994	-66.5014	-69.7987	-71.9568	-74.642	-75.1382	-75.2725	-74.0624	-74.6629	-74.1784
2018	1	1	8	16	-13.2045	-39.7026	-79.0717	-80.812	-79.4301	-77.8171	-76.1427	-75.0375	-74.4205	-74.0858	-73.9957	-74.5737	-74.821	-73.9913	-73.8949	-73.1204	-72.4379	-72.3305	-71.6156	-69.5865	-69.4163	-70.1442	-70.7625	-72.2875	-73.5255	-72.1532	-72.2446	-71.8113	-72.2609	-72.9623	-74.0379	-74.7968	-74.4767	-70.8568	-64.3127	-65.2204	-68.2155	-72.2861	-73.5929	-74.6683	-75.9239	-75.1424	-75.0448	-74.3101	-74.8205
2018	1	1	8	36	-13.4948	-40.5373	-80.723	-80.6417	-79.3017	-77.249	-75.6793	-74.5741	-73.8105	-73.8318	-74.2651	-75.2619	-75.6557	-74.6167	-74.0178	-73.0129	-72.3304	-71.909	-70.524	-69.4371	-69.2251	-70.7067	-70.4875	-72.3475	-74.3085	-71.6617	-71.9544	-71.453	-71.2268	-72.6772	-74.2528	-74.2343	-73.48	-69.4992	-65.6638	-68.5291	-72.0821	-73.2785	-75.4053	-75.439	-76.2026	-74.7475	-74.5694	-74.1224	-74.6664
2018	1	1	8	56	-15.4606	-41.0374	-80.6997	-80.3044	-79.1737	-77.4351	-75.9701	-75.2836	-74.6248	-74.7507	-75.2887	-75.8667	-75.7371	-74.9075	-73.8898	-72.5709	-70.2134	-69.4779	-68.5117	-68.367	-69.6206	-71.5209	-71.3018	-72.3242	-74.8324	-70.8247	-72.269	-71.8723	-73.2164	-73.5152	-74.9861	-74.9676	-72.2243	-66.6732	-65.9784	-71.1468	-73.4435	-74.0118	-73.4168	-72.927	-72.8532	-74.9574	-71.8481	-72.5526	-74.7716
2018	1	1	9	16	-17.2417	-42.2951	-81.4339	-81.0386	-79.9079	-77.7506	-76.2856	-75.1804	-75.2543	-75.2756	-75.6042	-75.8681	-75.7386	-74.8042	-73.0537	-71.1067	-70.4242	-69.6887	-69.1413	-68.9965	-69.8314	-70.9989	-70.8844	-73.896	-74.4367	-71.211	-72.7864	-72.4944	-72.0412	-72.6171	-74.0854	-74.1689	-71.2735	-70.8873	-68.1286	-70.4976	-71.5381	-71.7845	-72.1413	-72.3527	-70.625	-72.9209	-70.5541	-72.8184	-72.3243
2018	1	1	9	36	-22.2924	-44.226	-81.8364	-81.1061	-80.0592	-78.2369	-76.9393	-75.9178	-75.5521	-75.9712	-76.5092	-76.7941	-76.4132	-75.5417	-73.6447	-71.9908	-71.8108	-70.6565	-69.6066	-69.6293	-70.2129	-70.8989	-71.3916	-74.5497	-75.0714	-73.251	-73.471	-72.7971	-72.6495	-71.7551	-72.1689	-74.3038	-72.3581	-72.2009	-71.5428	-74.3872	-72.2248	-70.6159	-71.5329	-71.2605	-71.3456	-70.9073	-71.4869	-72.8882	-71.352
2018	1	1	9	56	-22.3773	-44.7507	-81.712	-80.8141	-79.6835	-78.0705	-77.108	-76.4215	-76.1396	-76.5168	-77.0547	-77.3187	-77.1891	-76.7991	-75.7815	-74.5254	-73.8638	-71.6836	-70.2149	-69.7561	-70.3188	-71.0257	-71.9372	-74.844	-76.3259	-74.5113	-73.9144	-72.9577	-72.7896	-71.1095	-71.1854	-72.9889	-71.5774	-72.3302	-72.916	-74.3377	-72.9196	-70.7526	-71.1858	-70.4369	-70.9415	-70.3739	-71.9254	-73.1403	-71.3213
2018	1	1	10	16	-19.8308	-44.5701	-81.1755	-80.2358	-79.1051	-77.7434	-76.9903	-76.4713	-76.5243	-76.7759	-77.1045	-77.3894	-77.8042	-77.7701	-77.4225	-76.0617	-74.458	-72.2568	-71.165	-69.9734	-69.7195	-70.2798	-72.3219	-75.0194	-77.0586	-74.9949	-74.9211	-73.899	-72.4879	-71.1872	-70.3478	-70.9729	-69.7575	-71.7673	-72.5883	-71.667	-72.2521	-71.1711	-71.0413	-70.2792	-69.776	-71.0276	-71.9508	-73.1793	-72.3543
2018	1	1	10	36	-19.4298	-44.881	-80.6908	-79.6673	-78.7251	-77.824	-77.0499	-76.4263	-76.4165	-76.8565	-77.0176	-77.4072	-77.9685	-77.767	-76.8959	-75.2001	-73.2404	-72.3583	-71.9784	-70.5565	-68.9626	-68.8529	-72.4863	-74.9325	-76.915	-75.7598	-76.5793	-75.8133	-72.8392	-72.1381	-68.9998	-70.4339	-69.7603	-70.896	-72.4293	-71.1207	-70.4964	-70.7245	-70.8487	-70.6935	-70.046	-71.458	-72.4595	-72.327	-73.9809
2018	1	1	10	56	-20.2673	-45.0904	-81.1095	-80.0861	-78.8298	-77.7193	-77.2593	-76.9497	-77.0446	-77.1705	-77.3316	-77.4072	-77.0263	-76.8248	-75.4303	-74.9907	-75.0201	-72.7771	-70.9315	-70.0331	-70.5329	-70.4232	-71.9628	-73.9903	-78.5679	-76.6799	-75.1962	-75.8959	-73.864	-72.6395	-71.1762	-72.2961	-72.2507	-72.3395	-72.5119	-70.4705	-69.8462	-69.6555	-69.2563	-71.0901	-71.5942	-69.9703	-71.914	-70.4206	-72.912
2018	1	1	11	16	-18.6977	-45.3004	-80.6914	-79.4586	-78.4117	-77.6153	-77.4693	-77.1597	-77.3593	-77.59	-77.0182	-76.8844	-76.9223	-76.302	-76.2684	-74.1539	-73.3458	-71.7309	-70.7228	-70.9759	-72.2086	-72.9364	-71.6494	-74.0957	-77.1591	-75.4568	-76.0581	-75.468	-74.4803	-70.9975	-70.3928	-70.0762	-71.3732	-72.048	-72.5943	-72.5754	-71.747	-71.1376	-71.9497	-71.7927	-73.3463	-74.2992	-74.4297	-73.5143	-74.394
2018	1	1	11	36	-18.4663	-45.2575	-80.6066	-79.9182	-79.1644	-78.4308	-77.5102	-77.8706	-78.1749	-78.0077	-77.7919	-77.2812	-76.6491	-76.28	-75.9324	-74.3204	-73.7635	-73.8655	-71.5174	-70.4096	-72.71	-72.6004	-72.0881	-75.9581	-77.2468	-76.0784	-76.5259	-75.2238	-74.3907	-72.7415	-72.4065	-69.2454	-69.1455	-71.4217	-72.7112	-73.6505	-73.0183	-72.2335	-73.8152	-72.3756	-73.1105	-75.163	-74.7881	-74.1763	-74.6788
2018	1	1	11	56	-17.7542	-45.341	-80.5436	-80.0226	-79.1432	-77.9699	-76.5049	-76.1953	-76.2902	-75.9765	-76.2004	-75.899	-75.4554	-75.3167	-74.4246	-73.7338	-74.0145	-73.4674	-71.1193	-69.844	-71.5373	-72.0557	-71.3969	-75.4344	-77.431	-75.2058	-75.4176	-75.0362	-74.279	-73.9808	-72.7878	-69.3298	-68.7164	-71.5532	-73.981	-74.7662	-75.0498	-73.4382	-74.5047	-72.4996	-72.8364	-74.2533	-73.4728	-74.1536	-75.1977
2018	1	1	12	16	-17.2518	-45.5505	-80.7322	-80.295	-79.4156	-77.9282	-76.3795	-75.1905	-74.6572	-74.1132	-74.358	-74.3498	-74.7646	-74.6468	-73.8385	-73.4828	-74.2659	-72.1485	-70.2611	-69.8651	-70.8674	-71.8465	-70.6643	-74.0317	-77.3314	-74.4118	-74.2443	-74.4395	-73.774	-73.7767	-71.955	-70.1068	-70.9717	-72.8011	-74.8635	-75.1513	-76.2858	-73.4701	-73.215	-71.7852	-72.3968	-72.4789	-71.5804	-73.0208	-74.6147
2018	1	1	12	36	-18.0092	-45.7216	-81.2801	-81.2826	-80.8848	-79.6487	-78.2256	-77.2459	-75.959	-74.9962	-74.9269	-74.7512	-75.6894	-75.4879	-75.3496	-74.7635	-75.2954	-72.9477	-70.5368	-70.2665	-71.8132	-71.6617	-71.0657	-74.0144	-77.0987	-75.8021	-74.658	-73.5127	-73.0536	-73.4099	-72.3474	-71.6325	-74.652	-74.7485	-74.2244	-74.0232	-75.0479	-71.7292	-70.5472	-70.3979	-71.0176	-70.3039	-69.9735	-70.7169	-71.8401
2018	1	1	12	56	-19.285	-45.7411	-81.509	-81.6162	-81.1137	-79.8776	-78.6638	-77.4748	-76.1879	-76.0626	-76.098	-75.9223	-76.5465	-76.3449	-76.2066	-76.144	-76.6759	-74.4329	-72.336	-70.1813	-70.6812	-71.5765	-70.9805	-73.5104	-76.3664	-74.9652	-74.6586	-74.246	-75.4619	-74.8761	-73.7089	-74.0408	-76.5369	-76.11	-76.1093	-73.605	-74.0015	-72.2532	-71.6993	-69.9797	-69.6572	-68.8388	-68.299	-71.9737	-70.8985
2018	1	1	13	16	-18.088	-45.4864	-82.0917	-82.4083	-82.2198	-81.1931	-79.9793	-78.895	-78.0268	-77.5875	-77.937	-77.6566	-77.4432	-77.8698	-77.6269	-76.622	-76.7352	-73.7593	-70.825	-69.7171	-70.8451	-71.5311	-70.621	-73.5697	-76.1656	-73.9454	-74.8845	-74.4904	-75.2383	-74.6287	-74.6834	-75.4499	-77.2185	-78.105	-77.4032	-76.6777	-74.7113	-73.3087	-72.3624	-70.2971	-69.3386	-70.5585	-68.7889	-69.0677	-69.0596
2018	1	1	13	36	-17.7005	-45.1199	-82.144	-82.2512	-82.1255	-80.9732	-79.5919	-78.1935	-77.4928	-77.0744	-77.6542	-77.7716	-78.3121	-78.613	-77.6791	-75.7321	-74.1702	-71.2153	-69.7048	-70.565	-70.0599	-70.4527	-70.4848	-73.936	-76.0244	-74.1833	-74.432	-73.8757	-74.9923	-74.0583	-73.747	-76.149	-77.6714	-78.4589	-78.1598	-77.2909	-75.9178	-75.0726	-72.2475	-70.3548	-68.2004	-68.9996	-69.6238	-69.1821	-69.2712
2018	1	1	13	56	-17.3105	-44.7089	-82.1727	-82.4055	-82.217	-81.4834	-80.2697	-79.0179	-78.5475	-78.2337	-78.7089	-79.2869	-79.9111	-80.212	-79.32	-77.687	-76.6486	-72.1443	-69.4822	-70.0912	-70.2142	-71.0467	-70.7648	-73.6088	-76.2105	-74.9819	-73.7336	-73.8104	-74.5322	-74.3829	-74.2571	-76.7827	-78.2004	-77.9229	-77.3337	-76.8151	-75.1024	-73.5615	-70.4793	-68.6599	-67.8524	-68.3425	-69.8338	-70.0986	-70.219
2018	1	1	14	16	-16.7445	-44.5407	-82.1929	-82.7607	-82.4676	-81.9852	-80.939	-79.75	-79.3424	-79.1333	-79.2107	-79.8306	-80.036	-80.2951	-79.9893	-78.4191	-77.5273	-72.9811	-70.0049	-69.7346	-70.7788	-71.9254	-71.3294	-74.0269	-77.1	-75.9632	-74.2563	-74.4122	-73.9824	-74.6449	-75.5398	-77.0054	-77.3767	-77.1638	-76.1947	-76.6707	-74.1855	-72.1074	-70.1637	-67.6512	-68.428	-68.722	-69.4019	-70.0336	-70.7557
2018	1	1	14	36	-16.0761	-44.3748	-81.9014	-82.4483	-82.0295	-81.0446	-79.9565	-78.4116	-77.6899	-77.4181	-77.0976	-77.1731	-77.232	-77.1561	-77.1853	-74.4845	-71.5198	-70.4284	-70.7394	-71.0343	-70.9479	-71.592	-71.7079	-75.3266	-77.8599	-76.406	-76.2145	-75.1998	-73.9661	-73.9822	-75.6443	-76.432	-74.9547	-76.2793	-75.8417	-77.0323	-75.1884	-74.0138	-72.7195	-69.4652	-69.3751	-68.8419	-68.9932	-68.9572	-70.8806
2018	1	1	14	56	-15.234	-42.6952	-80.8499	-80.4546	-79.8265	-78.8416	-78.3816	-77.5695	-76.5338	-75.5291	-75.3133	-74.7607	-74.5055	-74.4296	-74.0401	-71.9674	-70.3637	-70.6332	-71.0488	-71.6579	-71.7809	-72.4249	-71.0752	-72.6001	-74.2991	-73.9968	-75.0615	-76.2452	-75.8491	-75.1323	-75.7476	-76.1165	-76.4189	-74.1841	-73.3278	-75.1465	-73.5119	-71.0811	-69.054	-69.4637	-70.8393	-70.5155	-69.6199	-70.212	-73.0776
2018	1	1	15	16	-13.9818	-42.0711	-81.2727	-81.1915	-80.668	-79.3691	-78.3857	-77.2595	-76.3285	-75.3238	-75.3174	-75.4976	-76.1846	-76.5274	-75.4051	-72.5996	-70.6818	-70.7419	-72.2045	-72.4994	-72.8318	-72.5337	-70.9745	-73.9651	-76.5575	-75.0596	-75.2376	-74.7418	-76.2037	-76.0808	-75.5471	-75.3952	-75.8445	-75.6631	-75.2044	-73.6713	-71.94	-71.9266	-70.6975	-68.4442	-68.0199	-69.0279	-70.0449	-69.9385	-71.3992
2018	1	1	15	36	-12.1405	-41.1092	-81.274	-80.9205	-81.3392	-80.8988	-79.8107	-78.7054	-78.1303	-77.0419	-76.7424	-76.4829	-76.772	-76.6961	-76.4322	-74.0664	-71.1646	-70.3453	-71.5985	-72.4169	-73.4611	-72.3883	-70.7873	-73.9035	-77.4059	-75.6251	-75.2665	-74.6132	-73.8228	-74.6524	-74.6706	-75.6986	-76.1714	-75.5929	-75.2285	-74.4585	-73.2714	-71.8772	-71.2422	-67.5413	-67.3415	-68.9805	-69.8776	-70.6606	-71.2234
2018	1	1	15	56	-11.3304	-40.362	-81.1548	-80.8223	-81.0107	-81.0937	-80.2568	-79.5075	-78.9115	-77.9696	-77.7538	-77.1384	-77.0716	-77.4354	-77.1715	-73.717	-71.0454	-70.3099	-71.0397	-71.7115	-72.7767	-72.2901	-71.1916	-73.7844	-78.1759	-76.4553	-75.7982	-75.4591	-74.0421	-73.1506	-73.975	-75.1736	-75.3456	-75.7818	-75.7784	-75.0719	-74.7981	-72.3356	-71.4418	-68.3789	-69.0767	-70.8336	-70.5767	-71.096	-70.8658
2018	1	1	16	16	-11.4833	-39.9914	-80.3655	-80.6402	-80.3051	-80.5347	-79.9491	-79.6813	-79.1062	-78.3109	-78.1789	-77.6682	-77.5386	-78.5095	-77.45	-72.6555	-70.633	-70.4	-70.7738	-71.3828	-71.9245	-71.7311	-71.5957	-73.9163	-78.7917	-76.8618	-75.76	-75.7349	-74.9596	-72.7712	-74.106	-74.7156	-74.5603	-75.5733	-75.9627	-75.1508	-74.7861	-72.7944	-71.887	-70.8655	-71.0537	-71.8819	-71.5327	-71.3318	-70.1072
2018	1	1	16	36	-11.7974	-39.8029	-78.9208	-79.9911	-79.9701	-80.3462	-79.8443	-79.8907	-79.6506	-78.7925	-78.3464	-78.1078	-78.041	-78.8655	-77.2406	-72.823	-70.5492	-70.1696	-70.4388	-71.6968	-72.0501	-71.2705	-71.8888	-74.2304	-78.4346	-76.0464	-74.5645	-74.6705	-73.4186	-73.4712	-74.5894	-75.2904	-75.2999	-74.5111	-74.8639	-75.4372	-73.6506	-72.4394	-72.6368	-73.7171	-71.5414	-70.2678	-71.5863	-71.9454	-70.1783
2018	1	1	16	56	-11.692	-39.2788	-78.8155	-79.6764	-79.5507	-79.8221	-79.739	-79.6806	-79.0218	-78.2684	-77.927	-77.3744	-77.6216	-78.5507	-77.0306	-74.0785	-70.9673	-69.8549	-70.0193	-70.754	-72.2589	-74.4104	-74.1913	-74.9625	-76.8853	-75.3346	-75.6324	-75.0056	-74.4865	-74.0157	-72.4119	-73.6365	-74.5881	-76.8353	-76.9786	-76.0863	-75.556	-72.8792	-72.9719	-75.2037	-73.3421	-70.9169	-71.398	-72.4899	-73.5493
2018	1	1	17	16	-11.3988	-38.6715	-77.7894	-79.9066	-79.4668	-79.8429	-79.5504	-78.7593	-78.3098	-77.661	-76.7962	-76.9764	-78.0612	-77.3153	-75.6904	-73.1572	-71.8256	-70.9226	-70.4589	-70.7748	-72.2797	-72.8609	-72.9558	-74.8786	-77.6631	-75.4193	-76.2722	-76.5453	-74.4118	-74.7443	-75.6232	-75.4322	-76.3055	-75.9759	-75.5017	-73.8581	-75.2984	-72.8908	-71.7563	-70.4454	-70.5306	-69.9133	-69.3527	-71.2795	-71.1856
2018	1	1	17	36	-11.7583	-39.052	-78.0861	-80.0358	-79.952	-80.3491	-79.7634	-78.407	-77.5806	-76.8691	-76.2345	-76.7288	-77.3948	-76.1464	-74.6681	-72.5536	-71.8293	-71.2194	-70.7975	-71.8672	-72.0321	-72.5505	-72.8757	-75.7826	-76.9586	-76.0097	-76.1694	-74.7891	-74.144	-73.6917	-75.16	-74.3145	-75.002	-74.8706	-75.5527	-73.5819	-72.7123	-70.8621	-68.958	-70.9587	-71.8163	-71.9478	-71.2326	-71.888	-71.1866
2018	1	1	17	56	-11.6534	-38.6749	-77.5206	-79.889	-79.889	-80.3488	-79.6376	-78.1973	-77.6013	-76.7851	-77.0089	-77.2729	-76.9549	-75.5599	-74.0398	-72.4068	-71.3684	-71.5122	-71.2998	-72.0344	-72.5971	-72.5502	-72.9592	-75.9917	-75.9262	-76.1998	-75.794	-72.8484	-73.8288	-73.6848	-75.5141	-74.9118	-75.8111	-75.9443	-76.4962	-73.6541	-71.933	-70.1693	-67.9982	-70.6443	-72.1012	-72.5912	-71.6197	-72.1358	-72.0386
2018	1	1	18	16	-11.5068	-38.1305	-76.5365	-79.7843	-79.533	-80.1394	-79.7632	-78.9092	-78.6272	-78.0413	-78.4118	-78.1523	-76.7665	-75.3924	-73.8723	-72.3859	-71.1171	-71.931	-72.4304	-72.4951	-73.288	-72.5084	-72.6242	-75.3636	-75.4544	-75.7937	-75.4532	-72.5463	-73.8674	-74.9143	-76.4301	-76.5998	-76.7278	-76.8216	-76.3787	-73.235	-72.7047	-70.3916	-69.1621	-69.2955	-70.5828	-71.073	-70.0489	-71.3634	-72.5487
2018	1	1	18	36	-11.9256	-38.3609	-76.4738	-79.8891	-79.4075	-80.0976	-80.3286	-80.4796	-79.9882	-80.0723	-79.3331	-78.5292	-76.5362	-75.2041	-73.977	-72.0509	-71.4313	-72.3498	-73.9589	-73.9398	-73.3091	-72.5503	-72.1218	-74.6308	-75.8603	-75.2443	-75.2625	-74.0306	-74.258	-75.5437	-75.6509	-76.3104	-74.4221	-75.2274	-74.4471	-72.6958	-73.1107	-70.1115	-70.6991	-69.301	-68.9682	-69.4474	-69.1377	-70.4786	-72.2482
2018	1	1	18	56	-12.3448	-38.6754	-77.8351	-79.5754	-79.1985	-79.4699	-79.3868	-79.9565	-79.6746	-80.1774	-79.3335	-77.9015	-76.6413	-74.681	-73.6634	-71.2138	-71.7457	-72.7689	-74.064	-72.7886	-73.4141	-73.1788	-72.9597	-74.7359	-76.6982	-75.5588	-75.1582	-75.6013	-73.5256	-72.7175	-73.6622	-73.1702	-73.585	-76.484	-74.7615	-74.0571	-73.9486	-71.4728	-70.5949	-69.8249	-68.1311	-71.0181	-71.3366	-71.8399	-71.5158
2018	1	1	19	16	-13.1827	-39.0945	-77.2074	-79.8899	-79.1989	-78.9469	-79.4919	-79.1194	-79.3609	-80.0731	-79.1245	-76.1222	-75.1761	-74.6814	-72.8262	-72.0517	-71.9555	-71.8271	-73.0175	-73.9406	-72.7864	-73.0745	-72.0179	-74.0035	-77.027	-75.3641	-76.2797	-75.3363	-73.4066	-72.954	-74.3279	-75.2356	-76.5248	-74.2721	-74.0566	-73.7868	-71.3179	-71.6107	-71.9204	-72.1867	-71.7853	-72.8961	-73.6386	-73.7127	-72.1112
2018	1	1	19	36	-13.0991	-39.5972	-78.5057	-80.2041	-79.4503	-79.4286	-80.0992	-79.7896	-79.2983	-79.3823	-79.4178	-76.7715	-75.3856	-74.5978	-73.3289	-72.7219	-72.7513	-71.9739	-72.3058	-73.9198	-73.4147	-73.0538	-72.4159	-75.1134	-76.3675	-75.4789	-76.2143	-74.6164	-73.8695	-72.9433	-72.4649	-74.1893	-75.0994	-74.5643	-74.2969	-74.4459	-71.5969	-72.5263	-73.8489	-72.8909	-71.9848	-73.2391	-73.6703	-72.9201	-73.0635
2018	1	1	19	56	-13.6016	-40.0578	-78.6522	-79.89	-79.199	-78.9052	-78.9476	-79.2662	-78.9214	-79.0473	-78.5175	-76.6458	-75.5112	-74.9328	-73.7895	-73.2244	-73.1281	-72.2042	-72.1174	-73.7314	-74.4197	-73.6819	-72.8346	-75.3018	-76.4488	-75.2075	-75.9766	-74.3812	-74.1371	-72.5985	-71.7137	-74.1866	-74.7249	-75.6118	-73.8581	-73.3427	-73.0499	-73.6784	-74.3185	-73.0407	-72.7726	-74.1579	-74.3666	-73.0352	-73.6897
2018	1	1	20	16	-14.7321	-40.602	-78.338	-79.199	-78.7383	-78.3397	-78.0472	-78.4913	-78.4606	-79.0891	-77.8264	-76.1851	-75.3436	-75.3096	-74.1663	-73.8524	-73.5049	-72.4762	-71.9707	-73.7103	-75.3827	-74.5193	-72.7926	-74.2757	-77.1297	-75.0113	-75.5192	-74.6694	-74.4121	-73.3702	-72.813	-74.5931	-75.2229	-75.5604	-73.8055	-73.1193	-74.2152	-74.2025	-73.9784	-73.6166	-73.9773	-75.4409	-75.218	-73.4548	-73.7687
2018	1	1	20	36	-16.1558	-41.4185	-78.9451	-78.6754	-78.5079	-78.6956	-78.8427	-78.6588	-78.293	-79.089	-78.6638	-76.7712	-75.5319	-75.3932	-74.7524	-74.4595	-74.112	-72.874	-71.5309	-73.7102	-75.8432	-74.9379	-72.4785	-73.4591	-77.3641	-75.4785	-74.8735	-74.9221	-74.9606	-75.2754	-74.1288	-73.3406	-74.7003	-74.1504	-75.4741	-76.0449	-74.6011	-74.1352	-74.529	-74.9762	-74.2555	-75.848	-75.0226	-73.0888	-73.8742
2018	1	1	20	56	-18.2496	-42.5702	-79.4687	-78.5709	-78.194	-77.9629	-77.3773	-77.8214	-78.2932	-78.6704	-79.0827	-78.0276	-76.893	-75.8121	-75.1713	-73.7268	-73.3793	-72.7694	-71.4263	-73.2916	-74.7965	-74.9381	-72.5833	-75.2389	-76.7363	-75.6881	-76.13	-74.3989	-74.6468	-72.3444	-72.7681	-72.6081	-76.1662	-74.9882	-76.6259	-74.9983	-75.3342	-76.2292	-76.2042	-76.3374	-76.3495	-75.2202	-76.3838	-76.439	-75.9682
2018	1	1	21	16	-17.7263	-43.0938	-79.6782	-78.6757	-78.5082	-77.7536	-77.2727	-77.2981	-79.5495	-79.8221	-79.2922	-77.923	-77.5213	-76.231	-75.4855	-73.4129	-73.2748	-72.6649	-72.7874	-73.2917	-73.1216	-74.3101	-74.4678	-76.2859	-76.005	-74.2636	-75.14	-73.7723	-74.2295	-72.4735	-73.3449	-75.4459	-74.9774	-75.6204	-76.4497	-76.8077	-76.0658	-75.8727	-75.4289	-74.7377	-75.0745	-74.8971	-75.9067	-76.0121	-77.1424
2018	1	1	21	36	-20.4691	-43.9521	-79.05	-78.3616	-77.9846	-77.2092	-77.2517	-77.9471	-79.8845	-79.801	-79.1665	-79.0745	-78.0656	-76.7334	-76.1345	-73.7687	-73.2537	-72.4763	-72.222	-72.2029	-72.7028	-74.4356	-74.3421	-76.3277	-75.8397	-73.2033	-74.7418	-74.8473	-74.1349	-73.737	-73.405	-73.9157	-72.9908	-74.3827	-75.7534	-76.3395	-76.1495	-77.0759	-77.1867	-77.3614	-77.85	-77.9894	-77.4108	-77.1917	-77.4825
2018	1	1	21	56	-19.9585	-44.2162	-78.6022	-77.6416	-77.3903	-77.2848	-77.9555	-79.279	-80.2532	-80.2536	-79.7237	-79.4852	-78.225	-77.5837	-76.6289	-73.9281	-73.0781	-72.1542	-71.8789	-71.4201	-72.7366	-74.5113	-73.8524	-75.8799	-76.0202	-72.8628	-75.1342	-75.6955	-75.0977	-75.0667	-74.1428	-73.797	-73.8011	-74.8897	-75.9388	-75.9101	-76.0448	-77.066	-76.9312	-77.9854	-78.5186	-78.4618	-77.7595	-77.242	-77.1058
2018	1	1	22	16	-17.6384	-44.3459	-78.5225	-77.5409	-77.6246	-77.8542	-78.7342	-79.8483	-80.2363	-80.5717	-80.1884	-79.4683	-78.2918	-77.7134	-76.6539	-74.1206	-73.3544	-72.1582	-71.862	-71.3823	-73.3059	-74.5362	-73.1027	-75.6746	-76.4126	-73.1243	-75.0691	-75.2247	-75.1639	-75.041	-74.248	-74.5434	-75.3067	-75.3224	-75.9785	-76.0147	-76.4501	-76.3197	-76.0797	-77.3043	-77.7589	-77.2834	-76.8564	-76.522	-76.8045
2018	1	1	22	36	-17.0763	-44.9353	-78.8188	-78.5282	-78.6747	-78.1924	-78.6955	-78.9302	-79.4439	-79.863	-79.6472	-79.6599	-78.5881	-76.6697	-76.2383	-74.6053	-74.4044	-72.7895	-71.8233	-71.9508	-74.335	-74.6232	-72.3731	-75.9499	-76.8992	-73.5377	-73.6816	-73.7742	-73.2602	-73.6739	-72.7894	-73.172	-74.1864	-73.4135	-74.8054	-76.3387	-77.8708	-76.8085	-77.4302	-78.1994	-78.3166	-77.7883	-76.2383	-76.5766	-77.2047
2018	1	1	22	56	-18.1229	-45.4585	-79.9701	-78.9467	-78.5697	-77.4593	-77.753	-78.1972	-78.9202	-78.9205	-78.7047	-79.0315	-78.9019	-76.5648	-75.924	-74.6051	-75.137	-73.5221	-72.5559	-72.788	-74.5441	-74.3088	-73.8384	-75.7403	-77.2132	-73.4329	-73.158	-73.8787	-74.7257	-75.2441	-73.8362	-70.764	-72.7207	-74.3556	-75.0146	-77.6995	-80.0691	-79.1115	-77.7442	-77.8852	-77.0602	-78.2069	-76.6569	-76.8905	-77.5187
2018	1	1	23	16	-17.5167	-45.6897	-79.5732	-78.7592	-78.6963	-78.214	-77.7749	-77.8003	-77.6858	-77.1627	-78.5172	-78.844	-77.2488	-75.3304	-75.3177	-74.4176	-74.7401	-73.3346	-73.5199	-74.2755	-74.6707	-74.1213	-73.3369	-75.6575	-75.7116	-73.3495	-72.8599	-74.2088	-74.6818	-73.9783	-73.3736	-70.6226	-71.5825	-73.7883	-75.6535	-77.551	-79.3294	-78.6805	-78.7938	-78.2047	-78.1724	-76.9121	-77.8113	-77.3279	-77.854
2018	1	1	23	36	-17.3124	-45.5692	-79.4108	-78.2199	-78.9736	-78.5331	-78.6175	-78.9779	-78.5284	-77.3144	-78.1455	-78.9747	-78.1751	-75.9217	-74.611	-74.1295	-74.2427	-73.884	-73.6297	-73.82	-73.8592	-73.4983	-72.3998	-75.1391	-75.2824	-73.4937	-73.2003	-75.0962	-75.2316	-74.164	-73.5857	-72.5512	-72.7075	-73.0034	-75.7193	-77.1849	-77.7674	-78.0004	-77.7373	-78.281	-77.9506	-76.8545	-78.5628	-77.59	-78.3358
2018	1	1	23	56	-18.1501	-45.6741	-79.1179	-78.0317	-78.4713	-78.0518	-78.1571	-78.6012	-78.3193	-77.4402	-77.4129	-78.9331	-78.8663	-76.1523	-74.004	-73.8157	-73.9707	-73.8633	-73.2112	-73.3177	-73.6291	-73.2054	-72.1697	-74.8881	-75.4791	-74.0045	-74.7473	-74.7596	-74.4004	-72.9874	-71.5378	-72.7175	-73.7055	-74.0319	-75.6152	-75.503	-76.1086	-76.4257	-76.3638	-77.9806	-78.1053	-77.3496	-78.349	-76.777	-77.6563
2018	1	2	0	16	-19.448	-46.323	-78.8246	-78.2618	-78.0105	-77.6956	-77.4031	-77.6379	-77.9422	-77.5237	-76.9311	-78.0116	-78.7195	-76.843	-74.5272	-73.4177	-73.6146	-73.2559	-73.0853	-73.5687	-73.3986	-72.9121	-72.6092	-75.3066	-76.3606	-74.8469	-76.0614	-74.3323	-73.5019	-71.7224	-70.5598	-73.0617	-74.6655	-75.7646	-76.2872	-74.7611	-75.6289	-75.2393	-75.518	-77.2922	-77.6921	-76.6356	-77.4642	-76.4934	-77.0196
2018	1	2	0	36	-20.4529	-47.2022	-78.7617	-78.4292	-78.1988	-77.9049	-77.5915	-77.7843	-78.8005	-78.1936	-77.2032	-76.5668	-78.4891	-78.5807	-75.888	-72.9151	-73.0491	-72.858	-73.7343	-74.2386	-72.4773	-72.5351	-73.3838	-76.2278	-77.8525	-75.7839	-75.6923	-75.1543	-74.0963	-72.7062	-74.1221	-75.9988	-76.3302	-76.4109	-77.6906	-76.6199	-76.3126	-75.415	-75.0757	-76.3316	-75.7366	-74.2715	-76.833	-77.9385	-77.9434
2018	1	2	0	56	-21.2904	-46.9929	-78.8663	-77.5917	-77.466	-76.858	-77.2774	-78.0984	-79.3239	-79.4499	-77.7266	-77.2996	-79.4313	-78.476	-74.3177	-72.4963	-73.1538	-73.8002	-74.4671	-73.8199	-72.0585	-73.582	-74.7447	-76.6465	-78.585	-76.307	-75.1685	-74.5258	-73.1537	-74.4855	-76.3201	-76.1031	-77.0626	-77.248	-76.4339	-75.9914	-73.9044	-74.0536	-74.1332	-75.389	-75.5268	-74.6899	-77.7748	-77.4146	-78.8852
2018	1	2	1	16	-18.0452	-46.2602	-78.6571	-78.848	-78.9317	-78.7425	-78.5338	-78.936	-79.4288	-78.7172	-77.2033	-77.9279	-78.6986	-77.1152	-73.7944	-72.0777	-72.8399	-73.0675	-73.0016	-73.6106	-72.8961	-73.6868	-73.0698	-75.7045	-76.154	-75.5035	-73.5222	-75.4282	-75.0686	-75.4485	-74.6404	-76.2075	-77.1829	-76.6566	-75.8917	-75.363	-74.0476	-75.856	-74.8235	-74.9568	-75.7254	-76.7412	-77.3901	-77.2991	-78.0923
2018	1	2	1	36	-20.3941	-46.3478	-77.8444	-78.3285	-78.7891	-78.0974	-77.763	-78.3327	-79.6001	-79.3911	-77.5003	-77.4502	-77.865	-77.4122	-75.0964	-73.1494	-73.3463	-73.1551	-72.7752	-72.9655	-73.4653	-72.6019	-72.634	-75.5827	-76.7415	-75.9004	-75.515	-76.2259	-74.3988	-74.8674	-74.8252	-76.33	-75.6831	-74.2618	-74.4938	-72.5626	-71.9225	-72.8914	-73.5463	-74.4747	-75.1414	-76.176	-76.6646	-76.5633	-77.5159
2018	1	2	1	56	-22.4586	-46.2139	-78.2758	-78.6342	-79.0739	-78.1519	-77.8803	-78.2616	-79.4871	-78.9222	-77.5129	-77.1488	-77.3333	-76.692	-75.1719	-73.5389	-73.8195	-73.1468	-72.6203	-72.6012	-73.2895	-72.5517	-73.0235	-75.4279	-77.9163	-76.4628	-76.3948	-76.1263	-74.5679	-74.673	-75.3875	-76.6854	-75.5093	-73.6874	-74.3935	-73.27	-71.513	-72.1752	-72.033	-74.5029	-74.7352	-75.6074	-76.3186	-76.594	-76.8822
2018	1	2	2	16	-21.0648	-45.4272	-78.5989	-78.8735	-78.8735	-78.2237	-78.1824	-78.4172	-79.3077	-78.3449	-77.6266	-77.1996	-77.1957	-75.696	-74.6365	-73.3595	-74.017	-73.5746	-72.8596	-72.5474	-73.131	-72.9376	-73.3466	-75.4159	-78.0262	-76.1278	-75.7321	-75.5814	-75.5282	-75.005	-75.0133	-76.2981	-75.8286	-73.732	-73.8626	-74.9509	-72.7871	-73.2536	-71.357	-74.1679	-74.5045	-75.913	-76.4673	-77.2793	-76.965
2018	1	2	2	36	-16.9323	-44.3097	-77.7745	-78.0073	-77.5885	-77.2946	-77.379	-77.9906	-79.1952	-78.714	-78.0375	-77.1081	-77.0413	-75.5207	-74.6705	-73.5401	-74.4698	-74.5717	-73.5846	-72.7699	-73.521	-72.7832	-73.1713	-75.6803	-76.9745	-74.8169	-75.157	-75.2655	-75.571	-74.9248	-73.8722	-74.6	-74.8765	-72.3582	-71.695	-73.6319	-73.5576	-72.8929	-71.7109	-73.1864	-74.6746	-76.9184	-76.8526	-77.6361	-77.8666
2018	1	2	2	56	-15.8635	-44.0785	-78.5901	-78.1948	-78.1947	-77.5868	-76.6243	-77.4453	-78.5452	-77.5405	-77.0735	-76.144	-75.7632	-74.5566	-73.9159	-74.3557	-76.6463	-74.0264	-72.9346	-73.7949	-73.2898	-73.1801	-73.4634	-75.2397	-76.9969	-74.8392	-74.4466	-74.555	-74.4418	-73.5862	-75.3601	-73.8895	-74.4801	-73.0086	-74.2299	-74.5965	-72.6378	-72.9153	-72.3614	-75.0931	-77.7328	-78.8252	-77.1891	-76.821	-76.214
2018	1	2	3	16	-13.1414	-42.7173	-78.7992	-77.7758	-78.2992	-78.5287	-78.299	-78.2825	-79.0684	-79.9481	-79.167	-76.3531	-75.4489	-74.9751	-74.7531	-74.2508	-75.1805	-74.759	-73.7719	-73.7946	-73.9176	-73.3892	-73.8819	-75.7628	-76.5896	-75.6565	-74.6331	-74.2313	-73.0871	-72.5324	-72.7447	-71.3207	-73.6541	-73.3316	-73.8859	-73.2945	-71.2884	-74.9572	-75.8479	-73.8149	-74.6468	-76.3224	-76.3815	-76.8008	-77.7034
2018	1	2	3	36	-12.5136	-41.943	-79.1765	-77.6086	-78.153	-78.3825	-78.7181	-78.7854	-79.7597	-80.3463	-78.4136	-75.7254	-75.0514	-75.478	-75.8422	-74.9002	-75.3902	-74.6547	-73.9397	-74.2975	-74.2111	-73.0127	-73.1286	-75.0304	-77.6147	-76.1534	-74.4207	-74.3877	-73.1699	-71.956	-71.3855	-71.8507	-72.8815	-73.8727	-74.0999	-74.6752	-73.4801	-74.6825	-76.6332	-76.25	-76.4142	-76.8523	-76.9878	-76.379	-77.5542
2018	1	2	3	56	-13.2888	-41.1268	-79.0303	-77.4416	-78.1325	-78.718	-78.8861	-79.0162	-80.1789	-80.5561	-78.1418	-75.4536	-74.5703	-75.1853	-76.3033	-75.2356	-75.8931	-74.4667	-74.0658	-74.298	-74.2325	-73.1806	-72.7102	-74.1724	-78.35	-75.8418	-75.1214	-74.3927	-73.8055	-72.2511	-71.5785	-71.6834	-72.2608	-72.5671	-73.2468	-75.1805	-75.8748	-75.9586	-77.648	-78.1163	-76.2815	-76.5647	-77.4849	-77.2916	-77.3391
2018	1	2	4	16	-13.8546	-40.4783	-78.3818	-77.6515	-78.4052	-78.886	-79.0122	-79.2888	-80.4306	-80.6822	-78.3727	-75.5169	-74.4242	-74.9346	-76.3457	-75.3617	-75.9355	-75.0744	-74.3594	-74.1728	-74.2121	-73.3486	-72.3757	-73.6076	-78.0894	-75.5153	-75.8424	-74.3019	-73.8722	-71.7554	-71.3706	-70.4411	-71.1497	-70.9055	-72.4096	-74.527	-77.1845	-77.949	-78.683	-78.5098	-75.7448	-76.2508	-77.7082	-77.8298	-76.6207
2018	1	2	4	36	-14.102	-40.3279	-77.2474	-78.2758	-78.8201	-78.275	-78.9456	-79.62	-80.5734	-80.4271	-78.2642	-75.5131	-74.7764	-75.4961	-76.4256	-75.5045	-75.5339	-76.1803	-74.4813	-74.504	-74.313	-72.9261	-71.7438	-73.4154	-77.3904	-76.0389	-75.246	-74.4251	-72.8438	-69.4912	-69.4703	-69.9067	-69.9894	-71.3763	-73.3073	-74.2234	-77.4519	-78.2947	-78.547	-78.5832	-78.3468	-77.9941	-78.2552	-76.5677	-75.2408
2018	1	2	4	56	-17.8492	-40.411	-74.9226	-78.0448	-78.7985	-78.5675	-78.6099	-79.1797	-80.0284	-80.4056	-78.5566	-75.4916	-74.8595	-75.7886	-76.404	-74.9595	-75.617	-75.0071	-73.4128	-74.9012	-74.3961	-72.9045	-71.9316	-73.7078	-78.333	-76.5627	-74.3042	-74.6349	-71.902	-69.3869	-69.4707	-71.7915	-73.2351	-73.5751	-74.9827	-74.9566	-76.5101	-78.2951	-78.7568	-79.0024	-79.3941	-79.5648	-79.4072	-78.2431	-77.2302
2018	1	2	5	16	-37.6346	-46.0636	-74.294	-77.5209	-78.1699	-78.4622	-78.2954	-78.3417	-79.1903	-79.0441	-79.2889	-76.4332	-75.0683	-74.8458	-75.7754	-75.6918	-75.7212	-74.7972	-74.8779	-75.3194	-73.7674	-73.0087	-71.8264	-73.1839	-79.0708	-76.7798	-76.015	-75.0481	-72.5923	-70.6086	-71.4094	-70.0019	-68.7244	-72.4057	-73.3919	-74.6687	-76.7923	-77.5805	-78.5577	-77.686	-78.9099	-78.7877	-78.6195	-79.2035	-78.4026
2018	1	2	5	36	-33.653	-44.783	-73.0971	-78.2712	-78.313	-78.8775	-78.4175	-78.3592	-78.9566	-78.5381	-77.8617	-76.1366	-74.9602	-74.0049	-74.4947	-75.1858	-75.4246	-75.0241	-75.1885	-74.4994	-73.9943	-73.8008	-71.4879	-72.8454	-78.668	-76.5024	-75.9291	-75.5479	-73.5684	-70.8104	-70.235	-69.7397	-69.529	-72.0416	-73.1768	-75.9768	-76.9441	-77.0099	-77.2127	-77.3795	-78.062	-79.248	-78.8364	-78.199	-78.4186
2018	1	2	5	56	-21.455	-40.625	-72.6241	-79.201	-78.6356	-78.6558	-78.2586	-78.4515	-78.9232	-78.4211	-77.1375	-76.0824	-75.1362	-73.6784	-73.4773	-74.4197	-74.826	-74.7814	-74.8202	-74.0473	-74.0447	-73.8094	-71.9571	-73.1052	-78.2363	-75.9635	-75.4215	-75.1689	-74.0138	-71.428	-69.0441	-70.0696	-71.8167	-73.0805	-74.0483	-76.3727	-76.3269	-77.3893	-77.3432	-77.6806	-77.3006	-78.822	-79.2999	-78.0129	-78.2251
2018	1	2	6	16	-15.949	-38.6364	-72.5618	-79.4946	-78.657	-78.1747	-77.966	-78.452	-78.9656	-78.4634	-77.452	-76.3132	-75.1786	-73.7208	-73.1219	-73.3524	-73.7586	-74.2794	-74.0669	-74.0897	-73.9614	-73.3493	-72.0414	-73.3151	-78.1451	-75.4536	-75.1602	-74.358	-73.2688	-71.7561	-68.992	-71.0774	-72.7993	-74.1021	-74.6643	-75.5881	-75.9998	-77.8089	-77.593	-77.7729	-77.34	-77.7755	-79.0521	-78.6939	-77.807
2018	1	2	6	36	-22.5042	-40.7738	-72.1448	-79.1404	-78.4285	-78.1137	-77.863	-78.3281	-79.0511	-78.5699	-77.9353	-76.4615	-74.7825	-73.7226	-73.2074	-72.056	-72.4832	-73.9461	-73.273	-74.0914	-73.7957	-72.9741	-70.9334	-72.94	-78.2137	-75.2865	-74.868	-73.8849	-71.6463	-71.1123	-70.1462	-72.8474	-72.2653	-73.7388	-73.8537	-74.5235	-76.4617	-76.8336	-76.0883	-77.31	-78.2176	-77.4539	-77.9114	-78.7839	-77.2314
2018	1	2	6	56	-28.054	-41.8221	-71.3087	-79.4559	-78.9534	-78.2198	-77.7598	-77.7014	-79.0526	-78.676	-77.8321	-76.777	-74.8887	-73.3053	-72.7901	-71.8481	-72.38	-73.5288	-73.0651	-73.6741	-72.5409	-71.9287	-70.8302	-72.732	-78.1092	-75.8101	-73.1931	-73.1522	-71.7511	-72.3687	-73.287	-73.5804	-74.1498	-73.6343	-72.1788	-73.372	-74.1587	-74.2166	-75.8791	-77.6242	-77.799	-78.0821	-77.8068	-77.3184	-78.383
2018	1	2	7	16	-22.4013	-40.1475	-71.4138	-78.9329	-77.9069	-77.4874	-77.6555	-78.0159	-78.7389	-78.2577	-77.8325	-77.1961	-75.6219	-72.8869	-72.9999	-73	-73.2178	-73.9479	-74.5311	-74.3027	-72.3319	-71.4057	-71.0399	-73.5699	-77.5966	-75.3133	-74.1717	-72.4197	-71.6519	-72.9109	-73.4685	-72.5786	-73.5853	-75.4688	-74.7902	-75.2822	-73.9988	-75.0693	-74.8536	-77.3263	-77.7887	-78.3023	-78.4167	-79.1186	-78.6164
2018	1	2	7	36	-19.931	-40.2315	-71.3513	-78.8285	-78.4515	-77.8436	-77.6348	-77.8277	-78.5926	-78.1742	-77.4978	-77.6152	-76.5225	-73.6409	-72.7908	-73.0631	-73.0506	-73.4457	-73.5683	-74.0098	-73.2116	-72.39	-71.6684	-74.4077	-77.2355	-74.6278	-73.4342	-72.4981	-71.6285	-73.5967	-74.06	-74.7764	-74.6607	-75.0822	-74.5111	-71.9992	-72.7587	-74.3083	-73.9691	-75.6334	-76.491	-77.7819	-77.9094	-78.732	-77.3659
2018	1	2	7	56	-31.6352	-44.3355	-72.0005	-79.0799	-78.703	-77.9694	-77.6978	-78.2676	-78.6765	-77.7347	-77.3933	-77.6572	-77.088	-74.1227	-73.4191	-72.7911	-72.4436	-72.9015	-73.0032	-73.8006	-73.4839	-72.3692	-72.2129	-75.371	-77.2224	-74.918	-73.3214	-72.6919	-72.471	-73.8482	-74.492	-75.0287	-74.4258	-74.0956	-73.2392	-70.8542	-71.4292	-74.1954	-74.0342	-74.6831	-75.0568	-77.5305	-78.095	-78.2869	-77.4962
2018	1	2	8	16	-34.3779	-45.0054	-73.487	-79.3311	-78.4516	-77.5506	-77.5931	-78.7072	-78.2996	-77.4624	-77.6235	-77.6572	-76.3969	-74.0179	-74.2565	-72.477	-71.7945	-72.6083	-72.8146	-73.6749	-73.3373	-72.1807	-72.4222	-75.4966	-77.3925	-75.7686	-74.0541	-72.3649	-72.524	-73.1549	-73.485	-73.0266	-73.8364	-73.1141	-71.3682	-70.8943	-70.2383	-73.2018	-74.0215	-74.7353	-74.546	-76.5365	-77.703	-78.3261	-78.6087
2018	1	2	8	36	-15.1148	-38.6607	-75.0567	-79.1001	-78.0741	-77.0893	-77.4458	-78.4553	-77.2939	-77.6502	-77.895	-77.7403	-74.7213	-73.9126	-74.4233	-72.0785	-71.3332	-72.4402	-72.2906	-73.1299	-73.211	-72.871	-72.0866	-74.114	-77.4422	-75.9992	-74.3843	-71.3912	-70.7881	-71.8641	-71.3639	-71.5783	-74.1695	-72.2501	-69.3965	-68.9673	-69.2931	-70.2249	-73.1129	-74.7565	-75.2421	-74.4052	-75.525	-78.1013	-78.8392
2018	1	2	8	56	-15.1131	-39.1824	-74.9503	-77.9468	-77.4443	-77.7157	-78.3863	-78.4536	-77.2922	-76.9157	-77.5793	-76.9011	-75.1383	-75.0624	-74.4216	-71.344	-71.1221	-72.0197	-72.1842	-71.6626	-72.1624	-72.5553	-70.8286	-72.228	-77.2329	-74.8478	-72.8141	-70.7632	-71.7304	-72.3877	-73.5625	-73.6722	-71.1337	-72.2502	-70.9669	-69.8049	-69.8166	-71.4813	-73.8458	-73.3957	-75.7657	-75.5569	-75.4204	-76.3218	-77.6878
2018	1	2	9	16	-12.1835	-39.1841	-76.4176	-77.7392	-77.2366	-77.9268	-78.4927	-78.4553	-76.3517	-75.6611	-77.2669	-77.4262	-76.1869	-75.1688	-74.214	-71.5551	-70.8098	-71.1839	-71.6624	-72.083	-73.1063	-72.9757	-69.9928	-72.3343	-77.5338	-74.7167	-74.4073	-73.7068	-72.0603	-72.707	-71.9851	-73.3168	-71.4654	-71.0257	-69.8839	-68.1932	-68.9114	-70.9007	-71.6192	-74.586	-75.1666	-75.2798	-76.9485	-76.8892	-77.1485
2018	1	2	9	36	-11.4305	-39.6874	-77.8002	-78.2843	-78.2842	-78.4719	-79.1007	-79.2098	-78.5928	-76.4156	-76.8699	-77.7829	-77.1508	-75.6093	-74.9266	-72.6027	-71.5015	-71.6034	-72.3123	-71.9163	-73.2955	-72.6415	-70.3286	-73.2773	-77.5236	-75.3422	-73.8925	-71.6329	-71.3201	-72.5346	-72.987	-71.5193	-68.5587	-67.8229	-67.5159	-67.654	-68.0505	-70.7594	-71.5874	-73.4902	-75.1065	-75.2904	-76.5723	-76.7875	-76.8686
2018	1	2	9	56	-10.6558	-40.0641	-78.2189	-78.3889	-78.2004	-78.1578	-79.2052	-79.6494	-79.6815	-76.4155	-76.3254	-77.5943	-77.716	-76.7607	-75.8687	-73.3563	-72.632	-72.5874	-72.8146	-72.293	-73.2326	-72.1179	-71.0194	-74.2403	-76.8774	-75.0364	-74.0648	-72.1052	-71.537	-71.3781	-71.758	-70.043	-68.4763	-67.6647	-67.9231	-68.1066	-68.8979	-71.5417	-72.3961	-73.3352	-75.3917	-75.3951	-76.2921	-76.654	-77.2009
2018	1	2	10	16	-9.92252	-40.4825	-78.1766	-77.9488	-77.4043	-77.4664	-78.9326	-79.7955	-79.5554	-75.9545	-75.4456	-76.8611	-77.6109	-77.9537	-76.4336	-73.8584	-73.5947	-73.2779	-73.0236	-72.837	-73.0019	-72.4316	-72.0449	-74.4911	-76.4973	-74.6302	-74.6276	-73.9117	-71.8251	-70.5399	-69.3625	-69.1398	-69.3931	-68.8821	-69.5461	-68.8916	-70.246	-71.3722	-72.7495	-74.068	-75.6925	-75.6173	-76.0696	-76.5753	-77.6196
2018	1	2	10	36	-9.92231	-41.2151	-78.2183	-77.5089	-77.2995	-77.3615	-78.7649	-79.9209	-79.639	-76.2893	-74.3566	-75.8768	-76.8569	-78.2257	-76.4962	-74.5492	-74.0132	-73.1102	-73.2746	-72.8787	-72.7295	-73.562	-73.28	-74.2606	-77.1567	-75.1563	-73.9341	-72.8961	-71.0026	-71.0162	-68.8622	-68.302	-67.6101	-68.4337	-69.611	-69.6526	-70.4053	-69.4369	-72.359	-74.1124	-75.6688	-76.0357	-75.5664	-76.384	-77.3499
2018	1	2	10	56	-10.3411	-41.9479	-77.5901	-77.8229	-78.451	-78.0943	-78.7649	-79.7116	-80.0577	-77.5455	-73.9379	-75.144	-76.0194	-77.0742	-76.8102	-75.4913	-74.0132	-72.2727	-73.6934	-72.6693	-73.0435	-72.9339	-73.5941	-75.6216	-77.471	-74.2144	-71.9453	-71.5354	-71.7357	-70.2837	-68.9671	-67.4648	-67.2963	-70.3184	-70.9722	-71.5373	-70.8243	-71.2169	-73.0921	-73.3798	-75.041	-76.4548	-77.1369	-76.2795	-76.3033
2018	1	2	11	16	-10.6537	-42.5746	-78.1121	-78.4496	-78.659	-78.1976	-79.0776	-79.8148	-78.6953	-75.241	-74.4599	-76.2942	-77.0649	-77.7008	-76.9135	-75.6993	-74.5352	-73.3181	-72.8545	-72.7725	-71.3671	-71.7809	-73.6973	-75.3061	-76.968	-74.7002	-72.7109	-71.7046	-71.0392	-71.4892	-69.1732	-69.28	-67.5939	-65.4669	-68.1485	-69.6452	-70.324	-70.9549	-73.0078	-74.4833	-74.4122	-75.2401	-75.2369	-75.8681	-76.2763
2018	1	2	11	36	-10.6326	-42.7838	-78.8866	-78.4913	-77.8631	-77.5483	-78.4702	-79.5843	-78.423	-74.6127	-74.5644	-76.0218	-76.6041	-77.3238	-77.2693	-75.1547	-74.6397	-73.7786	-73.3568	-72.7095	-71.7857	-71.9691	-73.8856	-75.0756	-76.4273	-73.5031	-72.0711	-71.6533	-69.8836	-69.0781	-67.4187	-66.6859	-66.3496	-67.5625	-68.9311	-70.64	-71.1622	-71.8403	-73.4537	-74.2387	-75.6324	-76.3999	-76.0695	-76.9732	-76.4213
2018	1	2	11	56	-11.5943	-43.3895	-78.9061	-78.3224	-77.3801	-77.0234	-78.1337	-79.3316	-78.2331	-74.8415	-74.7514	-76.146	-76.5817	-77.2595	-77.1841	-75.3627	-74.3871	-73.2118	-72.3085	-72.1637	-72.2867	-71.9258	-73.2142	-75.3044	-75.6787	-72.9869	-71.2804	-71.6243	-70.6286	-69.2494	-68.5609	-67.4012	-67.8793	-70.562	-70.2894	-71.2762	-71.772	-72.0289	-73.1345	-73.8066	-75.1409	-76.3742	-77.0379	-77.7166	-77.2478
2018	1	2	12	16	-13.1847	-44.0797	-78.6751	-78.3635	-77.5678	-77.253	-78.3005	-79.1634	-77.8345	-74.9874	-75.2322	-76.6058	-76.8113	-77.1541	-76.8483	-75.5713	-73.8419	-72.6876	-71.5121	-71.4511	-72.0766	-71.7575	-72.0828	-74.9896	-75.4226	-72.8492	-70.8284	-70.9764	-71.512	-71.1534	-71.1455	-70.4045	-70.9087	-71.5369	-71.2507	-71.6483	-71.8565	-71.9692	-72.6168	-73.904	-73.8248	-75.5947	-77.3188	-77.5657	-77.9346
2018	1	2	12	36	-14.3426	-44.4838	-78.8279	-78.5792	-77.8463	-77.7618	-78.3068	-78.8556	-77.464	-74.8262	-75.741	-76.6331	-76.6501	-76.5113	-76.6662	-75.096	-73.4085	-72.9033	-72.5653	-71.1643	-71.3082	-71.6382	-71.3563	-74.0119	-76.1147	-72.1458	-70.748	-69.6185	-70.39	-71.2122	-71.3669	-70.6421	-71.5833	-70.3944	-71.8095	-72.6757	-71.9856	-72.7161	-73.188	-74.6377	-74.205	-76.0378	-77.3381	-77.1764	-77.8045
2018	1	2	12	56	-14.2622	-45.2408	-78.7475	-77.9753	-76.719	-76.111	-76.656	-77.7283	-77.6976	-75.6879	-75.3465	-75.9245	-76.6743	-76.2215	-76.5857	-75.6437	-74.1656	-72.2994	-71.9614	-71.8166	-70.809	-70.1968	-71.4852	-75.397	-76.2201	-72.6701	-71.377	-70.3521	-70.4954	-70.1661	-69.2739	-66.6647	-68.1294	-68.4061	-70.6588	-71.7343	-72.8239	-73.1357	-75.0732	-75.476	-75.9854	-77.1902	-77.5483	-78.0147	-78.6428
2018	1	2	13	16	-14.0304	-44.9044	-78.9344	-77.9529	-76.5919	-75.8793	-76.5289	-76.9731	-74.8486	-74.1999	-75.01	-74.8552	-75.7097	-75.6757	-75.5164	-74.7838	-73.9338	-72.4864	-72.4624	-71.7942	-71.5194	-70.4885	-70.2065	-74.3278	-74.5896	-71.9686	-70.7801	-70.2682	-69.5793	-69.1189	-67.9962	-67.5846	-68.144	-68.7638	-68.9966	-70.6897	-71.3139	-72.5336	-73.4875	-74.6804	-76.3361	-76.9127	-77.3491	-77.6272	-78.1533
2018	1	2	13	36	-14.403	-44.6698	-79.6421	-78.7024	-77.1529	-76.1681	-76.9225	-77.1572	-75.2003	-74.6562	-75.8642	-75.1441	-75.6845	-75.818	-75.3028	-74.4445	-73.3852	-72.9428	-72.0603	-71.2875	-70.6567	-70.3795	-71.0398	-74.8679	-73.5463	-71.543	-69.9726	-69.3352	-69.6743	-69.7582	-69.075	-68.1276	-68.6371	-68.9221	-69.0889	-70.3556	-71.8353	-72.7805	-73.742	-74.8801	-75.984	-76.8248	-77.6903	-77.1913	-77.126
2018	1	2	13	56	-14.6126	-44.5863	-79.6633	-78.6398	-76.6926	-76.0218	-76.8809	-77.325	-76.4149	-75.4102	-76.1994	-75.7097	-75.0148	-75.2529	-75.0518	-74.047	-72.6317	-72.0846	-71.244	-70.4084	-69.2751	-70.7985	-72.2125	-74.6169	-72.4589	-70.0764	-69.6072	-70.1602	-70.9263	-70.5996	-69.4013	-68.6575	-67.5711	-68.2954	-69.4671	-70.8434	-72.5564	-73.3549	-75.2924	-75.5749	-76.2336	-77.658	-78.385	-77.9668	-77.5899
2018	1	2	14	16	-14.5711	-44.4191	-79.1401	-78.2004	-76.3579	-75.7499	-76.0856	-76.9066	-77.0433	-75.7037	-75.7391	-75.6053	-74.3451	-74.2273	-74.2984	-73.482	-72.0039	-70.6402	-70.3021	-69.4455	-68.6054	-71.6782	-72.6316	-74.1566	-71.7606	-69.4691	-70.4791	-71.4125	-71.4068	-70.6086	-68.4024	-68.7449	-66.9245	-68.3296	-70.1952	-71.912	-73.2192	-74.227	-76.9631	-76.421	-77.1582	-78.7791	-78.9957	-78.748	-78.5281
2018	1	2	14	36	-14.5922	-44.0425	-78.8891	-78.2216	-77.1119	-75.7292	-74.9761	-76.1321	-76.8761	-75.4527	-75.1322	-74.7471	-74.3872	-73.5156	-73.168	-72.7913	-71.8575	-70.0961	-69.6743	-69.1108	-69.171	-72.3694	-72.3178	-74.5965	-72.0801	-71.2286	-72.142	-70.9992	-69.9802	-69.7816	-67.4129	-67.9443	-68.5794	-69.8798	-71.5462	-73.0038	-74.1017	-75.3555	-77.6311	-77.1673	-77.8577	-78.7356	-79.0224	-78.2717	-78.379
2018	1	2	14	56	-15.1153	-43.8327	-79.7262	-78.3259	-76.6927	-75.2054	-74.871	-76.4458	-77.2944	-75.0335	-75.4458	-74.642	-73.7587	-73.3059	-72.5395	-71.8487	-72.3806	-71.1426	-70.302	-70.7854	-69.9034	-72.0549	-72.8408	-75.1195	-72.8126	-70.8096	-70.6761	-70.9989	-70.6081	-69.886	-68.5642	-67.2112	-68.0557	-69.2514	-71.7553	-73.2129	-74.1014	-75.774	-76.8981	-77.3764	-76.8106	-75.9087	-78.08	-78.8995	-78.9022
2018	1	2	15	16	-13.859	-43.0999	-80.145	-79.1634	-77.3209	-75.3101	-75.6038	-76.3411	-76.771	-75.6616	-75.4458	-74.4326	-73.0258	-71.6309	-72.3301	-71.6393	-71.7525	-70.4097	-70.1973	-70.0526	-70.1128	-70.694	-72.5267	-74.7008	-73.3197	-71.6959	-71.434	-70.7732	-70.194	-69.867	-70.2043	-70.3347	-71.0823	-70.3365	-72.2492	-73.2986	-75.7126	-77.3957	-76.96	-77.36	-78.0892	-78.8773	-78.6469	-77.363	-78.4855
2018	1	2	15	36	-12.519	-42.1159	-80.815	-78.8284	-78.2002	-76.2523	-75.8341	-76.1527	-76.4151	-76.1223	-75.7808	-73.8045	-71.288	-71.0446	-72.037	-71.5974	-71.7106	-70.6819	-69.5901	-69.9898	-70.0709	-69.5006	-70.8727	-72.7745	-73.2063	-71.5957	-71.7158	-71.6303	-70.4363	-69.798	-70.107	-69.2931	-69.6117	-70.8512	-72.0547	-73.6587	-75.453	-77.2172	-77.239	-78.2644	-78.4078	-78.6234	-78.476	-77.2648	-76.7
2018	1	2	15	56	-11.7235	-41.3203	-80.9825	-79.0169	-78.9541	-77.4039	-76.6298	-76.8227	-76.9804	-76.4783	-75.5716	-73.5743	-70.8694	-71.0447	-72.1627	-71.5975	-71.7525	-71.2054	-69.9252	-70.0317	-70.0919	-68.9772	-69.449	-71.4765	-71.9517	-69.9355	-71.1206	-72.0219	-71.2383	-70.8589	-70.524	-68.998	-68.8533	-70.646	-72.0192	-74.4006	-75.7208	-76.8075	-77.3948	-78.2347	-78.6105	-77.9309	-77.7786	-77.4205	-76.329
2018	1	2	16	16	-11.4217	-40.8091	-80.6389	-78.9873	-78.5685	-77.4999	-76.7049	-76.6884	-77.1602	-76.5743	-75.3116	-73.5447	-71.3632	-71.1198	-72.0703	-71.3376	-71.6601	-71.6365	-70.754	-70.2743	-70.3554	-69.4501	-69.1054	-71.6353	-71.4913	-69.3571	-70.8699	-71.5755	-71.4204	-71.5645	-70.6539	-69.0101	-69.3883	-70.5656	-72.5409	-74.8311	-75.5498	-76.518	-77.197	-77.8402	-78.6484	-77.6545	-76.9525	-77.4974	-77.1126
2018	1	2	16	36	-11.141	-40.34	-80.1698	-78.3088	-77.1782	-76.3609	-75.1471	-74.6909	-75.9374	-76.3146	-75.5335	-73.2221	-71.4804	-70.881	-71.3499	-70.9313	-71.4213	-71.6489	-71.1224	-70.6636	-70.5982	-70.4466	-69.8506	-72.7575	-72.9508	-71.586	-71.8762	-71.0553	-70.573	-70.6988	-69.6205	-67.5712	-69.2929	-71.025	-73.1914	-74.1807	-73.5406	-75.9226	-76.9177	-78.1503	-78.364	-77.6527	-76.166	-77.7497	-77.7704
2018	1	2	16	56	-10.2439	-39.3382	-80.0054	-79.6101	-77.8513	-76.6153	-74.1452	-73.5844	-74.9355	-75.9409	-75.4738	-72.5343	-70.8973	-70.1932	-71.1856	-71.4998	-71.1523	-70.5424	-70.9581	-70.1852	-69.8057	-70.0729	-70.7332	-73.0119	-71.6125	-71.1898	-71.8988	-72.2295	-71.8518	-71.873	-71.3181	-68.4313	-67.9545	-69.8961	-72.1672	-72.633	-72.621	-74.6889	-77.9872	-77.6495	-78.91	-78.8268	-74.8276	-78.4004	-79.2586
2018	1	2	17	16	-8.56796	-37.3482	-76.9686	-78.2483	-77.327	-75.8815	-73.935	-73.1647	-73.5737	-73.7415	-73.2745	-71.5912	-71.3151	-71.0298	-71.7081	-72.0223	-71.6748	-70.018	-70.2244	-70.7078	-69.9095	-70.2814	-69.1619	-72.8016	-73.2112	-72.302	-72.3072	-72.1566	-72.2919	-70.3715	-70.2379	-72.4325	-72.3085	-72.7246	-73.5697	-72.8998	-75.2507	-74.6574	-77.0953	-78.1467	-77.1885	-75.9987	-75.4058	-77.8041	-78.5814
2018	1	2	17	36	-9.07101	-37.2022	-76.9482	-79.0654	-77.6416	-75.6518	-73.7261	-72.4953	-72.5483	-72.8836	-72.3328	-70.8171	-71.3156	-71.2816	-71.5621	-71.0388	-71.1938	-70.2489	-70.2458	-70.0592	-70.3497	-69.8213	-69.1834	-72.3415	-72.5339	-71.9125	-72.4015	-72.3764	-71.8995	-70.5045	-71.7631	-72.4597	-72.5112	-73.547	-74.792	-73.3761	-74.2415	-74.1708	-76.8831	-76.3179	-77.8422	-76.7175	-77.0073	-78.3116	-78.3353
2018	1	2	17	56	-9.36419	-37.0138	-76.2992	-79.7354	-78.2279	-76.1752	-74.1449	-72.7047	-72.5483	-73.0512	-72.0188	-70.3356	-70.6457	-70.821	-70.6828	-70.4317	-71.0264	-70.5421	-70.3296	-69.9337	-69.5542	-68.942	-69.0369	-71.8181	-72.3165	-71.3159	-72.4017	-72.6305	-72.4751	-71.4337	-73.1036	-72.6322	-73.2697	-73.8769	-75.9437	-74.7421	-74.3142	-73.0013	-74.8976	-75.0091	-77.9397	-77.5346	-77.6282	-78.3068	-78.1706
2018	1	2	18	16	-8.55992	-36.0211	-74.5109	-79.978	-78.0099	-75.9782	-74.0944	-72.8217	-72.2047	-72.4563	-71.2355	-69.971	-70.2183	-70.7705	-70.2554	-70.2765	-70.934	-70.4916	-70.4048	-69.7994	-68.8336	-68.8077	-68.7979	-72.2073	-72.4347	-71.4074	-72.3234	-72.5654	-73.3915	-72.4677	-73.3003	-72.8422	-74.2258	-73.7857	-75.8399	-74.8872	-74.9692	-72.9614	-73.3264	-75.2576	-77.0631	-77.2078	-77.5105	-77.4827	-77.0982
2018	1	2	18	36	-7.34967	-34.6015	-72.8819	-80.2334	-76.9043	-74.391	-72.8842	-71.8627	-70.6804	-70.4923	-69.9624	-69.8914	-70.7249	-71.2771	-70.5107	-70.0293	-70.3937	-70.0351	-70.3879	-69.301	-69.6962	-69.8378	-69.0952	-73.4886	-72.0313	-72.0751	-72.114	-72.2616	-73.4647	-73.0307	-72.6488	-71.7924	-73.3751	-73.118	-74.0623	-72.7246	-73.904	-74.7785	-74.3478	-76.5087	-76.3771	-76.3622	-77.7016	-76.8435	-75.2994
2018	1	2	18	56	-8.08169	-34.2866	-73.1951	-80.3373	-77.3223	-74.0762	-72.3599	-70.9197	-70.2608	-70.3868	-70.7991	-71.2515	-71.2476	-69.2873	-68.5209	-69.7145	-69.8695	-69.5108	-69.5497	-70.6612	-71.161	-70.0464	-69.8272	-72.8597	-73.1829	-71.4469	-71.9047	-72.9944	-73.8835	-72.2979	-71.3925	-72.2111	-72.9563	-73.7462	-74.2717	-74.1902	-72.7525	-73.3129	-72.7775	-77.2415	-76.9006	-76.4669	-77.8062	-78.6232	-76.8697
2018	1	2	19	16	-8.31268	-34.8317	-73.6355	-79.9402	-76.6111	-74.7259	-74.1612	-72.8257	-71.0153	-71.56	-71.9723	-72.006	-71.2692	-70.6698	-70.4269	-69.422	-69.8911	-70.2653	-70.5134	-71.2062	-70.6592	-70.382	-71.5238	-74.1375	-72.4978	-71.9416	-73.1242	-73.2172	-72.6697	-72.6879	-72.9939	-72.6301	-73.1501	-73.5581	-73.869	-73.0028	-73.234	-74.6028	-74.8812	-75.6274	-76.6079	-75.6534	-77.2989	-78.7703	-79.0526
2018	1	2	19	36	-8.17513	-35.9295	-74.9636	-79.2583	-76.4526	-75.2584	-75.8452	-73.9444	-72.4899	-72.7834	-72.4419	-72.3081	-71.0898	-71.6001	-71.1268	-69.6823	-70.2979	-70.7349	-71.025	-70.8802	-70.3751	-70.5167	-72.3494	-74.4606	-73.1444	-72.4655	-73.6509	-73.6704	-71.5761	-71.7282	-71.5871	-72.5627	-73.8467	-72.3759	-73.1263	-71.9092	-72.379	-73.5309	-74.7278	-75.3318	-76.2132	-76.4386	-77.6681	-78.4699	-78.3314
2018	1	2	19	56	-8.27123	-36.2349	-75.5203	-79.8987	-77.449	-76.5898	-76.9463	-74.6267	-73.6538	-73.1516	-72.9359	-72.3204	-71.1859	-71.8009	-71.7882	-70.4065	-70.3731	-70.4541	-71.1211	-70.411	-69.9059	-70.864	-71.0218	-73.9286	-73.1684	-71.906	-73.4236	-73.1108	-71.6126	-71.1497	-71.8716	-72.2331	-73.6012	-73.4979	-73.9137	-72.6075	-72.9281	-74.4592	-75.9966	-77.2419	-77.1786	-77.2136	-78.1159	-78.292	-78.2055
2018	1	2	20	16	-9.00347	-36.7159	-76.3363	-80.9241	-78.4953	-77.8036	-77.1342	-74.8565	-74.1557	-73.3186	-73.6053	-72.6758	-71.1643	-71.5909	-71.9133	-70.9713	-70.4563	-70.0139	-70.8483	-69.6986	-69.4028	-71.1356	-70.1209	-73.949	-71.9646	-70.6233	-72.5599	-71.9066	-72.4106	-71.4634	-73.2067	-72.3243	-73.4566	-74.6111	-74.6862	-73.7725	-74.7338	-75.9777	-77.0573	-78.6821	-77.7942	-77.1221	-78.3905	-78.6057	-78.7943
2018	1	2	20	36	-10.3264	-38.2063	-78.3083	-81.0117	-78.5829	-78.0378	-76.8868	-75.0906	-74.348	-74.0971	-74.1954	-73.559	-70.9379	-71.3854	-71.1215	-70.9751	-71.0254	-70.1852	-70.6218	-69.2209	-69.302	-70.9301	-71.4228	-74.8112	-70.1942	-69.5075	-71.3942	-71.2381	-72.9413	-72.3001	-73.1194	-73.0826	-74.3775	-73.1203	-73.7951	-73.8001	-76.1152	-75.2492	-75.3551	-77.2024	-76.5026	-76.6914	-78.7272	-79.2594	-78.7386
2018	1	2	20	56	-11.4982	-38.9594	-79.3754	-80.6132	-78.6032	-78.3721	-78.1634	-77.1	-75.3105	-75.0596	-74.2157	-73.7887	-71.9004	-71.1963	-70.9324	-70.9954	-71.7785	-71.043	-71.5843	-71.4396	-70.0551	-70.3223	-71.2338	-73.2612	-69.4578	-68.5616	-70.6578	-71.8625	-72.5189	-73.1339	-73.1158	-72.9742	-73.2222	-74.4776	-74.6289	-74.948	-76.1115	-75.0361	-74.5139	-76.1519	-77.0224	-78.6768	-79.6657	-79.0463	-78.4209
2018	1	2	21	16	-10.4296	-39.2518	-80.7146	-81.6384	-79.419	-77.9316	-76.8854	-75.7173	-75.2888	-75.4566	-75.5549	-74.7092	-72.8208	-72.3262	-71.1201	-70.869	-71.8615	-70.6025	-69.9923	-69.8475	-70.3474	-71.5568	-73.0964	-74.4957	-70.1759	-68.0499	-69.2328	-70.778	-72.8367	-73.0752	-73.3421	-74.8307	-74.1339	-75.0444	-75.4886	-75.8156	-76.5419	-76.89	-76.454	-77.0662	-77.8741	-78.0348	-78.385	-76.41	-77.8229
2018	1	2	21	36	-10.2992	-40.0636	-81.5683	-81.508	-79.5817	-77.7594	-76.4619	-75.4404	-75.7028	-76.2893	-76.2411	-75.4791	-73.6745	-72.8867	-71.8272	-70.6758	-71.2914	-70.9328	-70.3434	-70.6175	-70.8242	-70.882	-72.7148	-74.9935	-72.6163	-68.1796	-68.907	-69.2252	-70.8839	-71.758	-73.8801	-75.5026	-74.4314	-74.6798	-74.5459	-75.1162	-75.4238	-77.0752	-77.4739	-77.2015	-78.6348	-77.9552	-78.5694	-77.9102	-77.6856
2018	1	2	21	56	-11.4713	-41.0681	-81.861	-81.4657	-79.2672	-77.2145	-76.5661	-75.8168	-76.1629	-76.6658	-76.7012	-76.2115	-74.6372	-73.7447	-72.2874	-70.5916	-70.5582	-71.2045	-70.4896	-71.0358	-70.9703	-70.1069	-71.8978	-75.0559	-73.3077	-68.7811	-69.375	-69.0412	-69.9382	-71.3333	-72.9906	-73.8176	-73.3192	-73.918	-73.8492	-74.0717	-74.8631	-76.0257	-76.4483	-76.6622	-78.3313	-77.6854	-78.8833	-78.0914	-78.1537
2018	1	2	22	16	-12.3838	-41.855	-82.0616	-81.4569	-78.735	-77.0802	-77.1645	-76.3105	-76.3217	-76.6989	-77.1531	-76.9355	-75.8847	-75.2225	-73.3673	-71.2947	-70.3191	-71.0492	-70.6274	-70.6083	-70.8569	-69.9934	-70.8212	-74.3143	-73.0971	-69.0947	-69.0608	-69.3417	-70.1599	-71.0974	-71.1838	-71.0162	-72.3365	-73.8906	-73.9268	-73.9004	-74.8624	-75.0693	-75.1515	-75.7324	-77.3098	-77.2658	-78.8957	-77.5404	-78.8204
2018	1	2	22	36	-11.9943	-42.3449	-82.2584	-80.8999	-78.3455	-77.8841	-77.9476	-76.6539	-76.3719	-76.8538	-77.5174	-77.6139	-77.2958	-76.8221	-75.0088	-72.3709	-70.5577	-70.6597	-71.201	-70.156	-70.9071	-70.3368	-69.8245	-73.1292	-73.7968	-69.1939	-67.9791	-69.2498	-70.4847	-69.925	-69.9382	-69.6051	-72.9234	-74.7579	-74.1264	-74.7047	-74.5305	-75.1928	-75.589	-75.0337	-76.5876	-76.9288	-78.6999	-78.6273	-79.2396
2018	1	2	22	56	-12.2261	-43.2048	-81.2339	-79.4567	-78.5773	-78.2206	-77.7606	-77.1997	-77.5458	-77.2949	-77.3304	-78.1597	-78.1557	-76.9492	-73.6703	-70.7182	-69.7426	-70.8915	-70.8046	-70.9112	-71.6623	-70.0451	-71.2078	-73.9891	-72.8561	-72.2313	-72.168	-72.1825	-71.847	-70.1359	-69.7303	-71.9097	-72.8201	-73.2937	-73.2904	-73.8686	-74.1132	-75.4036	-76.1139	-75.9773	-76.9031	-75.9881	-78.0733	-78.4194	-79.6598
2018	1	2	23	16	-12.9366	-43.9153	-81.421	-80.3766	-77.8222	-77.0468	-78.1571	-77.4915	-77.733	-77.6914	-77.6222	-77.5093	-77.5053	-77.3457	-75.7418	-72.371	-69.9297	-70.3458	-70.6777	-70.6796	-70.2791	-70.5463	-69.72	-73.9668	-71.1994	-68.736	-68.3956	-68.5825	-69.4321	-69.8349	-70.3372	-72.4779	-74.144	-75.0936	-74.902	-74.4597	-73.8984	-74.1842	-74.5962	-76.4091	-76.1966	-76.7807	-77.445	-77.5976	-79.0579
2018	1	2	23	36	-13.431	-44.4097	-82.1457	-80.0754	-77.856	-77.918	-78.4211	-77.4834	-77.2014	-77.2018	-77.3628	-76.3915	-76.9738	-76.7722	-74.4983	-70.4576	-69.6494	-69.6677	-70.3346	-70.2318	-69.0147	-69.5751	-69.6909	-72.9746	-71.8759	-68.9645	-68.8779	-69.3553	-69.7577	-69.9256	-71.1268	-72.4328	-74.4498	-74.625	-75.4407	-75.4927	-74.9861	-75.1172	-75.3774	-76.746	-77.0853	-78.4285	-78.7629	-78.706	-79.6457
2018	1	2	23	56	-13.3064	-44.9761	-82.5027	-80.2858	-78.1502	-78.0447	-77.7103	-77.7148	-76.9931	-76.7422	-77.1545	-76.0994	-76.7864	-75.9567	-73.2431	-69.663	-69.5039	-70.0875	-70.8172	-70.3584	-68.9111	-69.1783	-69.2732	-72.4313	-72.2864	-69.7962	-70.4292	-69.8366	-71.6437	-71.6517	-72.2173	-73.1985	-74.7028	-74.5087	-74.8199	-75.8141	-75.9225	-76.1583	-76.1934	-77.7945	-77.3152	-78.9412	-79.8171	-79.0093	-79.3968
2018	1	3	0	16	-13.2482	-45.3994	-82.4235	-80.7301	-78.385	-77.5677	-77.1496	-77.8031	-76.8092	-76.3908	-76.845	-76.4599	-76.4978	-75.2494	-73.0174	-70.0654	-70.0529	-71.2436	-71.1987	-70.2164	-69.2925	-69.0154	-69.1312	-72.7499	-72.4877	-70.4165	-71.2461	-70.5217	-73.2721	-73.385	-73.0866	-74.0809	-74.9307	-74.5928	-73.7259	-75.1523	-75.7057	-75.5361	-76.2774	-77.9968	-76.6924	-78.1877	-79.9273	-79.302	-79.3492
2018	1	3	0	36	-14.1307	-45.5491	-82.2173	-80.7332	-78.3463	-77.3405	-77.4249	-77.2828	-76.2261	-75.9333	-76.1991	-76.484	-75.7472	-74.75	-73.4393	-70.4244	-70.9144	-71.9167	-70.6365	-69.2983	-69.0235	-68.2857	-69.9928	-73.4649	-73.0033	-71.0653	-71.3787	-73.0812	-73.4026	-73.0418	-72.7646	-73.6462	-74.3862	-73.5717	-73.1989	-74.1699	-74.3127	-73.692	-76.2006	-76.4698	-76.5029	-77.6211	-79.6543	-80.6866	-80.7622
2018	1	3	0	56	-16.1187	-45.9668	-82.1115	-80.8368	-77.8218	-76.7113	-76.377	-76.4442	-75.911	-75.4088	-75.5699	-75.0173	-75.0133	-74.4349	-73.5429	-71.4702	-69.8665	-70.7641	-70.426	-69.4019	-67.7662	-67.6565	-70.2011	-73.3592	-71.1175	-70.4357	-72.7382	-73.4985	-72.773	-71.6794	-70.0413	-71.7604	-71.8722	-71.7906	-74.2444	-74.5872	-73.3691	-76.0984	-77.3508	-77.7246	-78.4905	-79.9228	-80.1763	-79.3242	-80.5514
2018	1	3	1	16	-14.2346	-45.653	-81.5884	-78.9527	-76.1471	-74.7225	-74.1788	-75.607	-75.4925	-74.8856	-74.8374	-74.1801	-74.0714	-73.5977	-73.0197	-71.5752	-70.809	-70.8691	-70.0076	-68.9835	-67.9758	-69.2271	-70.8295	-73.2548	-71.459	-71.115	-71.4266	-70.7345	-69.8805	-68.4623	-68.1166	-67.9179	-70.6671	-73.0531	-74.0474	-74.0682	-75.6732	-77.3644	-77.5646	-79.6759	-80.3583	-79.0431	-80.3744	-80.4953	-80.5269
2018	1	3	1	36	-13.0032	-45.4057	-81.5504	-79.1451	-76.5488	-75.229	-74.6433	-75.255	-75.4755	-74.1777	-73.6688	-73.4093	-73.3635	-72.9107	-72.8143	-71.8304	-70.7291	-70.3705	-69.9068	-68.464	-68.6707	-70.3616	-71.1894	-73.8868	-73.2526	-71.7626	-70.8728	-71.1484	-70.6764	-69.6741	-69.1482	-69.9616	-72.3505	-74.0045	-75.6184	-76.9475	-77.5903	-78.3733	-79.1489	-80.1198	-80.9408	-79.8002	-80.4986	-80.693	-80.1984
2018	1	3	1	56	-13.0657	-45.3634	-81.3825	-79.2913	-76.7159	-75.6683	-75.3339	-75.778	-75.8729	-73.612	-72.8937	-73.5974	-73.0281	-72.4497	-72.9395	-72.5	-70.9591	-70.412	-69.8855	-68.0448	-68.4819	-69.8797	-70.4143	-73.2583	-74.0796	-72.0423	-71.2332	-72.2812	-71.3097	-70.6949	-69.5408	-70.4935	-71.5058	-73.1095	-74.7161	-76.4408	-76.7349	-78.3653	-79.8869	-80.2528	-80.5611	-79.8054	-80.0141	-80.3602	-80.2737
2018	1	3	2	16	-13.4385	-45.3384	-81.5669	-79.6641	-77.1097	-76.0411	-75.8742	-76.1927	-75.9526	-73.3567	-72.9734	-74.0121	-73.045	-72.4666	-73.0402	-73.1031	-71.7507	-71.1826	-69.8396	-67.8942	-67.3472	-68.6613	-69.9078	-71.8934	-73.9229	-72.3304	-71.888	-72.8052	-71.166	-70.9567	-70.077	-70.192	-70.4449	-71.9839	-73.7469	-75.0397	-76.0014	-77.9598	-78.9454	-79.7301	-79.9332	-79.0729	-79.517	-80.1641	-80.5097
2018	1	3	2	36	-12.9326	-45.1256	-82.2754	-80.6657	-78.2159	-76.6658	-76.2895	-75.7706	-75.363	-73.4789	-73.64	-73.883	-73.3766	-73.0913	-73.0158	-72.995	-72.3963	-71.9539	-69.7943	-68.2049	-66.3388	-67.8203	-70.344	-71.3037	-73.7306	-72.8841	-72.1327	-72.5998	-71.2746	-71.67	-72.1125	-71.9501	-72.6401	-72.7257	-76.0386	-77.1352	-78.1599	-78.2697	-77.5378	-78.3569	-79.5315	-78.9142	-79.529	-80.1527	-80.1344
2018	1	3	2	56	-11.5719	-44.8118	-81.9616	-80.5613	-77.7975	-75.9333	-75.3476	-75.6661	-75.2585	-74.0026	-73.5356	-73.988	-74.1096	-74.0337	-73.6442	-71.9484	-71.3497	-71.1167	-69.8992	-69.252	-67.4906	-66.8784	-68.6693	-72.4555	-73.1255	-72.5931	-72.0511	-72.4134	-71.4023	-71.7977	-71.4027	-71.1356	-72.349	-74.005	-76.7944	-77.2629	-77.6594	-79.549	-79.8639	-78.9033	-78.717	-79.9841	-78.6098	-78.6054	-78.4824
2018	1	3	3	16	-12.2003	-43.7652	-81.9618	-81.2943	-78.7399	-76.5616	-76.2901	-76.5039	-76.201	-74.3169	-73.2218	-73.8835	-74.2146	-73.3012	-72.9116	-71.3205	-71.3499	-71.1169	-69.5854	-69.1476	-68.2237	-68.2396	-70.5539	-72.9792	-72.8845	-72.462	-72.6396	-71.7747	-71.2818	-72.1875	-72.1796	-71.8077	-72.7282	-74.1176	-75.6693	-76.0199	-76.1965	-77.9267	-78.6763	-79.5077	-79.2871	-79.0709	-77.6465	-79.5652	-79.0314
2018	1	3	3	36	-12.1758	-43.1545	-81.9793	-80.7046	-78.1083	-76.0347	-75.7422	-75.6001	-74.8156	-72.7222	-73.3439	-74.3825	-74.3367	-72.7533	-72.1963	-71.6311	-71.3674	-70.3806	-68.87	-69.3953	-69.6439	-71.4605	-71.8695	-73.6876	-73.0109	-72.4497	-72.5491	-72.4557	-71.3507	-70.8331	-71.9739	-71.6596	-73.4827	-73.4225	-72.9068	-76.8027	-77.1755	-77.8853	-78.9724	-79.9849	-78.3854	-79.1945	-78.5812	-78.1089	-78.0486
2018	1	3	3	56	-12.1008	-42.6398	-81.7995	-80.1479	-77.5726	-75.5828	-74.5574	-74.185	-73.4005	-72.019	-72.4941	-74.2656	-74.6385	-72.8667	-72.3515	-71.9748	-70.9364	-69.8868	-69.8	-68.9643	-69.4642	-71.6157	-71.8363	-73.9894	-73.0356	-72.0846	-72.1105	-72.1746	-70.8495	-70.0879	-71.3862	-70.9961	-72.9922	-73.0779	-74.1704	-77.7985	-78.2446	-78.7813	-79.0392	-79.5571	-78.5849	-79.3684	-79.0799	-77.5913	-77.7222
2018	1	3	4	16	-11.8823	-41.9816	-81.8951	-80.4111	-77.8567	-75.6993	-73.6899	-73.2128	-72.8052	-72.0937	-71.9198	-74.1309	-74.2945	-72.7529	-72.6146	-71.547	-70.697	-70.2546	-70.6284	-68.8087	-69.5179	-70.832	-71.2829	-73.4778	-72.8383	-71.717	-71.8476	-71.532	-70.5602	-70.5708	-70.6655	-70.8507	-72.1795	-73.8748	-77.3108	-78.0071	-78.5055	-79.5133	-78.8418	-79.3593	-79.5394	-79.0404	-78.1109	-77.9961	-78.2707
2018	1	3	4	36	-11.3408	-41.0842	-82.3586	-81.0421	-78.2992	-75.9116	-73.5044	-72.8388	-72.7453	-72.0756	-72.6136	-74.6153	-73.1458	-71.8764	-72.1778	-70.5867	-71.0349	-71.1368	-69.9403	-69.4397	-71.1539	-72.0492	-71.4113	-72.6013	-72.4514	-71.7488	-72.0207	-71.6034	-71.0503	-71.3201	-70.2675	-71.8247	-72.5305	-75.425	-77.6413	-77.4891	-78.2833	-79.2626	-79.1064	-80.0486	-79.561	-78.3862	-76.7546	-77.7636	-78.7894
2018	1	3	4	56	-10.8175	-40.0374	-81.8353	-79.6812	-76.415	-74.5508	-73.0857	-71.8968	-72.1173	-72.4945	-72.4043	-74.6155	-73.3553	-71.7718	-71.7592	-71.3197	-70.7209	-70.6135	-70.778	-68.4976	-70.6306	-72.7822	-72.563	-73.3342	-71.7192	-71.4354	-72.0214	-70.0338	-69.8994	-70.1692	-71.9431	-72.4535	-73.0546	-74.9022	-76.0717	-77.4897	-78.4933	-78.3211	-79.6304	-78.0602	-78.2007	-78.5963	-79.3724	-76.9268	-78.79
2018	1	3	5	16	-8.82883	-39.2003	-79.742	-79.2629	-76.206	-74.8652	-74.3424	-73.0487	-72.6411	-72.9136	-73.4516	-74.0924	-73.251	-72.2957	-71.5502	-70.4826	-70.5119	-70.5092	-70.4643	-68.6027	-70.3169	-72.8872	-72.4587	-73.0206	-71.1908	-70.8155	-70.7971	-71.117	-69.8707	-71.161	-72.2918	-72.4696	-72.7619	-74.7872	-78.5836	-78.5105	-78.2948	-78.1955	-78.9296	-76.6837	-78.7789	-78.1936	-78.112	-78.3346	-79.0964
2018	1	3	5	36	-7.8438	-38.2781	-79.071	-79.0107	-76.4981	-75.3458	-74.6764	-73.6968	-73.5823	-72.9964	-72.8225	-73.8193	-73.4803	-72.3994	-71.7586	-71.1516	-70.9716	-70.9061	-70.903	-69.6277	-70.7556	-72.321	-72.4368	-74.1293	-71.7218	-71.3229	-71.6497	-71.7008	-71.3307	-71.64	-70.8213	-72.9562	-74.8812	-76.8725	-79.4163	-78.3407	-78.572	-78.7397	-79.0889	-77.1072	-78.7581	-78.6671	-77.8055	-78.6646	-79.4916
2018	1	3	5	56	-8.11641	-37.5248	-78.2548	-79.5555	-77.0429	-75.43	-74.0278	-73.09	-73.4362	-73.5621	-72.9067	-73.6731	-73.1667	-71.9601	-71.6962	-71.0683	-71.1605	-70.9902	-71.0919	-70.6959	-70.8817	-71.7142	-71.8091	-73.2713	-72.0177	-70.7764	-71.2499	-71.6381	-71.6505	-71.4125	-69.6146	-72.08	-74.338	-76.4653	-77.865	-78.2986	-78.8704	-79.1115	-78.5449	-78.0494	-78.8496	-78.9787	-77.625	-78.3036	-79.1281
2018	1	3	6	16	-9.14376	-37.0237	-76.8116	-79.4313	-76.9187	-75.222	-73.2545	-72.4005	-73.0398	-74.2126	-73.8712	-73.9886	-72.7703	-71.4381	-71.7186	-70.5672	-71.0153	-70.7404	-71.4911	-71.8907	-71.3019	-71.569	-71.4755	-72.163	-71.709	-70.3754	-70.7572	-71.2901	-70.9229	-71.0513	-69.9596	-71.1818	-73.2169	-75.1482	-76.6131	-78.2518	-78.248	-77.8351	-77.4771	-78.513	-78.4889	-78.9709	-78.0486	-77.5107	-78.1389
2018	1	3	6	36	-9.50448	-36.3794	-75.0157	-78.096	-76.086	-75.0174	-73.1546	-72.7194	-73.4633	-74.4687	-74.8391	-74.6425	-72.8797	-71.3801	-71.8699	-70.4045	-70.8107	-70.5986	-72.3543	-72.9633	-72.4373	-71.9926	-72.0456	-73.2147	-70.9573	-71.4927	-71.9244	-70.9022	-70.4589	-70.9775	-71.642	-72.1284	-75.0223	-76.4008	-77.9134	-77.866	-76.849	-75.305	-77.1696	-78.4596	-77.6865	-78.829	-79.2523	-76.5964	-77.3161
2018	1	3	6	56	-6.69715	-34.4096	-73.5693	-78.9528	-76.9427	-74.8273	-73.4879	-73.0527	-73.9013	-74.9066	-75.0677	-74.1382	-73.0037	-71.9227	-70.5282	-69.5862	-70.6206	-71.1413	-72.0595	-72.0404	-72.6659	-72.4306	-71.9602	-75.1183	-69.7213	-70.5707	-70.793	-69.7709	-70.3744	-70.1602	-71.9763	-73.1956	-75.566	-78.7242	-78.0383	-78.7238	-78.3349	-77.733	-78.9695	-79.7361	-80.1146	-78.1164	-78.3304	-76.4073	-77.6504
2018	1	3	7	16	-8.97882	-35.6444	-73.2338	-78.3032	-76.2931	-74.3871	-73.1524	-72.8218	-73.5658	-75.1992	-75.0463	-74.5355	-72.8775	-72.1107	-71.3443	-70.5069	-70.8085	-71.2245	-71.8287	-71.4955	-72.6444	-71.8857	-72.2528	-73.4218	-71.711	-70.9356	-71.6629	-70.4366	-69.7399	-71.5482	-72.8831	-74.3249	-76.6821	-78.4565	-75.7763	-76.4802	-77.5358	-78.2843	-76.8518	-79.442	-79.6454	-79.405	-79.7157	-79.2398	-78.353
2018	1	3	7	36	-9.25124	-35.6237	-74.0716	-78.1569	-75.4768	-73.5289	-72.6501	-72.2567	-73.4823	-75.2413	-75.6118	-75.1011	-74.1759	-72.5506	-71.8261	-71.3447	-71.4997	-71.141	-71.3473	-72.1239	-72.54	-72.179	-71.8761	-73.3174	-71.3672	-70.3768	-71.5463	-71.7329	-69.9998	-71.2251	-72.6044	-72.9577	-76.1261	-76.4348	-75.8212	-76.6062	-77.9108	-78.0735	-77.488	-78.0692	-78.1444	-79.2205	-78.2571	-78.9224	-78.1894
2018	1	3	7	56	-9.04746	-35.378	-73.7212	-77.5971	-75.1474	-73.346	-72.6976	-72.5764	-74.0532	-75.1213	-76.0362	-75.9861	-75.5424	-73.959	-72.1248	-71.8109	-71.7774	-71.2304	-71.5204	-72.1923	-72.4409	-72.0171	-71.4839	-72.4436	-70.9354	-69.7933	-71.502	-72.6703	-70.7171	-71.0027	-72.6515	-72.7428	-75.2129	-75.1392	-76.447	-77.0358	-77.634	-77.3673	-77.7635	-77.1899	-77.2807	-78.1846	-77.3513	-78.7024	-79.1078
2018	1	3	8	16	-8.18204	-35.1826	-73.0861	-77.2552	-75.7057	-74.1765	-73.6328	-73.6582	-74.7581	-75.4703	-76.427	-76.7119	-76.2473	-75.1245	-72.5994	-71.783	-71.8542	-71.6631	-72.0788	-71.934	-72.3501	-71.6542	-71.3513	-71.7457	-71.3417	-70.3301	-71.9607	-72.8153	-71.9216	-71.9322	-73.1496	-73.5551	-74.5463	-74.8128	-76.3173	-77.1152	-77.1111	-77.4591	-77.267	-77.439	-77.8699	-78.2108	-78.0585	-79.3182	-79.9859
2018	1	3	8	36	-6.94697	-35.2457	-73.6726	-77.8417	-76.7529	-75.4749	-75.0149	-74.81	-75.0514	-76.3289	-76.9507	-77.0471	-76.3522	-75.1666	-73.3115	-71.4482	-72.0429	-72.2286	-72.414	-72.0599	-72.2247	-71.7382	-71.5609	-72.6253	-72.2596	-71.9838	-72.6509	-72.3642	-73.1331	-73.3297	-73.293	-73.3976	-73.9985	-74.3464	-75.1883	-76.913	-77.0583	-78.6524	-77.2631	-78.5531	-79.5338	-80.019	-79.3666	-79.9038	-79.2573
2018	1	3	8	56	-8.30751	-36.3968	-74.9285	-78.6788	-76.5431	-75.6839	-75.2239	-75.5424	-75.2604	-76.0145	-77.055	-77.8842	-76.8753	-75.7944	-73.5204	-71.4478	-71.7284	-72.1235	-72.4136	-72.2689	-72.015	-72.1566	-72.1887	-74.0905	-72.5735	-71.5649	-72.6508	-72.2594	-71.6674	-71.4452	-72.1413	-71.5131	-72.8468	-72.6712	-74.6647	-75.7613	-75.2785	-77.0819	-78.7286	-79.4951	-80.1618	-79.4954	-78.9477	-79.7989	-79.0478
2018	1	3	9	16	-8.09748	-36.6056	-74.4044	-77.2125	-76.5424	-76.416	-76.1654	-75.9605	-76.7254	-76.956	-77.6824	-78.1976	-77.084	-75.7937	-73.3104	-72.18	-72.1465	-72.5416	-72.0989	-72.3729	-72.3284	-72.3653	-71.9786	-73.357	-72.0493	-70.2058	-70.6899	-70.5	-70.384	-70.9676	-70.9678	-71.0355	-72.2857	-73.7297	-73.9153	-75.6083	-76.6404	-76.5102	-76.8047	-78.0683	-78.523	-79.4603	-78.7112	-79.3662	-79.837
2018	1	3	9	36	-9.06058	-37.7362	-75.7234	-77.5056	-77.4637	-77.2326	-77.1076	-76.8817	-76.9347	-76.7257	-77.138	-77.2554	-76.8746	-76.4637	-73.5198	-72.159	-72.4815	-72.0391	-71.7848	-72.4776	-72.7262	-72.9096	-72.3555	-72.7917	-70.8888	-69.3434	-70.8216	-70.5977	-69.7884	-69.8307	-70.5581	-70.953	-72.9096	-73.9197	-74.6543	-75.4344	-76.9012	-76.4853	-76.6931	-77.5067	-77.9954	-78.9855	-78.3514	-78.7971	-79.3886
2018	1	3	9	56	-9.36262	-38.6454	-77.0514	-77.8495	-77.7866	-77.4927	-77.284	-77.2256	-77.2577	-77.1952	-77.0423	-77.1178	-77.1766	-76.661	-73.8218	-72.3145	-72.3439	-71.4199	-71.4587	-72.2562	-73.0073	-73.2117	-72.49	-73.1356	-70.2476	-68.9694	-70.7097	-70.4413	-70.3904	-70.0922	-70.2863	-71.0109	-72.8266	-73.3313	-74.7204	-75.7041	-77.0349	-76.4071	-76.2069	-77.6718	-77.9041	-78.8966	-78.6525	-78.4675	-79.1506
2018	1	3	10	16	-9.16274	-39.3877	-78.0031	-77.9427	-77.1889	-76.8741	-76.7491	-76.8164	-77.2044	-77.4978	-76.9889	-77.4413	-77.6049	-76.2308	-73.8732	-72.5124	-71.788	-71.1363	-71.3844	-71.9935	-72.9958	-72.6768	-71.662	-72.8939	-70.1387	-68.9781	-70.0511	-69.9788	-71.1977	-71.1219	-70.5957	-71.386	-72.4164	-72.8949	-74.4934	-75.6217	-76.9523	-76.5074	-76.1104	-77.9163	-77.3504	-78.5786	-78.9756	-78.7117	-79.4341
2018	1	3	10	36	-9.24811	-40.2687	-78.4444	-77.735	-76.039	-75.8289	-76.1645	-76.148	-76.3266	-76.7876	-76.5927	-77.3173	-77.5437	-75.6043	-73.6236	-72.2	-71.0987	-71.1379	-71.5954	-72.1417	-72.809	-71.6106	-70.219	-71.2414	-69.9428	-69.0231	-69.528	-70.0158	-71.1483	-71.3266	-71.7191	-72.114	-72.6759	-73.2226	-74.9389	-74.6586	-76.348	-77.1176	-77.5479	-77.8902	-76.6355	-77.7487	-78.6355	-79.2934	-79.597
2018	1	3	10	56	-9.6687	-40.8986	-77.2946	-76.2712	-74.8893	-76.0401	-76.5851	-76.1498	-76.1191	-76.9988	-77.5368	-77.1098	-77.2315	-75.3968	-73.6254	-71.0502	-70.5771	-70.721	-71.3879	-72.8763	-73.1249	-72.1359	-70.5349	-70.9292	-69.2126	-68.1883	-68.9025	-70.1231	-71.2556	-70.9104	-71.617	-72.2213	-72.5738	-73.0158	-74.4181	-74.9752	-76.2459	-77.5389	-77.7599	-78.6257	-79.36	-79.3216	-79.0569	-78.5632	-78.4481
2018	1	3	11	16	-10.5057	-41.4216	-76.7707	-76.0613	-75.4122	-75.8302	-76.2705	-76.0446	-76.0139	-75.742	-76.28	-76.6905	-76.8122	-75.3963	-72.9967	-70.3169	-69.5297	-70.4064	-70.6546	-71.8289	-71.8681	-71.1932	-70.2203	-71.138	-69.498	-69.4914	-70.0069	-71.5521	-70.5415	-70.4893	-71.51	-71.8134	-71.8545	-72.4979	-73.7902	-75.7972	-76.7511	-77.5471	-78.171	-78.2336	-79.2221	-79.0527	-79.4733	-79.3587	-79.8454
2018	1	3	11	36	-11.1724	-42.1092	-77.1652	-76.5187	-75.7649	-75.5338	-76.3719	-76.2717	-76.241	-75.5713	-76.0255	-75.9335	-75.5527	-75.1418	-72.7841	-71.1721	-69.9034	-70.4241	-70.8398	-71.4488	-71.6974	-71.0852	-70.1542	-71.9304	-70.7185	-71.2722	-71.7404	-71.7341	-70.3907	-70.0037	-71.5818	-71.4089	-72.1093	-72.7187	-74.2308	-75.6756	-77.2888	-78.1291	-77.9551	-78.478	-78.9458	-78.9962	-78.3651	-79.0749	-79.2975
2018	1	3	11	56	-10.6673	-42.7767	-77.6652	-77.2698	-76.2648	-75.6568	-76.2646	-76.5203	-76.7409	-76.3015	-76.0857	-75.7216	-75.1523	-74.7623	-73.1793	-71.2951	-71.0104	-70.7774	-71.2559	-71.6765	-71.4226	-70.9989	-69.5235	-70.7972	-72.3122	-71.7201	-71.6468	-71.5325	-71.4816	-71.233	-72.2959	-71.5996	-72.0989	-72.724	-73.828	-74.9637	-76.797	-78.2679	-77.5441	-77.701	-77.6767	-78.6429	-77.7051	-78.274	-78.4545
2018	1	3	12	16	-10.2561	-43.7473	-78.1752	-77.5705	-76.4398	-75.9993	-76.1256	-76.5278	-77.3765	-77.2093	-76.5329	-75.9803	-75.097	-74.0998	-73.1659	-71.177	-71.8764	-71.0152	-71.5147	-71.8306	-71.2417	-70.8389	-68.861	-69.8416	-73.2724	-71.5935	-71.0881	-72.0993	-72.8866	-72.6776	-73.2035	-72.4546	-72.2994	-72.9115	-73.6619	-74.7585	-76.16	-77.9453	-77.1953	-76.8806	-76.9347	-78.2024	-77.7751	-77.8726	-78.2887
2018	1	3	12	36	-11.1149	-45.0877	-78.6362	-77.2987	-76.2308	-76.251	-76.3144	-76.4864	-77.7957	-77.5238	-77.1614	-76.1273	-74.5111	-73.3255	-72.3498	-71.8055	-71.814	-70.911	-71.3895	-71.4332	-71.5352	-70.7137	-68.9661	-71.0564	-73.155	-72.1987	-71.9291	-73.3986	-73.2407	-72.5105	-73.5262	-73.4918	-73.3366	-73.7759	-75.0263	-75.6229	-76.378	-77.4305	-77.1145	-77.4361	-77.9668	-78.08	-77.7654	-78.3416	-78.6245
2018	1	3	12	56	-11.974	-45.8421	-78.3437	-77.9484	-77.1946	-76.5867	-76.7548	-77.4502	-77.2938	-76.9173	-76.4502	-75.5207	-74.0093	-73.5565	-72.7901	-72.3506	-70.9981	-71.1419	-70.6782	-71.036	-71.6615	-70.4212	-69.8252	-71.6014	-73.5746	-72.3042	-71.4064	-72.0385	-72.404	-73.1394	-73.0035	-73.5973	-73.442	-73.8813	-75.0271	-75.7283	-75.7507	-76.0704	-77.7434	-77.7509	-77.5488	-77.9761	-76.824	-78.6565	-77.6831
2018	1	3	13	16	-12.58	-46.3434	-78.0075	-76.5654	-75.6022	-74.7849	-75.0577	-76.0671	-76.4342	-76.267	-76.2187	-74.6611	-73.3591	-72.3828	-72.5586	-71.9097	-71.3947	-71.7479	-71.1796	-71.8514	-70.9066	-69.8757	-69.3843	-71.1605	-72.9516	-71.3672	-71.27	-72.1871	-72.6678	-73.9504	-74.4999	-74.293	-73.3214	-73.6586	-75.312	-77.2405	-76.7341	-75.0964	-76.3093	-77.0233	-78.0273	-77.1358	-77.4934	-78.0309	-77.4341
2018	1	3	13	36	-13.0014	-46.2413	-78.3242	-76.0863	-74.9976	-74.1383	-73.5946	-74.8343	-75.4736	-75.2646	-74.965	-73.8681	-72.2729	-71.3594	-72.3937	-71.8704	-71.8579	-71.918	-70.9099	-71.8121	-71.1394	-70.5691	-69.5963	-71.0375	-72.4861	-70.9931	-71.2468	-72.3968	-72.82	-73.9771	-73.7994	-74.5395	-74.1904	-73.9363	-75.0587	-76.54	-76.7269	-76.1824	-76.223	-77.4264	-76.6855	-77.1098	-76.6043	-78.052	-78.0362
2018	1	3	13	56	-13.0755	-45.6245	-77.8121	-75.4696	-74.7158	-74.1078	-73.2081	-74.3432	-74.6894	-74.1872	-73.9086	-72.8535	-71.9073	-71.5802	-72.0072	-71.5677	-71.9111	-72.1806	-71.4029	-71.9491	-71.6952	-70.8318	-69.9845	-71.321	-72.5632	-71.5805	-72.224	-72.9215	-72.9392	-74.2034	-74.2581	-75.441	-75.3564	-74.7306	-74.7145	-74.8927	-76.2467	-76.7887	-77.3338	-77.8126	-76.7411	-77.1531	-76.2808	-77.9148	-78.3465
2018	1	3	14	16	-12.4736	-45.1692	-76.7077	-75.1398	-74.8885	-74.5737	-74.3231	-75.0603	-75.1552	-74.9881	-74.4792	-72.7122	-72.2895	-72.0461	-71.5309	-71.1332	-71.6233	-71.8509	-71.764	-71.9962	-71.7423	-70.837	-70.1154	-71.8497	-73.1042	-72.1088	-73.0796	-73.6589	-73.3623	-74.0252	-75.0615	-76.048	-75.7278	-75.3504	-74.7582	-74.4254	-75.8194	-76.5446	-77.8362	-78.0396	-78.2114	-77.6808	-76.5864	-77.3437	-78.0503
2018	1	3	14	36	-11.1326	-45.0007	-75.9948	-75.6204	-75.5157	-75.3893	-76.1018	-76.3156	-76.6827	-77.5833	-76.3416	-73.8837	-72.9166	-72.066	-71.5509	-71.1741	-71.4338	-70.9077	-71.1978	-71.6393	-71.2179	-71.1501	-69.9888	-72.1837	-73.4913	-71.569	-72.613	-74.0826	-74.0686	-72.8126	-74.3174	-75.0477	-74.6961	-75.0098	-75.2967	-75.9823	-75.7715	-76.2508	-76.4823	-77.893	-78.9469	-78.8504	-76.8211	-76.8009	-77.4607
2018	1	3	14	56	-9.68829	-43.5564	-76.4349	-76.1652	-75.537	-75.934	-75.5997	-75.29	-75.7618	-76.139	-75.4207	-74.1144	-73.3567	-73.6576	-73.1425	-72.4517	-71.9786	-71.8712	-71.5331	-71.7653	-71.7626	-71.2761	-70.4288	-71.5769	-72.3465	-71.0524	-72.5151	-73.1472	-73.7613	-72.4006	-74.1149	-73.3795	-73.342	-73.6556	-75.5129	-76.0938	-76.0924	-76.1529	-75.7563	-75.1779	-76.3366	-78.2291	-77.7701	-77.7499	-77.1534
2018	1	3	15	16	-9.77115	-43.6392	-75.1568	-75.5152	-75.8292	-76.2263	-75.6825	-75.3729	-75.74	-75.2797	-74.7708	-73.3597	-73.0208	-73.1124	-72.5972	-72.3252	-72.1661	-71.4306	-71.0925	-71.8481	-71.7408	-71.4636	-70.8257	-72.0785	-72.6246	-71.0402	-72.2073	-72.9203	-72.2236	-71.6767	-72.7839	-73.6444	-74.125	-74.7448	-75.5192	-74.7708	-74.4685	-76.6615	-77.5757	-76.7431	-77.292	-77.1937	-76.7743	-77.5705	-77.7587
2018	1	3	15	36	-8.95012	-43.1532	-75.3198	-74.8826	-74.9663	-75.6984	-75.9502	-75.6406	-75.7355	-74.8565	-74.0544	-73.6275	-73.121	-73.3382	-72.3206	-72.216	-71.7848	-71.3424	-71.5906	-70.8596	-71.2338	-71.0823	-70.9888	-72.095	-72.3864	-70.9746	-71.5032	-72.2398	-72.2911	-71.4461	-73.1419	-74.2984	-73.8425	-74.2897	-75.5347	-74.5609	-74.1068	-76.7949	-77.0423	-77.7847	-76.8945	-77.6224	-77.1219	-77.2144	-77.348
2018	1	3	15	56	-8.28502	-42.5928	-75.7225	-74.8875	-74.7618	-75.2845	-75.7667	-75.7083	-75.6148	-74.6101	-73.5778	-72.8995	-73.2725	-73.8247	-72.3673	-71.9278	-71.4547	-71.4101	-71.763	-70.5504	-70.3594	-69.8728	-70.533	-71.5555	-72.8672	-71.288	-71.0838	-71.9407	-72.5105	-71.3984	-73.4948	-74.306	-73.3917	-73.7656	-75.0502	-74.482	-74.5249	-76.852	-76.6855	-77.7165	-76.4149	-76.6516	-76.6481	-76.9731	-77.0333
2018	1	3	16	16	-7.6962	-41.4805	-75.7828	-75.0106	-74.9687	-75.1145	-75.1569	-75.5592	-75.1097	-74.5657	-73.2611	-72.2898	-73.1652	-73.9268	-72.281	-71.3809	-70.9915	-71.6379	-71.6767	-70.8201	-69.6868	-69.284	-69.9442	-71.0923	-73.6925	-71.6683	-71.2022	-71.9546	-72.2627	-71.3468	-73.7571	-74.4373	-74.007	-74.5248	-74.9851	-74.6134	-75.4415	-77.062	-76.8695	-76.6574	-76.1931	-75.5132	-75.8633	-76.8168	-77.2955
2018	1	3	16	36	-7.03645	-39.6901	-75.7511	-74.8952	-74.9998	-75.2503	-74.6019	-75.2763	-74.4081	-74.6597	-72.8736	-72.8654	-72.7358	-73.2042	-71.7678	-70.8467	-70.6039	-71.8993	-71.6032	-70.8094	-69.697	-70.1946	-69.9545	-71.2701	-73.9882	-71.8696	-71.7622	-71.8498	-71.781	-71.48	-74.3435	-75.4922	-75.8577	-76.4751	-76.0217	-75.2729	-76.4049	-77.2794	-76.6682	-75.4164	-75.9837	-76.3506	-76.091	-76.5525	-77.6074
2018	1	3	16	56	-7.1628	-38.7696	-76.9244	-75.6497	-75.6496	-76.4236	-74.8329	-74.7746	-74.7438	-74.3673	-72.2671	-72.4683	-72.3387	-71.7603	-71.3707	-71.1825	-72.0912	-71.607	-70.892	-69.9935	-70.2421	-70.635	-70.9183	-71.8152	-74.1948	-73.0184	-72.4922	-71.7424	-71.9876	-72.7335	-74.2361	-75.5941	-76.0643	-76.2629	-76.0189	-75.5843	-75.9834	-76.5438	-75.5138	-75.7277	-75.7716	-77.1854	-76.4023	-76.0263	-75.9297
2018	1	3	17	16	-6.95448	-38.666	-75.6692	-75.7554	-75.3366	-75.6918	-75.3574	-74.6709	-74.3261	-74.6824	-73.9432	-72.6787	-71.8163	-72.0754	-71.9999	-70.9741	-71.4642	-71.9221	-71.7306	-71.0415	-71.1854	-70.636	-70.5006	-71.6068	-73.0777	-73.0476	-73.7355	-72.7604	-71.7889	-72.6633	-73.7234	-74.3723	-75.4575	-76.0538	-75.7129	-76.2047	-75.769	-76.9338	-77.8321	-77.2666	-77.1952	-77.819	-76.8186	-77.0338	-77.7245
2018	1	3	17	36	-6.82917	-37.4729	-74.7482	-75.8604	-76.0279	-75.8805	-75.5462	-75.2365	-74.5777	-74.7455	-74.0272	-72.3859	-71.2932	-71.2173	-71.3721	-70.9326	-71.8413	-71.9852	-71.3959	-70.6649	-70.7041	-70.3013	-70.2497	-70.644	-74.0531	-72.9846	-72.8198	-72.7709	-72.2465	-72.2522	-73.4613	-74.8375	-76.0641	-76.998	-75.7414	-76.6886	-76.9566	-76.1539	-77.0136	-77.1516	-78.03	-78.7896	-77.0121	-75.7465	-76.4636
2018	1	3	17	56	-6.20895	-36.3083	-74.2746	-75.638	-76.0777	-76.035	-75.3866	-75.1398	-74.7322	-74.5441	-73.072	-71.9541	-70.8195	-70.5552	-71.045	-71.4849	-72.3308	-71.9094	-71.1944	-70.4844	-70.6702	-70.2464	-70.1529	-71.0498	-74.6098	-73.0698	-72.6428	-72.5264	-73.0044	-72.7611	-73.502	-75.5484	-76.2334	-76.9398	-76.036	-75.7327	-76.4903	-75.4931	-76.5671	-77.3753	-77.2835	-77.9804	-77.4871	-76.4746	-76.862
2018	1	3	18	16	-5.59688	-35.5287	-73.8509	-75.1306	-75.0887	-75.2764	-74.9839	-74.758	-74.7692	-74.3507	-72.5437	-71.698	-70.8146	-70.4875	-71.5636	-72.2965	-72.7028	-71.8835	-71.3361	-71.1076	-71.44	-70.8697	-70.3155	-72.3011	-74.0465	-73.1606	-73.401	-72.6301	-73.3309	-73.4279	-74.3383	-75.914	-75.9707	-76.4414	-76.6108	-74.8807	-75.7167	-75.0212	-76.1872	-77.7018	-76.3661	-77.1544	-77.9837	-78.5286	-78.1834
2018	1	3	18	36	-5.57142	-35.0217	-73.1555	-75.0005	-73.8698	-73.7644	-74.7072	-74.9838	-74.974	-74.409	-73.1045	-71.7353	-71.2498	-70.8389	-72.4175	-72.7526	-72.9914	-71.9628	-71.4363	-72.0453	-72.4614	-71.912	-70.6879	-73.0504	-73.059	-72.9821	-73.7906	-72.8916	-72.8801	-73.4061	-75.6731	-75.8717	-75.9518	-76.8046	-77.1732	-75.5244	-76.2221	-74.4891	-74.961	-77.0863	-76.9073	-78.2352	-78.0512	-79.3055	-77.9968
2018	1	3	18	56	-5.78093	-34.4984	-72.5275	-76.7803	-74.3934	-73.6598	-75.3354	-76.0308	-75.4976	-74.6185	-72.8952	-71.8401	-70.8312	-71.2578	-71.9989	-72.4387	-73.0962	-71.8582	-71.0176	-71.6267	-72.8803	-72.0168	-70.7927	-72.9458	-72.85	-72.459	-73.0582	-71.4264	-72.7758	-74.7674	-74.4173	-75.1393	-75.8475	-76.9097	-76.4408	-74.2685	-73.1866	-74.9083	-76.8458	-76.0398	-77.5358	-77.5028	-77.9469	-79.3059	-78.416
2018	1	3	19	16	-6.17893	-34.0589	-72.1927	-76.9689	-73.6398	-72.8016	-74.3725	-75.0679	-74.3253	-73.865	-71.8276	-70.8772	-70.6011	-70.2948	-71.9781	-72.2086	-72.1333	-71.314	-70.8922	-72.3387	-72.1267	-72.2055	-71.8188	-73.6579	-73.1504	-72.2412	-72.529	-72.5115	-71.8542	-73.6787	-75.0994	-76.1408	-76.1506	-75.8914	-77.3403	-77.1958	-76.2731	-75.2245	-75.1579	-74.8904	-74.6937	-74.5244	-77.4335	-78.8972	-76.1809
2018	1	3	19	36	-7.19711	-34.2396	-72.3106	-78.4477	-75.3489	-73.4847	-72.941	-73.5526	-73.8569	-73.8991	-72.7202	-71.9582	-70.3211	-69.7846	-71.1538	-71.1749	-71.4555	-71.9763	-72.2244	-72.7497	-72.4121	-72.5118	-71.6226	-72.0589	-73.4651	-72.2758	-73.0606	-73.0147	-71.6426	-72.5277	-74.1295	-75.8094	-75.4919	-76.0618	-76.9853	-78.2856	-76.7612	-75.8636	-74.6766	-73.7395	-76.062	-74.4902	-76.8295	-77.4246	-77.6095
2018	1	3	19	56	-7.35226	-34.2481	-72.3401	-79.2938	-77.2838	-75.4196	-73.9546	-74.2731	-74.6192	-74.2427	-73.5872	-72.218	-69.9528	-69.5629	-70.618	-70.7438	-71.2129	-72.0477	-72.9658	-73.198	-72.9441	-72.5832	-71.7359	-72.5699	-74.2008	-71.8996	-72.996	-73.1488	-72.1847	-71.6173	-73.2059	-75.0168	-75.2722	-76.5255	-77.0352	-78.0874	-77.29	-77.0782	-75.7759	-74.3936	-77.055	-75.99	-76.9841	-76.7887	-78.2571
2018	1	3	20	16	-6.36812	-33.7037	-72.2772	-79.545	-78.5818	-77.4295	-76.5089	-76.3667	-76.1266	-74.6614	-73.4406	-71.548	-69.6596	-69.165	-70.3667	-71.0578	-71.6315	-72.1104	-73.1542	-73.5957	-73.3	-72.5203	-72.1337	-73.533	-74.6593	-71.7162	-72.7341	-72.9919	-72.5777	-71.4339	-72.7218	-74.4934	-75.3902	-76.6305	-77.1926	-77.6294	-78.2456	-78.3348	-76.6664	-76.1081	-76.9634	-77.116	-77.5601	-76.8805	-77.4459
2018	1	3	20	36	-5.17038	-33.0294	-72.3148	-79.8338	-79.2475	-78.3464	-78.0539	-77.4303	-77.0227	-74.678	-72.4522	-71.0202	-69.6763	-68.4488	-69.9855	-71.4303	-72.2344	-72.8389	-73.3383	-73.6124	-73.3375	-72.5579	-72.4015	-72.7959	-74.2824	-72.3211	-73.0564	-72.6283	-72.2374	-72.1486	-72.5961	-74.3105	-75.1993	-75.9008	-76.2719	-77.227	-78.4347	-78.8116	-76.0904	-77.328	-77.1232	-76.9851	-77.9842	-76.8675	-76.4124
2018	1	3	20	56	-5.88165	-33.8453	-72.5026	-80.0217	-79.6447	-77.9062	-76.5668	-75.629	-75.2214	-73.0861	-72.1166	-71.3127	-70.1782	-68.2179	-69.3358	-70.7807	-71.0613	-72.7127	-73.0027	-72.858	-73.1066	-72.7457	-72.9034	-73.2978	-74.5968	-72.3215	-72.4287	-72.524	-72.7612	-72.7771	-73.8527	-73.2641	-75.0951	-73.7028	-73.9691	-74.9243	-76.5507	-78.0792	-77.2424	-78.3752	-77.5423	-77.7183	-78.9268	-77.2866	-74.9472
2018	1	3	21	16	-5.46343	-34.0552	-72.7125	-80.8597	-79.9593	-79.1629	-77.0907	-76.2577	-75.8501	-74.4476	-72.8499	-71.9414	-70.8068	-68.8465	-70.1739	-70.9906	-70.6431	-71.457	-72.4798	-72.7538	-72.5837	-73.3743	-74.2649	-74.9733	-73.2771	-71.9123	-72.4119	-72.7244	-72.7734	-72.6899	-72.6588	-72.9305	-74.3771	-73.0341	-74.5224	-75.1714	-75.1755	-74.9982	-76.7601	-77.176	-78.2662	-79.7768	-78.4392	-77.7043	-76.9502
2018	1	3	21	36	-6.23294	-35.0341	-73.4401	-80.7917	-80.3729	-79.2624	-77.9649	-76.6503	-76.4102	-75.1543	-73.096	-71.5803	-70.9482	-69.3229	-71.1109	-71.132	-70.9101	-71.4727	-72.5584	-72.6649	-72.3273	-73.767	-74.3016	-75.2403	-74.3489	-71.8173	-72.0057	-71.9598	-72.5294	-73.4768	-73.9974	-73.2647	-74.0492	-72.892	-75.3932	-76.1337	-75.4362	-73.8847	-75.9116	-77.6225	-78.4306	-79.1121	-78.8885	-77.9602	-77.9078
2018	1	3	21	56	-6.6592	-35.942	-74.662	-80.5479	-80.2338	-79.0606	-77.8468	-76.6578	-75.999	-74.8059	-72.8941	-71.0225	-70.3276	-69.6864	-71.0556	-70.8673	-70.9595	-71.7315	-72.7753	-72.7562	-72.4395	-73.9001	-74.0579	-75.1431	-75.0452	-72.5392	-73.2872	-73.0188	-73.1178	-74.1624	-75.068	-74.0286	-73.9599	-73.3731	-75.3122	-76.2621	-74.4237	-74.3239	-76.2329	-77.3609	-78.5507	-79.1506	-78.4778	-77.2066	-77.6932
2018	1	3	22	16	-6.74237	-36.6323	-76.0014	-80.4217	-79.8773	-78.9762	-77.4694	-76.5316	-75.119	-73.6956	-72.3073	-70.7078	-69.657	-69.8742	-70.5316	-70.1758	-70.7495	-72.0659	-72.6491	-72.7556	-73.0461	-73.9414	-73.471	-75.1216	-75.1054	-73.568	-75.0099	-74.663	-73.9111	-74.5106	-75.3115	-74.6649	-74.0856	-74.6502	-74.875	-75.4065	-73.5018	-74.3847	-76.3199	-76.1388	-78.6503	-79.133	-78.0142	-77.2791	-77.4915
2018	1	3	22	36	-7.1606	-37.3855	-77.1944	-80.4003	-79.8349	-79.0804	-77.741	-76.4264	-74.5741	-72.8157	-71.909	-70.9795	-69.9287	-69.9365	-70.3845	-69.5053	-70.4559	-72.3166	-72.2717	-72.6504	-73.904	-73.8362	-72.6749	-75.0792	-75.3561	-74.151	-74.9546	-74.5081	-73.7562	-74.4736	-74.9502	-74.5232	-74.1715	-75.8622	-75.0759	-74.2698	-74.5066	-73.1455	-74.4637	-74.9707	-77.9516	-77.172	-78.4772	-79.2291	-78.1375
2018	1	3	22	56	-8.41685	-38.6418	-78.5553	-80.2956	-80.0443	-79.1851	-77.8457	-75.903	-74.3648	-73.8626	-73.2699	-72.3404	-71.7084	-70.2506	-70.4892	-69.924	-69.8278	-71.4791	-72.8998	-73.3832	-74.0087	-72.894	-73.303	-74.4511	-75.2076	-74.4213	-73.5499	-73.5222	-72.7703	-73.1736	-72.2893	-73.1185	-73.0809	-73.3059	-75.1368	-73.5979	-73.73	-74.358	-72.6402	-74.6129	-74.3484	-75.2439	-77.0725	-77.929	-77.7797
2018	1	3	23	16	-7.99797	-39.2698	-79.288	-80.1908	-80.1489	-79.185	-78.369	-77.1591	-75.5162	-74.8046	-74.526	-73.4919	-71.6035	-70.2504	-70.0703	-70.2379	-71.712	-73.2587	-73.2137	-73.3831	-72.7523	-72.7892	-73.3029	-75.7072	-74.919	-73.735	-74.3522	-74.6411	-74.3995	-74.0805	-74.0804	-73.9207	-73.5849	-73.773	-73.833	-73.7043	-74.242	-73.7975	-73.636	-74.6251	-76.3199	-77.8699	-77.0584	-78.7339	-77.6899
2018	1	3	23	36	-8.48458	-40.3008	-79.9211	-80.4889	-80.4052	-79.5041	-78.7091	-77.7295	-76.4844	-75.6472	-75.0126	-73.8738	-72.5717	-70.737	-70.3894	-70.2849	-70.6493	-72.7612	-73.4282	-73.6184	-73.0714	-72.6686	-73.622	-75.8588	-74.2692	-72.9098	-73.3939	-73.6725	-74.2787	-74.7681	-74.3313	-74.0981	-73.5293	-72.0951	-72.7852	-73.7166	-74.7541	-72.1848	-73.4549	-75.1005	-76.9423	-76.1193	-77.2905	-78.4246	-77.2495
2018	1	3	23	56	-9.2592	-41.1801	-79.3348	-79.3792	-79.0651	-77.9546	-77.2434	-76.1172	-75.3955	-75.1446	-74.552	-73.4969	-72.6763	-70.6532	-70.515	-70.5151	-70.5445	-72.7612	-73.5537	-73.7231	-72.841	-71.9148	-72.8891	-75.1678	-73.7684	-72.8459	-73.3638	-73.658	-73.5817	-74.9663	-74.3538	-74.2698	-73.4917	-71.5885	-72.7971	-73.4672	-74.0052	-71.7961	-73.6449	-74.7571	-75.2776	-75.2409	-76.9339	-76.4639	-77.319
2018	1	4	0	16	-9.33865	-41.6573	-78.7652	-78.663	-78.0767	-77.05	-76.6319	-75.6104	-75.1191	-75.0775	-74.5686	-73.7229	-72.8395	-70.8792	-70.6572	-71.0552	-71.2939	-72.9872	-73.4866	-73.635	-72.3342	-71.5127	-71.5448	-74.0329	-73.8076	-73.4872	-74.0184	-74.3389	-73.3984	-74.6656	-74.4849	-74.1525	-73.4396	-72.7793	-73.7655	-73.4017	-73.4682	-72.3721	-73.7893	-74.0243	-74.0075	-75.66	-76.0965	-74.9061	-77.4503
2018	1	4	0	36	-8.58138	-41.926	-79.3061	-79.7692	-79.0573	-78.5749	-78.2406	-77.575	-76.7696	-75.9743	-75.256	-74.4522	-73.3176	-71.5667	-71.0096	-71.5542	-71.5417	-72.5649	-73.2318	-73.3802	-72.3098	-71.9698	-70.7666	-73.1291	-74.1429	-73.9404	-74.0916	-74.2708	-74.2043	-74.257	-74.5032	-73.4796	-72.851	-73.9368	-74.7055	-74.2545	-74.5546	-72.8508	-73.1164	-73.8149	-74.9504	-75.0795	-75.2773	-75.6755	-77.0183
2018	1	4	0	56	-8.89492	-42.763	-79.4102	-79.7687	-79.2661	-78.1557	-76.565	-74.7479	-73.2097	-72.8332	-72.743	-71.311	-70.1764	-69.4724	-70.5904	-71.0302	-71.4365	-72.4597	-73.1266	-72.8563	-72.0999	-71.2365	-71.3942	-73.5473	-73.0958	-72.5792	-74.5101	-74.3752	-75.3556	-74.8849	-74.6076	-73.584	-70.9664	-72.1568	-73.6584	-76.6621	-74.345	-74.1068	-73.2209	-73.6052	-72.4377	-72.2527	-74.5442	-76.6174	-77.018
2018	1	4	1	16	-9.20872	-43.3909	-79.41	-79.3497	-79.0565	-78.0507	-77.4023	-76.8414	-76.4547	-76.3923	-75.988	-74.7654	-73.5262	-71.0424	-70.9042	-70.8206	-72.4831	-73.4016	-73.3357	-72.542	-72.0996	-71.0268	-70.1377	-72.8142	-72.4782	-71.6475	-74.3376	-74.9092	-75.0996	-75.228	-75.0395	-72.2812	-72.7769	-73.2556	-74.0613	-74.7029	-74.5649	-73.6493	-72.7344	-71.7842	-72.9057	-74.3456	-75.3633	-76.2541	-75.2023
2018	1	4	1	36	-9.92396	-43.8339	-78.6386	-78.3271	-77.4058	-76.5047	-75.0397	-73.8926	-73.3175	-72.9828	-72.767	-72.6751	-72.6711	-70.7527	-70.6981	-70.7611	-71.9211	-72.735	-72.69	-72.1266	-71.2446	-70.4649	-69.1151	-72.4826	-72.4055	-71.3419	-72.7371	-73.8792	-73.9621	-75.1242	-75.2026	-73.909	-74.8923	-73.746	-75.1977	-75.1113	-75.1675	-73.9247	-73.2531	-72.8886	-72.4435	-73.2872	-74.3229	-75.4986	-75.0089
2018	1	4	1	56	-10.326	-44.3197	-78.8313	-78.6872	-77.6822	-76.5717	-75.7977	-75.0484	-74.7036	-73.3848	-73.6087	-73.3074	-73.2406	-71.3432	-70.5139	-70.5769	-71.2972	-72.2576	-72.2336	-71.9005	-71.1441	-70.5319	-69.9359	-73.094	-73.2954	-72.564	-72.7367	-73.6802	-73.9882	-74.5567	-74.1068	-73.837	-74.1451	-73.8223	-75.2979	-74.8818	-75.2414	-74.3307	-73.7325	-72.8949	-72.0747	-74.6107	-74.6811	-75.5666	-74.7843
2018	1	4	2	16	-10.695	-44.7306	-79.4935	-79.2238	-78.3443	-76.9408	-76.8576	-76.8411	-76.5592	-74.9683	-75.4643	-74.9117	-74.3215	-72.5287	-70.5898	-70.2759	-71.1428	-72.1242	-72.0792	-71.7251	-71.4294	-71.0266	-71.1843	-73.7561	-73.707	-73.473	-73.6583	-74.0652	-74.3733	-74.0777	-72.9078	-72.4418	-72.4748	-73.9191	-75.0936	-74.6903	-75.6519	-74.3755	-74.418	-72.5725	-72.4854	-76.7761	-75.7599	-75.7555	-74.7501
2018	1	4	2	36	-11.2564	-44.8942	-79.343	-78.3614	-77.2308	-75.7644	-74.7181	-74.5341	-73.645	-73.0172	-73.3876	-73.6725	-73.5848	-73.0273	-70.8372	-70.0208	-71.3064	-71.9737	-71.9497	-71.5328	-71.4255	-71.3786	-71.1804	-73.7104	-72.5482	-72.3091	-73.5677	-73.82	-73.6597	-73.9636	-72.9584	-71.9873	-72.4918	-74.0093	-75.4561	-76.0418	-77.1214	-74.2503	-75.61	-73.9789	-73.5595	-76.3999	-75.8207	-74.749	-75.4369
2018	1	4	2	56	-11.1311	-44.8736	-77.7521	-76.9799	-75.8492	-74.4875	-73.6506	-73.4666	-73.3103	-72.0544	-72.2155	-71.6629	-72.4126	-72.588	-70.8166	-70.0002	-71.2858	-72.0578	-71.7197	-71.8263	-71.8236	-71.4627	-70.741	-73.8991	-72.4459	-71.6833	-73.1513	-73.5083	-73.1386	-72.9191	-72.8561	-71.4662	-70.7145	-72.6508	-73.6788	-76.4629	-77.2284	-75.6136	-75.6124	-74.7141	-73.8759	-76.821	-76.7652	-72.5529	-75.0206
2018	1	4	3	16	-10.2948	-44.9795	-78.2767	-77.1904	-75.9551	-75.1168	-74.4893	-74.41	-74.149	-74.0446	-74.7291	-74.1765	-73.356	-71.4376	-70.0849	-71.3623	-72.1245	-72.2683	-70.8834	-71.6181	-71.6154	-70.9404	-70.3235	-72.33	-74.1784	-72.076	-72.4267	-72.9905	-73.2278	-73.9135	-73.6702	-73.6984	-72.915	-72.7188	-74.3486	-73.1062	-76.6191	-76.4646	-74.184	-75.1411	-73.8842	-75.5052	-76.7893	-73.8245	-75.4185
2018	1	4	3	36	-9.45735	-43.5767	-78.8002	-78.0698	-76.4786	-75.5775	-74.3218	-73.8447	-73.144	-73.27	-74.2267	-73.9253	-73.1257	-70.8723	-70.4409	-71.2158	-72.4595	-72.8127	-71.1347	-71.2412	-70.9873	-70.8358	-69.821	-71.9322	-73.93	-72.2511	-72.5859	-73.1157	-72.8455	-73.5812	-73.7774	-73.0813	-74.4879	-73.8777	-74.5134	-75.0857	-77.6941	-77.0585	-72.1503	-74.6674	-75.5062	-75.8474	-74.4368	-73.4818	-74.4581
2018	1	4	3	56	-9.82719	-43.13	-78.6466	-77.7488	-76.4296	-75.6333	-74.2939	-73.733	-73.3882	-73.7026	-74.429	-74.1905	-72.8046	-70.7815	-70.7061	-71.3972	-72.8084	-72.9523	-71.358	-70.5223	-70.08	-70.0959	-69.6883	-72.4067	-73.5147	-72.1763	-72.464	-73.4307	-72.7443	-73.5715	-74.6967	-73.9634	-75.2481	-75.3443	-75.0559	-75.6975	-76.9185	-76.4396	-72.6005	-73.3338	-75.9762	-75.3018	-73.869	-73.9089	-73.6397
2018	1	4	4	16	-9.95519	-42.8183	-78.628	-77.4789	-76.1808	-75.1122	-73.9403	-73.3376	-73.5162	-73.9353	-74.557	-74.3394	-72.4511	-70.8258	-70.6875	-71.4623	-72.8736	-72.6406	-71.3394	-70.0222	-69.6427	-69.6167	-70.1513	-72.9326	-73.8432	-72.0861	-72.4914	-73.7463	-73.1906	-74.1749	-75.7454	-75.6405	-75.2498	-76.1052	-76.3135	-75.3451	-75.6239	-75.5641	-74.7745	-73.2036	-75.5195	-73.9292	-75.3229	-75.036	-73.2617
2018	1	4	4	36	-8.54993	-41.4758	-78.8559	-77.9581	-76.0318	-74.2722	-73.0794	-72.3092	-72.3203	-72.6557	-73.5705	-73.311	-71.9671	-70.9699	-70.9572	-71.083	-72.4315	-72.1985	-71.1904	-69.9778	-69.9961	-70.2005	-70.9026	-72.951	-74.6894	-72.1365	-73.1048	-73.8231	-73.9555	-74.707	-75.8192	-75.7824	-75.0929	-75.8518	-77.3619	-76.5266	-76.339	-75.5962	-76.1156	-75.4005	-75.5934	-73.5234	-76.7007	-75.4034	-73.4241
2018	1	4	4	56	-7.29315	-40.5331	-76.5522	-75.6544	-74.775	-74.167	-73.707	-73.7743	-73.3667	-74.1208	-74.4075	-73.1011	-71.9665	-72.0162	-72.6317	-72.4434	-72.2216	-71.9886	-70.7711	-69.2445	-69.9956	-70.5141	-70.7974	-72.9505	-74.5846	-71.927	-72.1625	-72.7761	-74.3741	-74.2882	-76.2378	-76.0963	-76.6631	-76.3751	-74.9539	-75.3749	-76.967	-75.282	-75.3826	-75.6097	-76.012	-76.1405	-76.1771	-74.0424	-75.8318
2018	1	4	5	16	-7.92141	-39.9051	-77.2852	-75.8639	-74.9845	-74.6906	-74.2306	-74.2978	-74.9371	-74.9584	-74.8263	-74.1481	-72.2807	-71.5976	-72.6318	-72.8623	-72.3264	-72.0934	-71.19	-70.2915	-69.2629	-69.0486	-69.4366	-71.0663	-73.8686	-71.9228	-72.1398	-71.5262	-72.6509	-74.0745	-75.2289	-76.3093	-76.9078	-76.8995	-77.3435	-76.0613	-76.5757	-75.6833	-75.2631	-75.616	-75.8195	-75.7993	-76.8793	-76.2542	-75.7914
2018	1	4	5	36	-7.60888	-38.8388	-77.1611	-76.5564	-75.2582	-74.2734	-74.4834	-74.6344	-75.2318	-75.1065	-74.9744	-74.2543	-72.3241	-71.9132	-73.4499	-73.2617	-72.4117	-72.1786	-71.4218	-70.9002	-69.3482	-68.736	-69.3963	-71.4237	-73.4591	-71.5161	-71.8143	-71.8911	-72.3301	-73.8641	-75.2354	-76.031	-77.2783	-77.7463	-77.6649	-74.9274	-76.1558	-76.3443	-75.4007	-75.9394	-75.0412	-76.3528	-75.9888	-74.2573	-74.7934
2018	1	4	5	56	-7.27677	-38.1298	-76.5986	-76.8943	-75.638	-74.5275	-74.57	-75.1398	-75.4231	-75.5491	-75.082	-74.655	-72.9551	-72.5024	-74.1856	-73.5577	-72.8333	-72.5375	-71.9482	-70.7984	-69.1627	-69.1158	-70.0901	-72.0548	-73.8784	-71.9667	-72.3695	-72.2584	-72.9876	-73.4252	-74.4174	-74.6004	-75.8429	-76.8945	-76.2187	-75.9113	-76.2899	-75.6441	-75.0797	-76.3693	-76.6977	-76.3591	-76.023	-73.6107	-74.3908
2018	1	4	6	16	-7.24676	-37.723	-75.459	-76.4036	-75.5661	-75.0419	-74.7075	-75.4029	-75.4559	-75.875	-75.408	-75.1485	-73.7208	-72.8911	-74.3022	-73.8627	-73.4314	-73.1565	-72.5253	-71.3337	-69.6142	-69.2952	-70.2904	-72.2341	-74.9901	-72.9739	-73.2852	-72.6241	-73.38	-73.202	-73.5789	-73.1209	-74.2452	-75.258	-75.1052	-77.7173	-76.355	-74.2694	-75.6151	-76.8399	-78.3863	-76.4498	-77.5533	-76.0566	-75.4367
2018	1	4	6	36	-7.24564	-37.1565	-73.7409	-75.1672	-74.9159	-75.1454	-75.1879	-75.4227	-75.4757	-75.9786	-76.1815	-75.5033	-74.0965	-72.8481	-73.8614	-74.2175	-73.7444	-73.5323	-72.608	-72.4632	-71.0159	-69.315	-70.0171	-72.4214	-75.6365	-73.3581	-73.452	-73.4556	-72.8842	-73.3454	-73.9002	-73.0987	-74.7729	-74.7072	-75.5942	-77.5751	-75.8226	-74.1213	-77.6458	-77.2161	-77.3773	-77.7783	-79.4347	-79.4095	-77.679
2018	1	4	6	56	-6.40984	-36.0067	-72.277	-74.0173	-75.0223	-75.6706	-76.3412	-76.7853	-77.2571	-77.7599	-77.5442	-76.8659	-74.7263	-72.6404	-73.7584	-74.3239	-73.2226	-72.4871	-71.7722	-69.7431	-70.4942	-71.5151	-72.4266	-74.2028	-72.9145	-72.1017	-72.9284	-73.7695	-73.5122	-72.1937	-73.2719	-74.4595	-75.8196	-75.0212	-74.4425	-77.2609	-76.2413	-76.7383	-76.9128	-76.9019	-78.5287	-79.4532	-79.3299	-77.8391	-79.1444
2018	1	4	7	16	-7.77183	-36.4265	-71.0218	-75.2746	-75.8608	-75.9857	-76.9704	-77.4145	-77.1535	-77.2376	-76.9171	-76.3435	-74.8321	-72.9555	-72.8173	-73.278	-72.1768	-72.4882	-71.6685	-70.3722	-70.0765	-71.0974	-70.8574	-74.4133	-73.584	-72.6042	-72.3268	-72.4746	-72.8375	-72.4947	-72.7697	-74.7217	-76.4822	-75.4611	-77.0906	-77.2768	-77.1941	-77.7466	-78.7551	-78.7547	-81.0307	-79.7233	-79.6572	-79.5582	-79.6134
2018	1	4	7	36	-8.54851	-36.596	-70.6051	-75.6954	-76.1141	-76.4693	-77.6843	-78.2121	-78.2233	-77.7211	-77.2122	-76.2409	-74.855	-74.0254	-73.5521	-72.4844	-71.6344	-71.4014	-70.6446	-70.2486	-70.246	-70.0944	-71.5503	-75.0434	-74.2252	-72.387	-72.4181	-71.752	-71.6885	-72.7981	-72.2356	-73.4605	-75.4774	-75.8693	-77.2063	-76.6984	-76.3412	-77.5426	-78.3577	-77.7084	-79.4771	-79.5977	-79.7173	-79.3806	-78.2371
2018	1	4	7	56	-7.79518	-35.6961	-69.8308	-75.9052	-76.282	-76.6791	-77.8522	-78.3591	-78.7681	-78.1403	-77.4848	-76.3669	-74.2273	-73.272	-73.5106	-72.5058	-71.3417	-71.6112	-70.5822	-70.3119	-70.3092	-69.1317	-71.5507	-74.8972	-74.1693	-72.4878	-72.5897	-71.9888	-71.6137	-72.1875	-71.991	-72.3652	-73.6889	-75.3032	-76.857	-76.4851	-76.6431	-77.3582	-77.6499	-77.1259	-77.5756	-78.3433	-78.2511	-78.0842	-77.5342
2018	1	4	8	16	-7.03087	-34.7014	-69.0874	-75.7271	-76.1877	-76.4591	-77.5066	-77.867	-78.1294	-77.5435	-76.9508	-75.7282	-73.2536	-72.2146	-73.2069	-72.4743	-71.0799	-71.7681	-70.7182	-70.1966	-69.9427	-69.163	-71.4145	-74.3632	-73.7166	-72.7288	-72.8044	-72.4654	-71.698	-71.3552	-71.7479	-72.1217	-72.6338	-73.7646	-75.7244	-76.059	-77.1463	-77.3767	-77.3019	-77.7331	-77.1748	-77.4844	-77.0257	-77.1862	-77.1473
2018	1	4	8	36	-7.34985	-34.7064	-69.0295	-74.9783	-75.6273	-76.0662	-76.9881	-77.1391	-76.8571	-76.1456	-75.7414	-74.1838	-72.9445	-72.9314	-73.5469	-71.7883	-70.7917	-70.5796	-70.0113	-69.5525	-69.5079	-70.4033	-72.236	-74.3053	-73.5855	-72.6475	-73.1682	-72.4156	-71.0222	-71.4334	-71.2295	-72.3391	-73.0108	-72.2695	-73.7395	-74.9776	-76.0181	-77.1438	-77.2022	-78.2543	-77.9105	-78.2018	-78.0593	-77.4585	-75.951
2018	1	4	8	56	-6.5331	-35.2505	-69.2597	-74.2662	-75.0199	-76.2964	-76.5901	-76.5317	-76.8779	-76.3757	-75.6574	-74.0998	-74.8496	-74.5225	-73.2535	-71.809	-70.7078	-70.6004	-69.5086	-69.3638	-70.3662	-71.2615	-72.6755	-74.9542	-74.2341	-73.0867	-73.1887	-72.5408	-72.5083	-72.2914	-71.1453	-71.5221	-72.6125	-73.0228	-75.6444	-75.6262	-75.4105	-76.2221	-77.5368	-76.7045	-77.0935	-77.2801	-79.4408	-76.9555	-75.448
2018	1	4	9	16	-5.98931	-35.2302	-68.9252	-73.6177	-74.0574	-74.7057	-75.4182	-76.302	-77.2763	-77.2975	-77.1027	-76.0685	-74.9339	-74.3974	-73.6519	-72.4168	-70.3734	-70.6847	-70.8491	-69.9716	-69.1943	-69.7755	-72.027	-74.5151	-74.5378	-71.8544	-72.2519	-72.7292	-72.2208	-73.2126	-72.451	-73.2175	-72.6857	-72.9209	-74.6531	-76.0319	-75.5804	-73.0165	-74.0567	-76.7486	-78.1767	-78.3606	-77.6198	-77.2302	-77.0493
2018	1	4	9	36	-7.48935	-36.1649	-70.2997	-74.1756	-74.0499	-74.4051	-75.2013	-76.1898	-76.9547	-77.1645	-77.6605	-77.0661	-75.3871	-73.7199	-73.8329	-72.9746	-70.8265	-70.3841	-70.6323	-70.027	-68.8937	-68.7421	-70.6586	-74.1098	-74.4422	-71.5674	-72.0357	-72.61	-72.0649	-72.853	-71.6179	-72.8842	-72.8674	-73.2989	-73.6022	-75.4733	-75.218	-74.715	-75.1978	-77.2548	-77.783	-77.5614	-76.2181	-76.4046	-77.098
2018	1	4	9	56	-7.92018	-36.9517	-71.903	-74.9624	-74.5854	-74.6056	-74.9622	-76.1601	-76.9459	-77.0718	-77.7354	-77.4341	-75.8598	-73.6483	-73.1331	-73.2589	-71.5295	-71.2965	-70.7072	-70.374	-69.178	-69.0055	-71.1104	-74.6454	-73.454	-71.7514	-72.4001	-72.8253	-72.806	-73.4474	-72.4423	-73.2693	-73.5616	-73.7054	-73.2206	-74.3985	-74.5776	-75.5724	-76.089	-77.3448	-77.4303	-76.7455	-75.6272	-77.0015	-76.5623
2018	1	4	10	16	-7.58822	-37.1013	-72.5342	-75.1957	-74.6932	-74.3365	-74.4208	-75.535	-76.4255	-76.8446	-77.4244	-77.1649	-76.156	-73.8607	-72.5918	-73.1991	-71.8885	-71.7811	-70.9406	-70.6283	-69.7044	-69.846	-72.265	-75.2556	-72.6326	-71.7157	-72.4432	-72.8421	-73.268	-74.0402	-73.8988	-74.1628	-74.1803	-73.9051	-73.6034	-73.9696	-74.3583	-74.9345	-76.053	-77.3873	-77.5123	-76.8402	-75.7613	-77.8299	-76.7224
2018	1	4	10	36	-7.94345	-36.8703	-72.2613	-74.8391	-74.169	-73.582	-74.0851	-74.4246	-75.0429	-76.1948	-76.6281	-76.1802	-75.8203	-73.5459	-72.8842	-72.8844	-71.7412	-70.587	-70.8142	-70.4182	-70.2272	-70.4525	-72.3899	-74.9618	-73.0288	-71.248	-71.6431	-72.0735	-72.4181	-73.1172	-73.7268	-74.2815	-74.1079	-73.8642	-74.3268	-74.7977	-74.8723	-74.8174	-76.1197	-77.517	-77.4062	-77.2108	-75.9877	-76.7919	-77.7994
2018	1	4	10	56	-9.30347	-37.3928	-73.4119	-75.1522	-74.9009	-74.4186	-75.3405	-75.1565	-75.2514	-75.8798	-75.1615	-74.6089	-73.7256	-72.3934	-72.2552	-72.5694	-71.845	-70.4814	-71.0227	-70.6267	-70.7497	-71.3938	-72.1796	-74.3327	-73.3194	-71.5387	-71.515	-71.6314	-72.4994	-72.7797	-74.2269	-74.4675	-74.1892	-73.6315	-74.5128	-75.0884	-74.8489	-75.6316	-74.5261	-75.2952	-75.8125	-74.8843	-74.8127	-75.3029	-77.0432
2018	1	4	11	16	-8.35971	-39.1709	-75.6088	-75.36	-75.1087	-74.8358	-74.8154	-75.1549	-75.3545	-75.4595	-75.5787	-75.4449	-75.399	-74.4856	-72.9864	-71.4162	-70.6919	-70.4798	-70.9164	-71.672	-72.109	-71.9156	-71.864	-74.3311	-74.7759	-72.1788	-72.2466	-72.1509	-73.1342	-73.8122	-74.26	-73.3701	-74.0077	-73.442	-73.6195	-73.4834	-74.2565	-73.9377	-75.1187	-74.1372	-74.4662	-75.4585	-74.4975	-75.49	-77.2487
2018	1	4	11	36	-7.73224	-39.7578	-75.6932	-76.0516	-75.4653	-75.0667	-75.2767	-75.8046	-75.9414	-75.6905	-75.6422	-75.2571	-75.1275	-74.6328	-73.2802	-71.0819	-70.6925	-70.7945	-71.629	-72.1961	-72.361	-72	-72.1996	-74.5621	-75.8223	-73.2799	-73.2902	-73.0663	-73.1809	-73.3854	-74.2463	-73.3405	-73.7846	-73.7867	-72.907	-73.2548	-74.5881	-74.7399	-74.3542	-73.6208	-74.4705	-73.8829	-74.0075	-75.929	-76.8766
2018	1	4	11	56	-7.13657	-40.4393	-74.7625	-76.5028	-75.8746	-75.4551	-75.8117	-76.5071	-76.6648	-76.2254	-75.2559	-74.9545	-74.9506	-73.43	-72.9776	-71.9728	-71.8137	-72.0204	-72.2476	-72.2285	-71.9118	-72.6187	-73.0277	-75.2436	-75.7906	-73.3817	-73.8289	-73.9817	-74.0881	-74.1615	-74.3555	-73.6434	-74.2863	-74.5398	-74.1934	-74.5964	-74.4228	-75.0355	-73.9738	-72.7541	-74.0357	-74.5617	-74.9773	-76.321	-76.1014
2018	1	4	12	16	-7.09456	-40.9208	-73.0874	-76.7539	-76.2933	-75.7691	-76.0209	-76.5488	-76.8112	-76.3928	-75.172	-74.9963	-75.1598	-72.6133	-72.475	-72.7055	-72.9024	-73.13	-72.6663	-72.6053	-71.8489	-73.2886	-73.4045	-75.9344	-74.9385	-73.1574	-73.775	-73.9544	-74.3882	-74.7757	-74.1709	-73.9951	-75.0569	-75.088	-75.815	-75.6161	-73.9631	-74.3273	-74.2601	-72.6341	-73.9682	-76.1703	-76.324	-76.3981	-75.9031
2018	1	4	12	36	-8.09948	-41.3185	-72.166	-76.7329	-76.2932	-75.6224	-75.9999	-76.0044	-76.2668	-76.0368	-75.8	-75.415	-75.2644	-73.1995	-72.3074	-72.2657	-72.986	-73.0461	-72.6034	-73.2124	-72.3513	-73.142	-72.8181	-75.9762	-74.0969	-73.3321	-73.3186	-72.8039	-72.9155	-73.5073	-73.5937	-74.2349	-75.1737	-74.9141	-75.4632	-74.7511	-74.022	-73.6036	-74.6279	-74.4727	-75.5059	-75.9386	-76.3229	-76.088	-76.7527
2018	1	4	12	56	-9.78091	-44.1515	-76.7787	-75.3784	-74.6246	-74.896	-76.3204	-76.6389	-76.4826	-76.3573	-76.0159	-75.8401	-74.9568	-73.6246	-72.7326	-72.1674	-72.5737	-72.2151	-70.6207	-71.2298	-71.1015	-71.9968	-72.4058	-74.9358	-74.2314	-71.3728	-72.1968	-73.1477	-73.8875	-74.1652	-74.2516	-73.6366	-74.366	-74.4205	-74.4462	-74.2575	-74.3659	-73.424	-74.7624	-76.5963	-76.8966	-76.5965	-75.8293	-75.8038	-76.6779
2018	1	4	13	16	-9.78302	-43.3161	-76.7808	-76.5321	-75.883	-76.2591	-77.16	-77.6879	-78.055	-78.4531	-78.4258	-77.6219	-76.2151	-74.1502	-72.9441	-72.7977	-72.6805	-72.4265	-72.4025	-73.1162	-73.302	-73.2552	-74.5017	-76.6129	-74.3161	-71.4047	-73.1683	-74.1561	-74.9117	-74.4672	-73.9413	-74.009	-74.529	-74.1832	-74.7059	-73.7141	-74.6599	-73.0926	-74.9492	-75.5065	-75.2782	-75.878	-75.7961	-75.7759	-76.247
2018	1	4	13	36	-9.3649	-43.233	-76.1115	-75.8418	-76.1348	-76.7831	-77.0769	-77.8979	-78.3697	-78.2025	-77.0655	-76.136	-74.6245	-72.6642	-72.6516	-72.4214	-73.1208	-73.809	-73.4291	-72.9075	-73.3236	-73.5908	-74.7535	-76.6135	-74.4161	-71.9103	-73.2372	-73.5761	-74.7372	-74.6143	-75.4881	-75.2341	-75.9503	-75.2669	-75.1775	-73.2671	-74.0771	-73.7472	-74.0183	-73.9447	-74.6529	-76.6005	-75.8725	-76.0145	-76.7969
2018	1	4	13	56	-8.91777	-43.4768	-74.9734	-75.6459	-76.0855	-76.6082	-76.9019	-77.7858	-78.2575	-77.2529	-76.3461	-74.977	-73.7796	-72.8243	-72.8745	-72.4977	-72.6528	-73.6132	-73.8404	-73.256	-72.9393	-73.5206	-74.7461	-76.7736	-75.0499	-72.7667	-73.4967	-73.4194	-74.3217	-74.2853	-75.7642	-75.905	-76.6946	-76.4794	-76.5911	-75.0021	-75.273	-75.2787	-74.615	-74.1226	-74.1459	-75.8141	-75.4833	-76.1356	-77.4414
2018	1	4	14	16	-9.39153	-43.8458	-74.5887	-75.7428	-75.994	-76.4748	-77.1873	-77.8408	-78.1869	-77.0148	-76.8408	-75.0739	-73.7299	-73.9052	-73.3063	-72.7412	-72.0168	-72.5794	-73.707	-73.9391	-73.099	-73.2824	-74.4871	-76.9333	-75.4946	-73.7999	-74.4251	-74.2823	-74.151	-73.5651	-74.9783	-75.8784	-76.2494	-76.8456	-77.4549	-76.8475	-76.765	-76.1163	-76.0411	-75.13	-74.4458	-74.8576	-75.09	-75.3372	-77.402
2018	1	4	14	36	-10.8986	-44.1594	-75.4048	-75.2817	-75.7841	-76.6209	-77.5637	-77.7984	-77.8515	-77.4749	-77.0707	-75.5968	-73.6038	-74.3026	-73.599	-72.636	-72.2048	-72.3696	-73.1831	-73.8968	-73.8523	-73.0726	-73.7956	-76.514	-75.2678	-74.6493	-75.4554	-75.276	-74.1863	-72.9877	-74.5217	-75.5997	-75.3944	-76.2631	-76.5268	-76.3147	-76.3552	-75.2928	-76.4037	-75.0739	-75.8217	-75.2993	-75.1935	-73.8512	-76.4087
2018	1	4	14	56	-11.3176	-44.055	-75.3004	-74.6538	-75.1563	-75.6789	-76.0983	-75.9143	-75.758	-76.0095	-75.2913	-74.8643	-74.2322	-75.0357	-74.6461	-72.9504	-72.7285	-72.998	-72.6599	-73.2689	-74.2713	-73.2822	-73.6912	-76.0956	-76.4414	-74.5667	-74.4306	-74.0418	-73.8943	-73.6378	-73.3922	-74.9936	-75.9399	-76.3898	-76.6535	-76.2321	-76.4819	-75.5242	-76.007	-74.2584	-74.7968	-72.3901	-74.7968	-75.2342	-75.1745
2018	1	4	15	16	-14.6682	-44.6838	-76.0339	-76.1201	-76.4132	-76.7265	-77.0412	-76.9618	-76.2821	-75.8008	-75.3966	-75.179	-75.4891	-74.8269	-73.8093	-72.8463	-72.4151	-72.5799	-73.4981	-73.5836	-73.4344	-73.911	-74.4247	-76.4103	-75.982	-73.2592	-73.6096	-73.7258	-73.3979	-72.4509	-72.3645	-74.2852	-75.4647	-76.0061	-76.8821	-76.7615	-75.894	-77.0821	-76.1203	-76.1981	-75.8128	-75.7057	-74.2978	-76.3108	-74.8585
2018	1	4	15	36	-13.2267	-44.7079	-75.5764	-75.4742	-75.8929	-76.2481	-76.4581	-76.5672	-76.2015	-75.7412	-75.7348	-75.8941	-76.1414	-75.3536	-74.5453	-73.0589	-72.4183	-72.2271	-72.8103	-73.4612	-73.5842	-73.6839	-74.1348	-75.7016	-75.3652	-72.2916	-73.4898	-73.7239	-73.9167	-73.4535	-73.4142	-75.0813	-75.4967	-75.8183	-76.0247	-75.6504	-75.9025	-76.4501	-76.1316	-76.2281	-76.3607	-77.7692	-75.7087	-75.7231	-73.5588
2018	1	4	15	56	-11.6814	-44.6073	-75.1618	-74.7664	-75.3945	-75.7916	-75.7712	-76.5923	-76.3103	-76.3106	-76.4717	-76.5472	-76.4804	-75.6508	-74.6959	-73.5027	-72.5899	-72.2312	-72.7097	-73.0047	-73.5045	-73.3949	-74.0551	-75.7685	-75.4023	-72.5405	-73.4775	-73.7116	-74.2761	-74.169	-74.3705	-75.378	-75.7696	-75.1754	-75.4782	-75.7683	-75.6338	-75.7387	-76.5562	-76.4903	-77.1438	-78.0033	-76.979	-75.6424	-74.6395
2018	1	4	16	16	-10.8569	-44.1387	-74.7978	-74.7375	-75.2818	-75.4695	-75.6376	-76.7518	-76.5535	-76.6376	-76.7987	-76.7486	-76.4096	-75.5381	-74.353	-73.6622	-72.5609	-71.9929	-72.4505	-72.892	-73.2662	-73.3241	-73.9843	-76.1793	-75.9706	-73.6322	-73.6138	-73.4948	-74.2425	-74.41	-74.8341	-75.5534	-76.1285	-75.1151	-75.2614	-76.0362	-74.7759	-75.1164	-76.9022	-76.8233	-77.3723	-77.5246	-77.7567	-76.59	-76.7001
2018	1	4	16	36	-10.0357	-43.171	-74.4373	-75.1935	-75.3191	-75.1718	-76.1355	-76.4959	-76.6955	-76.1305	-76.1241	-76.4718	-75.9235	-75.0729	-73.9715	-73.0923	-72.1376	-71.3602	-71.4199	-73.2643	-73.1569	-73.3404	-73.5191	-76.1328	-76.4562	-74.5498	-74.1046	-73.4825	-74.3247	-74.9323	-75.2516	-76.2331	-76.295	-76.2867	-75.0113	-74.7992	-73.8346	-74.3347	-76.3725	-76.3221	-76.2063	-77.2123	-78.0857	-77.4373	-76.8849
2018	1	4	16	56	-9.28046	-42.5204	-75.1477	-75.3805	-75.506	-75.7775	-76.9506	-76.8922	-76.9871	-76.1081	-75.2642	-76.3447	-75.587	-74.0036	-72.4834	-71.9182	-71.6964	-71.9659	-72.1303	-72.6137	-72.6111	-73.0039	-73.2872	-76.3197	-76.3733	-74.4669	-74.5451	-75.4934	-75.3933	-75.0588	-75.2734	-74.7893	-75.3746	-75.6804	-75.6612	-75.2397	-74.4846	-75.4034	-74.9286	-76.0298	-75.0766	-75.0356	-76.1184	-75.4701	-76.0692
2018	1	4	17	16	-9.27902	-41.7861	-74.4134	-75.4837	-75.1905	-75.1479	-76.321	-76.158	-76.0435	-74.9551	-74.9486	-76.0292	-75.0621	-73.8974	-72.9007	-72.2309	-71.7996	-72.3832	-72.6523	-72.6123	-73.2377	-73.5259	-73.0764	-76.0042	-76.8802	-74.4636	-74.3509	-75.1346	-74.9087	-74.5504	-74.9665	-75.466	-75.5542	-76.7864	-77.3091	-77.2906	-76.1324	-76.6536	-76.5238	-74.5925	-76.3735	-77.0205	-77.4963	-77.7664	-76.8637
2018	1	4	17	36	-8.35727	-40.7178	-74.6851	-75.2529	-74.876	-75.1893	-76.0274	-75.8434	-75.2683	-74.808	-75.3878	-75.6309	-74.4544	-73.541	-73.0677	-72.8794	-72.5738	-72.7177	-72.8402	-72.6955	-72.9441	-73.7976	-73.7878	-76.7784	-77.1425	-74.608	-74.6915	-74.5358	-74.7731	-75.1447	-75.1213	-75.9377	-75.9891	-76.6223	-76.2896	-75.9598	-76.1674	-76.6754	-76.4776	-75.6235	-77.311	-77.1498	-76.673	-76.5063	-77.359
2018	1	4	17	56	-8.16173	-39.5801	-74.2802	-74.827	-75.0782	-75.7265	-76.1459	-75.7107	-74.6121	-74.0472	-74.7735	-75.226	-75.0964	-73.9526	-73.8772	-73.1864	-72.8389	-72.9199	-72.8959	-72.6884	-72.7486	-73.3927	-73.676	-76.2688	-76.3195	-74.6274	-74.9647	-74.8008	-74.7034	-74.9943	-75.3056	-76.1063	-76.2022	-76.27	-76.3659	-76.1144	-76.9427	-77.0138	-76.9075	-76.3708	-76.7551	-76.3605	-76.281	-76.36	-77.4072
2018	1	4	18	16	-8.17489	-38.5255	-73.5396	-74.6099	-75.1961	-75.9281	-76.18	-75.5354	-74.2484	-73.0344	-73.5723	-74.4016	-75.5701	-74.4892	-74.7278	-73.5764	-73.4383	-73.289	-73.1185	-72.89	-73.013	-72.7358	-72.9773	-75.3816	-76.1134	-74.8275	-74.9034	-75.3416	-74.4327	-74.2	-75.362	-76.0579	-76.3501	-76.2085	-76.5668	-76.6426	-77.4707	-77.2536	-76.9121	-76.3225	-75.9997	-76.2855	-76.8476	-76.4041	-76.6002
2018	1	4	18	36	-7.73345	-37.6443	-73.1609	-74.7547	-74.7965	-75.3192	-75.6548	-75.1568	-74.2257	-72.6348	-72.754	-73.0599	-74.5006	-74.3619	-74.8308	-74.2865	-74.6928	-73.8735	-73.5355	-73.4536	-73.5137	-72.5037	-72.5777	-75.5474	-77.8064	-75.2877	-74.6827	-75.0558	-74.0209	-73.7882	-75.254	-75.8636	-76.5511	-76.0903	-75.1052	-75.2908	-76.1666	-76.6325	-75.3407	-76.3478	-76.4833	-77.1989	-77.1929	-74.4505	-75.0786
2018	1	4	18	56	-8.04659	-37.0153	-72.5319	-74.6491	-74.9003	-74.7948	-74.7117	-74.5277	-74.1201	-72.7386	-72.0203	-72.2214	-73.3481	-74.1516	-74.5158	-74.0762	-73.8544	-73.8726	-73.5345	-73.7667	-73.5128	-73.0263	-72.6815	-75.9652	-77.7241	-74.5773	-75.0192	-74.0313	-74.2528	-74.02	-74.753	-75.3626	-75.8407	-74.5424	-75.7558	-76.5694	-75.2468	-76.6549	-75.3631	-77.103	-76.401	-75.1276	-75.331	-74.2635	-74.8917
2018	1	4	19	16	-7.73318	-36.0738	-70.4388	-74.3357	-74.3775	-74.7955	-75.0264	-74.319	-74.0161	-72.8439	-71.9162	-72.0127	-72.8253	-74.1522	-74.0977	-74.2863	-74.5879	-74.292	-74.0586	-74.0814	-74.2463	-73.7597	-73.415	-76.3846	-77.0309	-74.1744	-74.2345	-74.2328	-74.3838	-74.6614	-74.7636	-74.1486	-74.0091	-75.0368	-76.5097	-77.3392	-77.1857	-77.1889	-75.8971	-77.2473	-76.0139	-76.6293	-77.4503	-76.2209	-75.4204
2018	1	4	19	36	-7.25175	-35.2154	-70.0202	-74.4405	-73.603	-74.2931	-75.0894	-74.6122	-74.079	-73.0325	-71.8117	-71.971	-72.5533	-73.9011	-74.0978	-74.1608	-74.0645	-74.2921	-74.1635	-73.9769	-74.1417	-73.3202	-73.4779	-76.1335	-75.9796	-74.0861	-74.1329	-74.5292	-75.0623	-75.2954	-75.094	-74.845	-75.1319	-75.7285	-75.5451	-76.9424	-76.8285	-77.7994	-76.2643	-76.6279	-76.98	-76.9078	-76.3291	-76.5937	-75.7064
2018	1	4	19	56	-7.79644	-35.132	-69.3924	-75.0271	-73.708	-74.5447	-75.0897	-74.7173	-73.87	-72.9909	-72.2098	-72.725	-73.5376	-74.6552	-74.5797	-74.3914	-73.8555	-74.0622	-73.9753	-74.0819	-74.0792	-73.2158	-73.6248	-75.9035	-76.2715	-74.5066	-75.1395	-75.324	-75.6583	-75.8627	-75.5722	-75.3784	-75.315	-75.8588	-75.0415	-75.8478	-75.9615	-77.5844	-76.3369	-76.2711	-77.0164	-76.5617	-75.7991	-75.4654	-74.7116
2018	1	4	20	16	-8.24871	-34.7887	-68.5047	-75.5212	-74.6837	-74.8295	-75.4163	-75.3161	-74.5735	-74.0713	-73.3949	-73.2192	-74.0527	-75.3168	-75.0948	-74.6971	-74.1821	-74.1585	-74.0298	-74.3038	-74.2174	-73.5634	-73.8886	-76.3767	-77.1998	-74.8852	-75.5187	-75.7683	-76.1546	-76.4244	-76.0554	-75.809	-75.6534	-75.9754	-75.6031	-74.996	-75.5808	-76.7067	-75.9958	-76.427	-76.5441	-76.1942	-76.5832	-74.5609	-74.2388
2018	1	4	20	36	-7.7754	-33.5825	-68.0104	-75.4876	-75.7388	-74.6912	-76.1783	-76.8318	-76.6546	-76.5711	-75.0572	-72.9762	-72.8257	-74.5085	-75.124	-74.6426	-74.5254	-74.7111	-74.4149	-74.2283	-74.2257	-73.8438	-73.8969	-77.0968	-77.2084	-74.7679	-74.2336	-75.1458	-76.2159	-76.7053	-76.5845	-76.9428	-77.7851	-76.8317	-76.5538	-75.1795	-75.7175	-75.7833	-75.1903	-76.6999	-76.7488	-76.1449	-77.3927	-75.0563	-75.7028
2018	1	4	20	56	-8.42677	-33.5011	-68.1383	-75.4061	-75.6574	-76.18	-76.725	-77.7973	-77.5153	-77.0131	-75.918	-74.3604	-72.2208	-72.6474	-74.5191	-74.4564	-74.2346	-74.6297	-73.9147	-73.5188	-73.5161	-73.6577	-73.1873	-75.3404	-76.2673	-75.083	-75.2815	-75.0421	-73.5998	-75.3454	-77.6324	-77.9907	-76.6346	-77.7749	-76.5549	-76.2274	-75.5091	-74.9468	-74.0398	-76.2822	-76.4358	-76.3553	-77.0797	-74.4293	-75.1804
2018	1	4	21	16	-8.09131	-33.5844	-67.9076	-75.8035	-75.8453	-75.6352	-75.8661	-76.5196	-76.133	-75.1073	-73.3841	-72.1405	-72.4087	-73.5682	-74.7071	-74.8538	-74.5272	-74.1895	-74.4168	-74.6489	-73.9135	-73.5316	-73.1659	-74.4815	-77.3656	-74.8863	-74.389	-74.4267	-74.3497	-74.2901	-76.6378	-76.1797	-75.4825	-75.6551	-76.8605	-76.6615	-75.1972	-75.9457	-75.6431	-76.067	-76.1213	-76.9724	-75.8467	-74.4129	-75.779
2018	1	4	21	36	-8.96301	-33.5348	-67.6277	-75.8168	-75.6492	-75.8788	-76.4656	-76.8679	-76.7115	-74.995	-73.1461	-71.8816	-73.0501	-74.7749	-75.5159	-75.3695	-75.1058	-74.454	-74.116	-73.5525	-72.7542	-72.9377	-73.0117	-75.6673	-76.8954	-74.4341	-74.0151	-74.5291	-74.9444	-75.1904	-76.8081	-76.567	-75.2237	-75.3227	-75.634	-75.5396	-74.7214	-75.7764	-76.1019	-75.5337	-75.8077	-78.0066	-76.1321	-75.7923	-76.0832
2018	1	4	21	56	-9.38261	-34.2057	-69.2826	-76.8645	-75.7966	-75.5027	-75.608	-75.9894	-76.0843	-74.3258	-72.9794	-72.364	-73.6163	-75.4876	-75.8518	-75.4751	-75.1904	-74.5177	-73.6771	-72.8415	-72.2107	-72.2266	-72.4472	-75.5425	-76.1938	-74.2716	-73.9259	-74.5421	-75.0465	-75.2118	-76.1279	-76.4704	-75.7652	-75.4117	-74.9216	-74.932	-74.92	-75.2529	-75.9056	-74.9656	-75.0121	-76.6909	-75.3604	-76.0676	-75.9314
2018	1	4	22	16	-9.03006	-34.8163	-71.6729	-78.8569	-76.8888	-75.3596	-74.4389	-74.7156	-74.5592	-73.387	-72.7944	-72.5349	-73.4522	-75.5957	-75.9599	-75.4366	-75.0891	-74.6467	-73.9736	-73.2427	-72.6957	-72.2091	-72.4506	-75.2318	-76.1019	-74.3762	-74.1221	-74.2935	-74.7978	-74.7534	-75.3423	-75.7244	-76.0403	-75.3331	-74.7646	-75.1935	-75.4958	-75.6318	-75.6438	-74.913	-74.2136	-75.1589	-74.3392	-75.9363	-75.748
2018	1	4	22	36	-8.65062	-34.9393	-73.3872	-80.5084	-78.4565	-76.3201	-74.897	-74.713	-73.7401	-73.0495	-72.8965	-71.988	-72.4865	-75.1115	-75.9573	-75.455	-75.254	-75.1466	-74.9133	-73.9939	-73.4678	-73.065	-73.5996	-76.2342	-76.6029	-74.4818	-74.6098	-74.2914	-74.6494	-75.0216	-75.8484	-75.5261	-75.405	-75.3626	-74.4932	-75.48	-75.7742	-76.9132	-75.3153	-75.5187	-74.3163	-75.9637	-74.6857	-76.5083	-75.9949
2018	1	4	22	56	-9.78091	-36.4884	-75.7737	-79.6497	-78.0165	-77.0317	-76.446	-75.6339	-74.3469	-72.7141	-72.2471	-71.4433	-71.9418	-73.6246	-74.3657	-74.8056	-75.3375	-75.2301	-74.2639	-73.2398	-73.2371	-73.2531	-74.4158	-76.3177	-76.4979	-74.5863	-74.9236	-75.7568	-75.2773	-74.0791	-76.2668	-76.3634	-75.7188	-76.5139	-74.9117	-74.6423	-75.8786	-75.3427	-73.4307	-75.5184	-75.8863	-75.1259	-74.6854	-74.833	-76.4134
2018	1	4	23	16	-10.3062	-36.6996	-76.0896	-79.8609	-78.2277	-77.5569	-77.5994	-76.3686	-74.4535	-73.3441	-73.0864	-72.5967	-72.4671	-72.6843	-73.6348	-74.3887	-75.5487	-75.2319	-74.6845	-73.6604	-73.8671	-73.6737	-74.313	-76.5289	-76.4536	-74.139	-73.9714	-74.3233	-74.0268	-73.9116	-74.909	-74.3018	-75.3788	-76.195	-76.4113	-75.4979	-75.5334	-75.6696	-74.6681	-74.6603	-75.0678	-74.757	-74.9498	-76.0757	-76.4843
2018	1	4	23	36	-10.596	-37.5965	-76.6725	-79.2503	-78.4547	-78.6005	-78.1823	-76.2815	-74.827	-74.0736	-73.6065	-73.4308	-73.3431	-73.7697	-74.9295	-74.9088	-75.0219	-74.9982	-74.2833	-73.5105	-73.7591	-73.3563	-73.8909	-75.9183	-76.7849	-74.376	-74.9827	-74.8112	-74.4807	-74.5437	-75.0149	-74.486	-75.396	-74.9145	-74.9873	-74.9058	-74.9017	-75.2029	-74.657	-73.8296	-74.6427	-75.0175	-75.433	-76.0646	-75.9469
2018	1	4	23	56	-10.3115	-38.5265	-77.0581	-78.61	-78.1074	-78.6929	-78.7354	-77.2324	-75.4429	-74.501	-74.0968	-74.0467	-73.9171	-74.4065	-75.3989	-74.9593	-74.8003	-74.6929	-74.2292	-73.8332	-73.5793	-73.2184	-73.6274	-75.6548	-76.4303	-74.1417	-74.9974	-74.7839	-74.6496	-75.2699	-75.6677	-75.3926	-75.63	-74.4362	-74.6789	-74.7103	-74.5389	-73.9375	-74.6082	-73.8435	-74.6986	-75.6258	-75.845	-75.7752	-75.4637
2018	1	5	0	16	-10.3953	-39.2802	-77.8537	-78.5471	-77.7096	-78.0229	-78.526	-77.7558	-75.8825	-74.5847	-74.4108	-74.0257	-73.8543	-74.2809	-75.1476	-75.0012	-74.9049	-74.63	-74.627	-74.3566	-73.8096	-73.5324	-73.6483	-75.2989	-76.3902	-74.1148	-74.2771	-74.2207	-74.6228	-75.1129	-75.4977	-75.7459	-75.6298	-74.436	-74.8099	-74.2262	-74.0415	-73.4	-74.8957	-74.1966	-74.8161	-75.495	-75.6486	-75.5654	-75.6594
2018	1	5	0	36	-11.3119	-39.9875	-79.4613	-79.4429	-78.1656	-77.6205	-77.307	-76.5368	-75.8361	-74.5173	-74.2597	-73.2674	-73.2425	-73.8366	-74.808	-75.4363	-74.9841	-74.8558	-74.8108	-74.3939	-74.3075	-73.9675	-73.7484	-74.5824	-77.471	-75.0097	-74.2217	-74.0606	-75.1589	-74.2323	-74.4809	-75.5381	-75.2523	-74.0402	-73.5502	-72.5477	-72.743	-74.2846	-74.8015	-74.2378	-74.716	-74.3084	-74.8208	-75.4653	-76.5593
2018	1	5	0	56	-11.29	-41.0124	-80.8003	-81.41	-80.0281	-78.5407	-77.0757	-75.8867	-75.6048	-74.6001	-73.5049	-72.8267	-72.6971	-72.8725	-73.1111	-74.6815	-74.9622	-74.7291	-73.6373	-73.7438	-73.8668	-73.6315	-73.4124	-75.1886	-76.739	-74.6964	-73.9084	-73.6426	-75.2644	-76.1175	-76.5755	-77.3186	-75.5671	-74.2503	-73.7603	-72.3391	-70.7547	-72.9245	-72.2898	-74.9714	-75.1356	-74.9374	-75.031	-75.8849	-76.7695
2018	1	5	1	16	-13.1971	-41.6633	-81.5558	-82.0608	-80.2602	-78.4588	-77.7266	-76.0141	-74.5806	-73.4713	-72.8995	-72.8494	-73.1386	-72.5811	-73.3431	-74.0761	-74.7755	-74.6472	-74.2882	-74.0806	-74.0989	-73.6543	-73.5398	-75.4207	-76.2109	-74.0769	-74.5135	-75.2655	-75.5739	-76.1656	-76.4248	-75.8334	-75.4737	-73.9501	-72.9499	-71.4161	-73.3585	-74.0134	-73.6559	-75.0926	-76.3714	-75.6682	-76.3636	-77.2227	-76.4693
2018	1	5	1	36	-13.1422	-42.3622	-81.6056	-82.1735	-80.8753	-79.1786	-77.8392	-76.3571	-75.6982	-74.9867	-75.1059	-75.0977	-74.4656	-73.2591	-73.037	-74.0212	-75.0556	-74.362	-74.4845	-74.6329	-74.4628	-74.395	-73.9665	-75.7008	-76.8057	-74.6481	-75.2054	-75.6254	-74.8972	-75.1749	-75.0625	-74.8135	-74.5405	-71.7532	-69.6617	-70.2132	-72.2508	-73.7687	-75.1853	-76.6399	-77.2858	-75.897	-76.6527	-77.2685	-76.7868
2018	1	5	1	56	-13.7535	-42.9735	-81.9448	-82.1148	-80.9213	-79.1827	-77.7805	-76.9684	-77.1261	-76.8124	-77.0991	-76.8606	-76.1029	-74.331	-73.5646	-74.1301	-75.2901	-74.6802	-74.7818	-74.8255	-74.6973	-74.776	-74.6197	-76.3331	-76.4869	-74.3293	-74.7976	-75.0264	-74.3188	-74.5833	-74.5937	-73.6176	-72.9704	-71.1401	-69.2967	-70.464	-71.078	-73.1433	-75.1336	-77.007	-77.5243	-76.2451	-76.8961	-77.1979	-76.9519
2018	1	5	2	16	-14.8762	-43.5936	-82.0415	-81.8555	-80.5574	-79.0282	-78.4006	-77.9654	-78.2697	-78.1444	-78.0542	-77.4597	-77.037	-75.3699	-74.5616	-74.2477	-75.2402	-75.4678	-75.2972	-74.9013	-74.8986	-74.9146	-74.9467	-76.8485	-75.8329	-73.6752	-74.3397	-74.5032	-74.4892	-74.5315	-74.7122	-73.9313	-72.6691	-72.4098	-71.8881	-71.2108	-71.5361	-73.392	-74.6757	-76.1831	-76.5046	-76.1543	-76.8969	-76.963	-77.0177
2018	1	5	2	36	-15.6884	-44.1965	-81.5346	-81.3696	-80.3227	-79.7357	-79.9038	-79.3429	-79.2494	-79.1869	-78.678	-77.8114	-77.0746	-76.0774	-75.0807	-74.5155	-75.2359	-76.0707	-75.8792	-75.2738	-75.1874	-75.1196	-74.6492	-76.6348	-76.162	-74.0043	-75.0092	-74.8689	-75.117	-74.455	-74.5098	-76.4597	-74.8592	-73.7653	-73.9875	-71.2229	-73.3257	-74.8807	-75.089	-75.1044	-74.3314	-75.1276	-76.051	-75.7929	-76.7613
2018	1	5	2	56	-16.8183	-44.2795	-81.9317	-81.0339	-80.4057	-81.1797	-80.7196	-80.7869	-80.3793	-80.6309	-80.5407	-79.9881	-78.0998	-76.2651	-74.745	-75.4361	-76.4705	-75.7349	-76.2762	-75.8803	-75.3751	-74.8886	-74.4182	-75.5663	-76.5589	-74.4013	-74.8827	-75.4752	-74.2577	-74.0145	-75.3255	-75.6004	-76.5124	-73.1154	-71.6626	-72.7714	-74.6649	-75.4871	-73.4969	-72.8842	-73.2627	-74.6871	-74.6683	-73.0492	-73.8082
2018	1	5	3	16	-19.8536	-44.0694	-80.7795	-80.6145	-80.091	-79.0852	-78.3112	-77.7503	-77.4474	-77.0709	-76.6666	-75.6953	-74.2257	-74.5895	-75.2677	-75.5401	-76.1557	-75.9436	-75.5428	-75.2515	-74.7463	-74.6785	-74.3128	-75.8797	-77.7118	-75.146	-75.4101	-74.6944	-73.0318	-73.2073	-72.611	-73.0478	-71.6761	-70.8743	-70.6039	-73.5451	-74.2087	-76.135	-75.5181	-76.1142	-75.7053	-74.084	-71.4902	-72.7963	-74.7746
2018	1	5	3	36	-24.7491	-45.3009	-80.9013	-80.5478	-79.8778	-78.3486	-76.758	-76.6577	-76.4595	-76.2086	-75.6578	-74.8539	-74.3893	-75.0253	-76.1433	-75.9969	-76.2775	-75.7514	-75.6646	-75.2267	-75.3078	-75.4075	-75.1465	-75.9596	-76.3375	-74.4885	-74.9489	-75.0623	-75.1709	-74.954	-74.6398	-73.4204	-71.5064	-71.4798	-70.4379	-72.3199	-73.025	-75.6973	-76.7083	-76.7761	-76.6653	-76.2834	-75.2903	-75.3334	-73.2957
2018	1	5	3	56	-24.8688	-45.3578	-80.8116	-80.4163	-79.4741	-77.6727	-75.768	-75.0187	-74.8624	-74.7371	-74.5841	-74.3456	-74.216	-74.5169	-75.7605	-75.8863	-76.0413	-75.3686	-75.3446	-75.0743	-75.3857	-75.4644	-75.2453	-76.6446	-76.2922	-74.2866	-74.6398	-75.1958	-75.546	-75.3028	-75.3892	-74.4385	-73.6678	-73.9709	-73.0122	-73.3709	-74.0134	-75.5086	-76.7504	-77.0952	-77.1311	-77.5768	-77.7253	-77.4222	-74.5899
2018	1	5	4	16	-25.1053	-45.1965	-80.2943	-80.0665	-78.9358	-77.281	-75.2716	-73.4964	-72.7538	-72.2935	-72.5383	-73.1164	-73.238	-73.2459	-74.7826	-75.5156	-75.7543	-75.0188	-74.8064	-74.8291	-74.994	-75.2612	-75.042	-77.4045	-76.9071	-74.7962	-75.0838	-74.7765	-74.629	-74.726	-74.8909	-74.8961	-75.4474	-75.7769	-75.3812	-74.876	-74.8643	-74.8672	-75.6246	-76.8725	-77.0522	-77.2361	-77.3977	-77.7622	-76.867
2018	1	5	4	36	-28.4085	-45.7569	-79.6404	-79.245	-78.1772	-77.2133	-75.0992	-73.324	-71.702	-70.802	-70.9212	-71.939	-72.7306	-72.6338	-74.1286	-75.1756	-75.6866	-74.9092	-74.8224	-74.8033	-75.031	-75.6332	-75.414	-77.4205	-76.2671	-75.2742	-75.8657	-74.3642	-74.9759	-75.0627	-75.1807	-74.7744	-75.0228	-74.9438	-74.4038	-74.0003	-73.3809	-73.4468	-74.437	-75.4866	-76.2893	-76.3634	-76.533	-76.8397	-76.5727
2018	1	5	4	56	-22.3152	-44.3746	-78.8862	-77.2346	-76.4808	-75.6216	-74.6591	-73.7214	-73.565	-73.8166	-73.7264	-73.1738	-73.5467	-73.3452	-72.9557	-73.898	-74.9324	-75.2019	-75.7432	-75.096	-76.4752	-76.2399	-76.0208	-76.6664	-76.558	-75.0416	-74.9003	-74.9691	-75.4761	-74.516	-73.3778	-75.0653	-72.5917	-73.1408	-73.7524	-74.9193	-75.7655	-75.2032	-77.0309	-75.4634	-76.3707	-75.8167	-75.0442	-76.5024	-76.8635
2018	1	5	5	16	-22.2074	-43.4292	-79.3018	-78.069	-77.6292	-77.2935	-76.3309	-75.4979	-75.5509	-75.4884	-75.2936	-74.0082	-73.753	-73.7608	-73.0572	-72.4292	-73.9871	-74.9894	-74.2744	-74.6741	-75.4252	-75.6086	-75.9129	-77.5007	-76.9933	-75.0556	-74.5896	-74.9021	-74.1819	-74.6241	-73.8625	-74.174	-73.979	-74.3398	-74.6743	-76.2889	-76.1516	-75.1653	-76.81	-75.9928	-76.0865	-77.3535	-77.9859	-77.8404	-77.4009
2018	1	5	5	36	-18.0156	-42.8387	-79.3185	-78.5881	-77.7087	-77.2264	-76.6826	-76.2893	-76.1329	-76.4264	-76.2943	-75.3649	-74.7328	-73.8612	-73.0948	-72.4878	-73.3128	-74.2942	-73.5792	-74.0208	-74.5625	-74.3272	-75.1549	-77.4336	-77.2524	-75.6259	-75.0892	-74.6378	-73.878	-74.6502	-73.334	-73.1532	-73.9871	-74.0575	-75.619	-75.7057	-75.8193	-75.8742	-76.904	-76.5188	-75.9372	-77.6286	-78.9966	-78.7172	-77.1969
2018	1	5	5	56	-19.2081	-42.8377	-78.0403	-77.1424	-76.263	-75.5923	-75.3835	-75.1367	-75.4828	-75.6716	-75.7699	-75.4685	-75.2133	-73.8184	-73.4288	-72.9893	-73.4584	-74.1675	-73.1385	-73.936	-74.4987	-73.6352	-73.9814	-76.5114	-76.8711	-75.2265	-74.5092	-74.2746	-74.1899	-73.8188	-73.4102	-73.3209	-74.6024	-74.4189	-76.151	-75.3474	-76.4502	-76.4062	-77.4253	-76.9931	-77.1674	-77.2341	-76.4177	-77.1143	-76.9697
2018	1	5	6	16	-23.952	-43.2475	-76.3773	-75.5213	-75.1025	-74.4527	-74.4114	-74.1856	-74.9086	-75.1183	-75.6563	-75.7318	-75.686	-74.3957	-73.9224	-73.0641	-73.5541	-74.033	-72.983	-73.8852	-74.5944	-73.5635	-73.4281	-75.8324	-76.4406	-74.3773	-73.6991	-73.8313	-73.9825	-73.3096	-74.4716	-74.0293	-75.4679	-75.6244	-76.5713	-75.9246	-77.0281	-76.8657	-77.7805	-77.3873	-78.0857	-77.2484	-74.3633	-75.27	-76.2911
2018	1	5	6	36	-27.5546	-43.8352	-75.2062	-75.418	-75.397	-74.9985	-75.1038	-75.1292	-75.3497	-75.9572	-76.7883	-76.801	-76.4202	-75.5696	-74.196	-72.5002	-72.9065	-73.4272	-73.2147	-73.6563	-74.3864	-73.7743	-73.7645	-76.0851	-76.7854	-74.2484	-73.997	-73.4798	-72.8718	-74.199	-75.4269	-74.1779	-75.5484	-76.6134	-77.2015	-76.9187	-76.2396	-77.3628	-77.3455	-77.3976	-77.2576	-77.8817	-76.5537	-76.2713	-75.209
2018	1	5	6	56	-30.9042	-44.6723	-73.5308	-74.8942	-74.7685	-74.7887	-75.2081	-75.6522	-75.8727	-75.1193	-74.9035	-74.6022	-75.4776	-75.1504	-73.8815	-72.1857	-72.592	-73.7408	-73.5284	-75.0168	-75.0142	-74.402	-72.9266	-76.0847	-77.7504	-74.4806	-73.7058	-73.9214	-73.4181	-74.3266	-73.4608	-74.5148	-75.99	-76.3222	-77.3291	-77.151	-76.1577	-76.2341	-76.3215	-75.9548	-78.432	-76.5436	-77.2047	-79.0161	-76.9068
2018	1	5	7	16	-24.9181	-42.4549	-71.9415	-74.8753	-74.3309	-75.0838	-75.5032	-75.6333	-75.8538	-75.7285	-75.9315	-75.9442	-75.354	-74.0846	-73.9673	-72.3762	-72.1543	-71.5235	-71.9392	-72.5901	-74.0531	-73.9643	-74.1639	-76.0658	-76.4051	-71.9942	-72.5329	-73.0731	-73.8991	-74.5929	-74.6948	-75.0925	-75.5499	-75.5575	-75.8606	-76.1954	-76.1126	-75.5503	-76.967	-77.4062	-77.7042	-78.4058	-78.6068	-77.1033	-76.3963
2018	1	5	7	36	-33.2674	-44.9418	-70.9527	-75.2056	-75.4149	-76.2307	-76.3988	-75.2936	-75.5141	-76.0169	-76.1361	-75.3742	-75.2446	-74.8755	-74.486	-73.2508	-71.7309	-72.0841	-71.7041	-71.8525	-73.5249	-73.3733	-73.9917	-76.7311	-76.0074	-72.1484	-72.2635	-72.8745	-74.0069	-73.5991	-74.099	-75.224	-75.4456	-75.9502	-75.5205	-77.0276	-76.2648	-75.3177	-76.6354	-77.182	-77.5291	-78.7626	-78.7645	-76.8886	-76.7551
2018	1	5	7	56	-33.5806	-45.1503	-70.24	-75.1838	-75.4978	-76.2717	-76.377	-75.5021	-75.8482	-76.4139	-76.5749	-75.8967	-75.7043	-75.5656	-74.7364	-73.92	-72.2534	-72.2717	-72.4989	-72.2914	-73.545	-73.3097	-73.2162	-76.6255	-76.2173	-73.345	-72.4577	-72.828	-74.0808	-73.1545	-73.8638	-74.9368	-74.7973	-75.3126	-74.8723	-76.4766	-75.5853	-74.625	-75.359	-76.4628	-76.58	-78.2504	-78.4485	-76.1934	-76.1332
2018	1	5	8	16	-24.2645	-41.6757	-69.7804	-75.3313	-75.2057	-76.1052	-76.1058	-76.1731	-76.3099	-76.6452	-76.7644	-76.2118	-75.2028	-75.0013	-74.1512	-73.3766	-72.1916	-71.5399	-72.6674	-72.8158	-73.3157	-73.2479	-73.0287	-76.1868	-75.5526	-73.3478	-72.7086	-73.5233	-74.3969	-74.1246	-74.7686	-74.8602	-74.4065	-74.7123	-74.5991	-75.1306	-74.0826	-74.3126	-74.4578	-76.373	-75.8227	-77.4281	-77.1425	-75.2139	-74.8528
2018	1	5	8	36	-14.2851	-37.0773	-69.7254	-76.0092	-75.716	-76.7203	-76.6162	-76.7881	-76.1712	-76.4018	-76.5001	-75.3193	-73.5985	-73.732	-72.9446	-72.0235	-71.0689	-70.6474	-71.419	-72.4049	-72.2767	-72.816	-73.8113	-76.2156	-73.4947	-71.3712	-72.5908	-74.5762	-74.4732	-75.5333	-75.8917	-75.4488	-75.2411	-75.7512	-75.7661	-75.1064	-73.3797	-75.6311	-75.2894	-77.0013	-76.3331	-77.1184	-75.3013	-75.5506	-74.6163
2018	1	5	8	56	-12.9493	-36.2648	-70.274	-76.0343	-76.1599	-76.4313	-77.4788	-76.9179	-75.8822	-76.0081	-77.6767	-77.1241	-75.6127	-74.9086	-72.7603	-73.2002	-72.9783	-70.3584	-71.0254	-70.755	-71.2549	-73.1552	-73.9411	-76.3454	-73.5792	-70.9322	-71.419	-71.206	-71.9404	-73.21	-74.4059	-75.8473	-76.0584	-76.2544	-77.0021	-76.4471	-77.7564	-78.2281	-77.5723	-76.1435	-75.7894	-79.2966	-78.1076	-78.4616	-77.2133
2018	1	5	9	16	-12.4239	-36.2629	-69.5392	-75.8229	-76.786	-77.2668	-76.9534	-76.3925	-76.613	-76.739	-76.1044	-75.3425	-75.0872	-72.8129	-71.9209	-71.8373	-71.7201	-70.6705	-70.1859	-71.6952	-73.242	-73.572	-74.3578	-76.5528	-73.5803	-71.9406	-72.3069	-71.9364	-72.1817	-72.9463	-74.2654	-74.8359	-75.4657	-74.7353	-75.6036	-76.2758	-76.7431	-77.374	-78.3432	-78.366	-79.3464	-79.2484	-78.7896	-77.9216	-77.3797
2018	1	5	9	36	-10.4595	-34.7382	-68.4542	-76.4338	-77.3132	-77.8358	-78.5902	-78.5318	-79.0874	-79.0458	-77.0294	-75.5556	-75.1329	-73.5494	-71.9037	-71.1291	-70.9491	-70.1299	-70.0849	-72.704	-73.2038	-74.3923	-75.1781	-77.08	-73.1751	-71.4468	-71.7894	-71.6387	-72.4151	-73.1428	-74.161	-75.1683	-74.5135	-73.9765	-75.4361	-75.3368	-76.6463	-76.9189	-77.6163	-78.155	-79.6852	-77.8463	-76.3358	-77.4561	-76.6737
2018	1	5	9	56	-10.7857	-34.6666	-68.236	-76.5088	-77.3881	-77.7852	-79.3352	-79.3396	-79.8114	-78.9952	-77.2719	-74.7093	-74.0772	-73.2475	-70.9108	-70.0316	-70.5007	-69.7023	-69.9924	-72.5486	-72.86	-74.0066	-75.0437	-77.2596	-73.9756	-71.6479	-71.9304	-71.9734	-72.805	-73.3366	-73.9962	-74.7578	-74.1285	-73.8141	-74.8633	-74.9074	-76.254	-75.7624	-76.886	-78.1155	-78.2147	-77.0896	-75.7539	-77.4586	-77.2359
2018	1	5	10	16	-11.1211	-35.2741	-68.9483	-76.5929	-77.4723	-78.0368	-79.1262	-79.3191	-79.4977	-77.9487	-76.9373	-73.7465	-72.9051	-71.9079	-69.8853	-69.0689	-70.2289	-69.7027	-70.5372	-72.1931	-73.0698	-73.9651	-75.0441	-77.4903	-75.4105	-72.3501	-72.5278	-72.7932	-72.9444	-73.3712	-74.3053	-74.3731	-74.3201	-73.8879	-74.1517	-74.6673	-75.3857	-75.5214	-77.4173	-78.6735	-77.8558	-76.9411	-77.1494	-77.8988	-78.4877
2018	1	5	10	36	-9.21747	-35.234	-70.0387	-77.16	-77.7462	-78.876	-78.8976	-79.7186	-79.4366	-77.8876	-76.939	-74.0414	-72.6974	-71.0721	-70.0545	-68.8402	-69.8328	-69.8719	-71.6485	-72.5716	-73.6787	-75.2859	-76.0508	-78.0364	-76.0842	-72.6203	-72.6751	-73.0665	-72.6598	-73.4321	-75.2016	-75.183	-74.6533	-73.962	-74.2624	-74.1967	-74.6822	-77.4045	-79.2741	-78.837	-79.6189	-76.8526	-78.2785	-78.3631	-78.829
2018	1	5	10	56	-8.90406	-35.8628	-70.8769	-76.6372	-77.014	-78.0392	-78.5842	-78.7771	-77.867	-76.7367	-76.5209	-73.8327	-72.0699	-71.4915	-70.4739	-68.5268	-68.6819	-69.4538	-70.4976	-72.3629	-73.3653	-74.7631	-76.0515	-77.8277	-75.8748	-73.5625	-73.4079	-72.543	-73.3926	-74.1649	-74.7828	-74.7643	-74.9674	-74.2761	-74.7858	-75.3482	-74.9963	-77.1951	-79.9022	-77.6854	-77.7345	-78.2135	-78.6972	-77.9444	-78.2009
2018	1	5	11	16	-7.77403	-36.4077	-72.2593	-76.7634	-77.3496	-77.8513	-78.501	-78.4845	-78.0979	-77.3863	-76.7518	-74.0636	-73.1384	-70.6756	-69.8673	-69.2812	-68.494	-69.266	-70.9379	-72.6985	-73.1774	-75.2034	-76.3871	-78.0586	-75.359	-73.586	-73.5282	-73.9583	-73.6149	-73.979	-73.8536	-74.7535	-75.3833	-76.1206	-75.5131	-77.1118	-76.9429	-77.6998	-78.8973	-79.0848	-79.5237	-80.0845	-79.2178	-76.6069	-76.2458
2018	1	5	11	36	-7.7997	-37.0196	-68.4325	-71.8478	-75.4909	-78.2329	-78.7361	-78.9289	-78.8145	-77.6842	-75.8771	-74.3614	-73.7712	-71.5178	-70.4164	-70.0187	-69.6294	-69.7313	-71.6127	-73.2686	-74.229	-75.2919	-76.2871	-78.1052	-75.1432	-74.2992	-74.4271	-73.8659	-73.7263	-73.7528	-74.3545	-74.4122	-75.7852	-76.7715	-77.3646	-78.2258	-78.3473	-78.612	-78.888	-79.6414	-79.6878	-78.5453	-77.5343	-77.9869	-77.7277
2018	1	5	11	56	-8.60347	-38.0747	-68.8803	-71.0603	-72.7562	-74.4095	-75.0801	-77.4087	-78.8854	-77.3783	-75.8434	-74.5999	-74.91	-72.6356	-71.2411	-70.5503	-70.0772	-69.907	-71.7674	-72.6276	-75.0119	-75.5303	-76.5674	-78.0924	-75.8113	-74.6903	-74.426	-74.4162	-74.3631	-74.4967	-75.3474	-75.368	-76.2546	-76.8956	-78.1696	-78.617	-78.511	-78.3256	-78.4104	-78.562	-78.9431	-78.6108	-77.7491	-78.9123	-78.4857
2018	1	5	12	16	-10.0352	-39.3808	-72.5943	-73.0783	-71.7383	-71.8422	-72.5547	-74.7995	-76.695	-75.5228	-75.5583	-74.7963	-75.3786	-73.7952	-72.0238	-70.8724	-69.813	-69.9987	-71.4194	-72.0284	-75.1664	-75.7686	-76.8895	-77.8282	-76.5966	-74.7687	-74.1769	-74.953	-74.7428	-75.2167	-75.8056	-76.5329	-76.4248	-76.5423	-77.5677	-78.1067	-77.922	-77.6185	-78.0304	-77.7629	-78.4454	-79.6188	-78.901	-78.6767	-77.8445
2018	1	5	12	36	-12.0035	-40.5744	-75.2745	-74.4395	-74.1044	-75.2761	-75.2768	-73.4596	-73.2195	-73.178	-74.2813	-74.5662	-74.0388	-74.4654	-72.4218	-70.7888	-69.4991	-70.2083	-70.959	-72.7405	-74.6432	-75.6851	-76.7012	-77.619	-76.4505	-74.7221	-74.6904	-74.3354	-74.3763	-74.9864	-75.6485	-76.5068	-76.1527	-76.003	-76.7143	-76.9657	-77.5452	-77.8282	-78.6903	-79.0509	-79.0108	-79.2655	-78.4459	-77.9756	-77.117
2018	1	5	12	56	-14.307	-41.517	-76.5311	-77.8945	-78.397	-77.789	-76.324	-75.135	-75.1043	-76.1096	-75.0145	-72.5775	-71.9454	-72.372	-71.48	-69.5329	-69.1855	-69.5806	-70.75	-73.369	-72.8639	-75.2667	-76.1782	-79.085	-75.6134	-73.4663	-74.1673	-74.7545	-75.7376	-76.1383	-77.2192	-77.3447	-76.5719	-77.3643	-77.7616	-76.8614	-77.8597	-78.0379	-79.0047	-79.9935	-80.2675	-80.2081	-77.8182	-76.9292	-76.9081
2018	1	5	13	16	-16.0859	-42.0396	-76.635	-77.5797	-78.1868	-78.1023	-78.417	-77.9608	-76.7785	-76.5276	-75.0137	-72.7861	-71.2118	-70.4868	-68.7573	-68.2759	-70.6503	-72.0923	-72.1101	-73.4729	-74.3287	-75.1612	-74.7118	-78.1421	-76.2048	-73.4349	-74.0524	-75.0715	-76.2824	-76.3717	-76.9529	-76.4476	-76.8888	-77.2968	-77.278	-78.3897	-78.174	-78.7578	-80.1355	-80.7318	-80.2994	-78.5993	-77.0883	-78.1276	-77.2092
2018	1	5	13	36	-14.5161	-41.6423	-76.4052	-77.0986	-77.7267	-78.1656	-77.915	-78.2753	-77.7003	-77.5331	-76.8567	-75.6759	-72.8245	-69.7754	-68.9672	-69.1976	-70.9439	-71.8415	-72.4666	-72.4056	-73.7848	-73.8845	-73.2466	-76.6141	-76.5088	-74.084	-74.2724	-75.548	-76.8873	-76.9869	-77.6124	-76.9657	-77.2032	-77.598	-78.7015	-78.9059	-79.0561	-78.7609	-79.0161	-78.9505	-79.4885	-78.709	-78.5458	-79.1408	-78.2535
2018	1	5	13	56	-15.2484	-42.2071	-76.2162	-77.0771	-77.6424	-78.4163	-78.1447	-77.3954	-77.8672	-77.8047	-77.7145	-76.8479	-75.0224	-70.738	-69.9088	-70.3486	-70.8177	-70.6475	-71.1888	-72.0491	-73.4911	-73.3187	-73.4764	-76.446	-76.357	-74.2595	-74.466	-75.1086	-75.8906	-76.2152	-77.4713	-77.7273	-77.9383	-78.498	-79.6073	-79.5364	-79.6816	-79.3938	-78.5602	-78.905	-79.1636	-79.5175	-78.9545	-78.2175	-78.4867
2018	1	5	14	16	-15.3517	-42.8547	-76.1101	-77.3898	-77.9341	-78.4568	-78.5411	-77.059	-77.7821	-77.4474	-77.3991	-76.4696	-75.8375	-72.7466	-71.1008	-70.7032	-71.0257	-70.6671	-69.994	-71.3149	-72.6941	-73.0869	-73.7472	-75.9421	-76.0943	-73.6307	-74.0205	-74.0739	-74.5545	-75.3894	-76.8422	-77.8837	-78.3173	-79.2826	-79.6327	-79.8499	-79.8772	-79.9822	-79.1613	-79.8599	-79.9215	-79.9096	-78.2339	-77.3261	-78.1194
2018	1	5	14	36	-12.5493	-42.7533	-76.1343	-77.7281	-78.2724	-78.1041	-78.1048	-78.0464	-77.9947	-77.2204	-76.7743	-76.2426	-74.9615	-74.6343	-72.6954	-70.7065	-71.7828	-72.1569	-70.2276	-69.7479	-71.1271	-72.6087	-72.6408	-73.9564	-75.9467	-72.7707	-73.0975	-73.6195	-74.7129	-75.9827	-76.535	-77.2544	-77.7663	-79.2631	-79.4902	-79.3355	-79.9308	-79.5491	-79.6367	-79.5497	-81.1927	-79.6045	-78.1118	-78.7356	-78.3429
2018	1	5	14	56	-14.4555	-43.9267	-76.6796	-78.1686	-78.2942	-78.44	-78.8594	-78.801	-78.6447	-77.7656	-76.168	-76.3691	-75.6114	-75.2842	-74.3922	-72.822	-72.2233	-71.2365	-70.1447	-71.1306	-72.5099	-73.1539	-72.5579	-74.0829	-75.1098	-73.2947	-74.2496	-74.9809	-75.1321	-74.9364	-75.2793	-76.6268	-78.0809	-79.1589	-79.1767	-79.8594	-80.2454	-79.5496	-78.9044	-79.7596	-80.5651	-80.3379	-79.8921	-79.8877	-80.1231
2018	1	5	15	16	-17.3425	-44.4059	-76.9494	-77.601	-78.8781	-77.8723	-79.4433	-78.9662	-77.4489	-76.3604	-76.019	-74.8593	-72.5312	-71.9947	-72.1495	-73.6153	-71.4463	-71.297	-71.6708	-73.2848	-73.3031	-71.8534	-71.7809	-74.1433	-75.7222	-73.7373	-74.504	-74.2201	-72.8168	-74.1149	-75.1668	-76.4281	-76.6814	-77.5447	-77.9654	-78.8734	-79.05	-78.9586	-79.0092	-79.0718	-79.448	-78.5407	-78.7336	-79.2236	-79.6789
2018	1	5	15	36	-17.92	-44.5019	-76.7522	-77.7388	-79.0787	-78.3452	-79.0577	-78.6643	-76.8748	-75.577	-74.6494	-73.4686	-72.669	-71.6719	-71.1986	-71.5966	-71.4585	-70.8067	-71.3899	-73.297	-74.0481	-72.6822	-72.1281	-73.4018	-75.0237	-73.6406	-73.8734	-74.3271	-72.408	-74.0596	-75.1955	-75.7032	-76.6469	-77.9498	-78.4648	-79.0955	-78.9816	-78.8694	-78.7606	-79.1212	-79.322	-78.8986	-77.854	-78.3808	-78.0722
2018	1	5	15	56	-15.9186	-44.2592	-76.698	-77.9358	-79.2548	-79.0237	-79.2546	-79.0078	-77.5324	-75.4599	-74.4904	-72.7444	-72.1751	-71.0942	-70.0137	-69.8882	-71.488	-72.0715	-72.4872	-73.4731	-73.9101	-73.8004	-73.4557	-74.6666	-75.5324	-73.9638	-74.2906	-74.9174	-73.511	-73.2371	-74.87	-75.639	-77.1169	-78.386	-79.1416	-79.1129	-79.2265	-78.9651	-78.919	-79.667	-79.0411	-78.5525	-78.075	-77.7751	-78.0443
2018	1	5	16	16	-14.2097	-44.5184	-76.8944	-78.0066	-79.3466	-79.4924	-79.7024	-78.8484	-78.692	-76.138	-74.3728	-72.3546	-70.5919	-70.181	-69.7077	-70.0219	-72.0194	-73.3776	-73.2071	-73.5649	-73.7716	-74.625	-74.4059	-76.5171	-76.8638	-75.0201	-75.3865	-75.4244	-74.6332	-73.3243	-75.4678	-76.4859	-77.9246	-78.7879	-79.4915	-78.9784	-79.3278	-79.4717	-79.0596	-79.5462	-78.8933	-78.3783	-78.4775	-78.0329	-78.7085
2018	1	5	16	36	-14.8576	-45.3966	-77.1026	-78.0054	-79.0522	-79.6377	-79.6802	-77.7375	-79.1096	-77.2046	-73.4713	-72.2906	-69.4182	-70.4101	-71.0883	-71.6329	-73.3582	-72.8321	-71.9077	-72.9146	-74.0844	-74.917	-74.1325	-76.9137	-77.2469	-76.2772	-75.738	-75.3074	-74.9056	-75.9475	-77.7536	-77.7899	-78.9957	-79.6314	-79.5341	-79.2355	-79.2576	-80.3284	-78.6988	-78.2117	-79.0985	-79.6435	-78.2082	-79.0807	-78.4575
2018	1	5	16	56	-15.1704	-44.7672	-76.8919	-78.0041	-78.0041	-79.5317	-79.5742	-78.8877	-77.852	-77.0986	-75.2497	-74.0689	-70.6731	-73.2353	-71.7152	-72.155	-74.1944	-72.2026	-72.1158	-72.5992	-72.7222	-73.8688	-74.0265	-76.8077	-75.9893	-76.0666	-74.7945	-74.1545	-76.4746	-77.6212	-78.4851	-78.8355	-79.2038	-79.5254	-78.8	-79.2342	-79.361	-79.8037	-79.1163	-78.001	-77.3175	-78.4906	-79.1491	-78.6606	-79.5031
2018	1	5	17	16	-16.9504	-44.8723	-76.3689	-77.6904	-78.1091	-79.0087	-78.9465	-78.6787	-77.9571	-76.4709	-75.4594	-74.9068	-73.2907	-72.817	-72.7624	-73.5163	-74.1948	-73.3546	-71.6975	-72.5996	-73.0367	-73.0317	-74.0269	-75.0284	-75.9799	-75.1651	-74.2828	-74.4539	-75.618	-77.4815	-77.6073	-77.7616	-78.9252	-78.7286	-78.4976	-78.5421	-78.8756	-79.4045	-79.3532	-78.2221	-79.1318	-78.5859	-78.7868	-78.8764	-76.7964
2018	1	5	17	36	-17.2195	-44.3038	-76.7635	-78.0432	-78.7969	-78.9008	-79.3202	-78.6337	-77.6399	-75.4208	-75.0794	-74.2337	-73.8947	-73.065	-73.4711	-73.5341	-74.6104	-72.828	-72.6993	-72.8477	-72.7613	-73.0285	-73.94	-75.4231	-76.2072	-75.0991	-74.6356	-75.1575	-75.4709	-76.7695	-76.7302	-77.4051	-77.9462	-78.0373	-78.4109	-78.4421	-79.1473	-79.2942	-79.2221	-78.4155	-78.6479	-77.7823	-78.4332	-78.8264	-77.6849
2018	1	5	17	56	-14.2228	-43.3171	-77.2635	-78.3128	-78.9409	-79.0867	-79.5061	-78.3171	-77.5954	-76.0882	-75.4956	-74.3777	-74.1853	-73.2928	-73.7826	-73.8456	-75.2569	-72.8254	-72.8014	-73.3476	-72.8425	-72.9841	-73.9584	-75.923	-74.7144	-73.8627	-74.0586	-74.7297	-75.0324	-75.6295	-75.5301	-76.1555	-77.0939	-77.6483	-78.2287	-78.0638	-78.586	-78.6908	-78.8305	-78.8037	-78.3372	-77.8771	-78.4184	-78.9608	-78.9503
2018	1	5	18	16	-11.4454	-42.6335	-77.6895	-78.6761	-78.9273	-79.2824	-79.2412	-78.0941	-77.5608	-76.9749	-76.0473	-75.1178	-74.3182	-73.1535	-73.6434	-74.0832	-75.5782	-74.1308	-72.8715	-73.3968	-73.0173	-72.8239	-73.9866	-76.1397	-73.2719	-72.3943	-72.8391	-73.7719	-74.2449	-74.2793	-74.3498	-74.9749	-76.5157	-77.175	-77.4546	-77.3025	-77.8636	-77.9686	-78.2001	-79.1417	-78.7012	-78.3592	-78.6777	-79.0502	-79.1445
2018	1	5	18	36	-12.0061	-42.5451	-77.978	-79.1949	-79.2786	-79.2569	-78.8387	-78.4244	-77.3468	-76.4678	-75.8542	-75.3435	-74.3345	-73.1908	-73.199	-73.7017	-75.3852	-75.9478	-74.1022	-72.8478	-72.8661	-72.7355	-73.9819	-76.3025	-74.0909	-72.5273	-72.4406	-73.6772	-73.8962	-73.4854	-73.8547	-75.1241	-76.1202	-76.5254	-76.4513	-76.7942	-77.9761	-77.7956	-77.5454	-79.0135	-78.9002	-78.1365	-78.9367	-78.6628	-78.1919
2018	1	5	18	56	-13.0519	-42.0206	-77.6629	-78.7751	-79.2775	-79.0464	-78.8377	-79.1562	-77.8692	-76.362	-75.6438	-74.7143	-75.5897	-75.3882	-72.9886	-73.8053	-75.5935	-75.7373	-75.148	-73.3702	-72.865	-72.6297	-74.295	-76.1968	-74.8239	-73.7837	-74.1157	-74.6195	-75.3619	-75.3699	-74.483	-74.4961	-76.3297	-77.2584	-78.1265	-77.8412	-77.1388	-77.7958	-77.7549	-78.2808	-78.0628	-78.346	-78.9368	-77.9301	-76.203
2018	1	5	19	16	-12.5111	-41.2705	-77.5408	-78.339	-78.318	-78.401	-77.6688	-76.6263	-76.805	-76.0306	-75.5217	-74.9063	-74.1067	-73.8005	-71.715	-72.3224	-73.5871	-74.6731	-73.7697	-74.3997	-73.0571	-73.2405	-73.9635	-75.4466	-76.481	-75.1478	-75.0823	-74.0369	-74.1802	-73.7905	-73.9944	-74.18	-74.7081	-76.9765	-77.6643	-78.3837	-77.1235	-77.5975	-77.8681	-78.7784	-77.8435	-77.6428	-77.2079	-77.1011	-76.771
2018	1	5	19	36	-10.1565	-40.2977	-77.1961	-78.5177	-78.1408	-78.3703	-78.2872	-76.8888	-76.7744	-75.8953	-75.177	-74.9594	-73.5736	-72.9114	-72.145	-71.7892	-72.6143	-74.3075	-75.0163	-74.0341	-73.2777	-74.1311	-74.7495	-75.4788	-76.8424	-74.4651	-74.143	-73.7985	-73.7192	-73.8841	-73.9418	-73.769	-75.2073	-75.9977	-77.125	-77.5124	-77.2699	-77.4534	-77.1459	-77.826	-77.6183	-77.0564	-76.9535	-77.3022	-76.9777
2018	1	5	19	56	-8.77051	-39.4351	-77.0874	-78.5136	-78.388	-78.4081	-78.9531	-77.4501	-76.4143	-75.4097	-75.1311	-74.2016	-73.3183	-72.7399	-72.4131	-71.7224	-72.1914	-73.5915	-74.8238	-74.2394	-73.5458	-74.2527	-74.1592	-75.5585	-76.653	-74.223	-73.8119	-73.5646	-73.6213	-74.2627	-74.2182	-73.883	-75.3872	-75.5594	-76.5326	-76.488	-76.5077	-76.9187	-76.8568	-76.8173	-76.678	-77.4869	-76.7328	-77.4558	-77.2541
2018	1	5	20	16	-8.63303	-38.6067	-76.1333	-78.1249	-78.6692	-78.3125	-78.8575	-77.8779	-76.3816	-75.2094	-74.868	-73.8129	-73.2645	-73.1468	-72.506	-71.6058	-72.1796	-73.2447	-73.7441	-74.5206	-74.2249	-74.2827	-73.3098	-75.421	-76.7399	-74.7943	-74.5401	-74.0046	-74.2577	-74.9123	-74.724	-74.3365	-75.3824	-76.0651	-76.9332	-76.7185	-76.777	-77.2669	-77.5848	-76.8778	-76.5157	-78.1369	-77.0419	-77.7128	-77.4853
2018	1	5	20	36	-8.8209	-37.7687	-74.1228	-77.7056	-78.6687	-78.2282	-78.2498	-78.3798	-77.4069	-75.9416	-74.3021	-74.7964	-73.6199	-73.7952	-73.1126	-71.4796	-72.4931	-73.6838	-73.5132	-74.1432	-75.2293	-74.994	-73.9583	-75.3158	-77.3393	-75.1792	-75.3803	-75.4364	-75.6895	-76.0849	-75.3468	-74.6818	-75.8669	-76.9002	-78.3994	-78.1715	-78.9242	-78.7961	-78.8387	-78.1602	-78.3897	-78.1784	-78.492	-78.4351	-77.485
2018	1	5	20	56	-8.50814	-37.3512	-74.1241	-78.1256	-78.2512	-78.6483	-78.5651	-78.3811	-78.3504	-77.0945	-75.2456	-75.9492	-74.5634	-74.1106	-74.4748	-72.5278	-72.8084	-72.9523	-73.6192	-74.3539	-75.2306	-75.6234	-75.5299	-76.0499	-77.2089	-74.3159	-75.1452	-75.62	-75.8731	-76.2685	-75.8445	-75.0748	-74.5849	-76.1417	-76.8034	-76.9942	-76.2812	-76.5719	-78.4989	-78.972	-79.6202	-79.3042	-78.7803	-78.5141	-77.878
2018	1	5	21	16	-8.08913	-37.4556	-73.2863	-77.916	-78.0416	-78.2293	-78.2508	-78.1715	-78.2455	-77.1989	-76.1875	-75.949	-74.4584	-74.5291	-73.6371	-73.1557	-72.3894	-71.9052	-72.9908	-72.9927	-74.3928	-75.2044	-75.1109	-76.3637	-77.1216	-75.1286	-75.2594	-75.4386	-75.5896	-75.0666	-75.3649	-75.8172	-76.4076	-77.0591	-76.6792	-76.3703	-77.5593	-77.1462	-78.1002	-79.0105	-79.5672	-78.9425	-79.2138	-78.126	-78.5183
2018	1	5	21	36	-7.58543	-37.0566	-72.0289	-76.9517	-77.6635	-77.8931	-77.433	-77.0397	-77.3858	-75.7112	-75.7047	-74.9428	-73.8501	-72.8529	-73.1334	-72.6938	-71.6345	-71.6946	-72.7803	-73.3893	-74.5591	-75.287	-75.9472	-77.0953	-77.2639	-74.9965	-74.3944	-74.5029	-75.117	-75.1118	-75.0073	-74.8503	-76.1867	-77.6805	-76.9026	-76.9625	-77.3828	-76.3991	-77.7662	-78.6897	-79.1417	-79.3385	-77.9329	-77.2242	-77.8523
2018	1	5	21	56	-7.56446	-36.91	-71.7357	-76.5538	-76.6794	-77.1393	-77.119	-77.0606	-76.9671	-75.7111	-75.6838	-75.1312	-74.0594	-73.2297	-73.4683	-72.3379	-71.8648	-72.197	-72.6127	-73.9755	-74.8522	-75.8104	-76.7847	-77.87	-77.0524	-74.3373	-73.8449	-74.1941	-75.0151	-74.9291	-74.152	-73.6257	-75.0486	-76.5795	-77.4577	-77.3635	-77.4169	-77.0531	-77.8135	-78.0907	-78.6186	-79.0643	-77.8384	-77.3811	-78.0694
2018	1	5	22	16	-7.79632	-37.1419	-72.1979	-76.5344	-75.8644	-75.9683	-76.5971	-76.8318	-76.2986	-75.7127	-75.4969	-74.9024	-73.8097	-73.4407	-73.2186	-72.1929	-72.5572	-72.6173	-72.5305	-73.7677	-74.1419	-75.7491	-77.205	-78.4368	-76.7177	-74.0417	-73.6543	-74.1083	-75.0993	-74.6075	-73.5161	-73.0422	-73.9941	-75.3676	-77.7122	-77.5522	-78.0114	-78.4069	-78.0416	-77.5466	-78.0092	-78.5463	-78.8256	-78.1459	-78.6642
2018	1	5	22	36	-7.84005	-37.5206	-72.6394	-76.3479	-76.0756	-75.1955	-75.5311	-75.3262	-75.0651	-74.3117	-74.5356	-73.2502	-72.5134	-71.5163	-71.8177	-72.0691	-72.7685	-72.5773	-72.7627	-72.7017	-72.4478	-74.4947	-76.809	-78.5643	-76.425	-74.3223	-73.5234	-73.6319	-74.7935	-74.7072	-73.7886	-73.4896	-74.1297	-76.1057	-77.2621	-77.9843	-78.4699	-78.5565	-78.1648	-77.5936	-77.5511	-78.6278	-79.3939	-78.4418	-78.5333
2018	1	5	22	56	-7.63002	-37.7293	-72.7435	-76.2425	-77.1219	-76.7651	-76.0539	-75.7443	-75.5879	-74.8345	-74.7443	-74.1917	-73.5597	-72.3531	-72.3405	-72.2778	-72.5584	-73.2048	-73.4949	-71.9683	-72.3425	-73.2378	-74.4006	-77.9355	-74.8534	-73.0647	-74.3596	-74.4681	-73.6407	-74.3918	-73.4732	-75.1633	-77.4783	-77.4653	-77.2608	-78.0877	-77.7358	-78.0317	-78.4776	-78.9533	-78.492	-78.2077	-79.2879	-78.7546	-79.3695
2018	1	5	23	16	-8.15241	-38.0424	-73.6846	-76.7649	-77.0161	-76.7641	-75.7388	-76.2667	-75.2728	-74.4147	-73.5917	-73.1438	-73.1399	-72.8755	-73.0722	-73.4283	-73.2902	-72.9944	-73.4938	-73.2235	-73.8071	-74.8071	-75.6558	-78.3532	-74.3241	-73.2576	-74.9114	-74.8158	-74.6526	-74.4044	-74.5063	-74.6137	-76.0525	-76.8057	-77.3833	-77.4985	-77.3296	-77.0185	-77.1793	-77.8855	-78.128	-78.0135	-77.979	-77.4563	-78.0844
2018	1	5	23	36	-8.59179	-38.7749	-74.5427	-77.1205	-77.3299	-77.0988	-76.2619	-76.371	-75.7959	-75.0844	-74.5336	-73.8554	-73.1395	-72.8124	-72.9672	-72.9883	-72.6827	-72.6172	-73.4097	-73.3069	-73.9324	-74.2833	-75.2367	-78.1854	-74.7789	-73.3908	-74.5476	-74.567	-73.5144	-73.1115	-74.0981	-74.0716	-74.9738	-75.9967	-77.0063	-77.5242	-77.6458	-76.7066	-77.4455	-77.7122	-77.0653	-77.3224	-77.5153	-77.1548	-77.864
2018	1	5	23	56	-7.81768	-39.1104	-75.0039	-76.8699	-77.0583	-76.7644	-76.6184	-76.1204	-76.2781	-75.9015	-75.2461	-74.2538	-73.7473	-73.2317	-72.8422	-72.4655	-72.432	-72.3246	-73.3056	-72.8468	-73.912	-74.3048	-74.0229	-77.2438	-74.6091	-72.7735	-74.2805	-73.6669	-72.9382	-73.1816	-74.1031	-74.4508	-75.4758	-76.9645	-77.8067	-77.9743	-78.1091	-77.0833	-77.9377	-77.6966	-76.7719	-77.6282	-77.7873	-77.8167	-78.3298
2018	1	6	0	16	-7.04299	-39.4454	-75.2971	-76.493	-76.6604	-76.2619	-76.5975	-76.0785	-76.3409	-76.2156	-75.5392	-74.3585	-74.3964	-73.9436	-73.1353	-72.5701	-72.767	-72.4503	-72.9497	-72.7212	-73.598	-74.6189	-73.5204	-76.7204	-74.4777	-72.7596	-74.3196	-73.0775	-73.4091	-73.4045	-74.1032	-74.9874	-76.5359	-77.9334	-78.3306	-77.8175	-78.3707	-77.3843	-78.1731	-77.8664	-77.3866	-78.2303	-78.4545	-78.6542	-78.67
2018	1	6	0	36	-7.71192	-40.219	-75.6729	-76.4291	-76.7012	-76.2817	-76.387	-76.4124	-76.1095	-75.9423	-75.7684	-74.7552	-74.5209	-74.2356	-73.7205	-73.1553	-73.1219	-72.8679	-72.2996	-72.9714	-72.7175	-74.2828	-74.4406	-77.4312	-75.2135	-74.0401	-74.2413	-73.4545	-73.721	-72.0589	-73.404	-74.9662	-76.6354	-77.0431	-77.0531	-76.7911	-78.2243	-77.1852	-78.1314	-78.403	-78.3471	-77.9528	-79.0958	-78.95	-78.1181
2018	1	6	0	56	-9.38783	-40.7434	-75.8831	-76.116	-76.4928	-76.3873	-76.1786	-75.9946	-76.2151	-75.8386	-75.2459	-75.0702	-74.3125	-73.6084	-73.7214	-73.1562	-72.8088	-72.4501	-71.9864	-71.7161	-72.0903	-73.865	-75.279	-78.0602	-74.4819	-72.4709	-73.3003	-73.1416	-72.0471	-72.2694	-74.3474	-76.3283	-76.2179	-77.8818	-77.159	-77.8391	-77.3879	-78.0238	-77.3997	-78.5089	-79.3951	-77.8493	-79.3064	-79.1605	-76.4442
2018	1	6	1	16	-8.55112	-41.3723	-75.9886	-76.1167	-75.8654	-76.1787	-76.3887	-76.3094	-76.0065	-75.7347	-75.3514	-75.2803	-74.732	-74.342	-74.2456	-72.5289	-73.0189	-73.3931	-73.0341	-72.4497	-72.7192	-72.5048	-73.5001	-76.386	-74.6688	-72.3306	-72.1553	-71.6043	-72.7206	-74.1129	-75.8011	-76.3639	-76.1066	-76.7816	-76.1424	-77.4586	-77.8784	-77.9442	-78.0969	-78.7169	-78.4023	-78.7664	-78.7006	-78.7589	-77.9341
2018	1	6	1	36	-10.0598	-42.2529	-76.5133	-76.2854	-76.076	-75.8031	-75.7618	-75.7872	-75.8821	-75.6312	-75.6248	-75.6584	-74.9845	-75.3273	-75.1053	-73.9957	-73.9832	-74.169	-72.9934	-73.2674	-72.3435	-73.0714	-72.8941	-76.3872	-75.202	-72.5498	-71.4898	-72.1423	-73.6961	-74.78	-75.8061	-76.201	-76.1635	-77.0084	-77.3661	-78.0126	-77.9957	-77.7578	-78.6669	-79.4934	-79.8693	-79.8702	-78.9641	-78.5829	-77.8004
2018	1	6	1	56	-10.3946	-43.0065	-75.8221	-75.6153	-75.4268	-75.1329	-75.2382	-75.1798	-75.7144	-75.5891	-75.5618	-75.5117	-75.0052	-75.2434	-74.9795	-74.6027	-74.3181	-74.1478	-73.1817	-73.6651	-72.7202	-73.4271	-72.8311	-76.8058	-75.3353	-72.9707	-71.9156	-73.16	-74.6693	-75.4416	-76.0358	-76.3994	-76.3149	-77.7433	-78.4547	-78.0543	-78.3432	-77.9562	-79.4777	-80.1814	-80.7906	-79.6243	-78.6316	-78.7656	-78.0614
2018	1	6	2	16	-10.0692	-43.7698	-75.2245	-75.2061	-75.0385	-74.9331	-75.1012	-74.7497	-75.1796	-75.2218	-75.1317	-74.8303	-74.8264	-74.5411	-74.6122	-74.2145	-74.202	-73.969	-73.4216	-73.6118	-73.2323	-73.3739	-72.8616	-76.5641	-74.5248	-72.8931	-72.7408	-73.7758	-75.2066	-75.6258	-76.5992	-76.2825	-76.7079	-78.1367	-78.8871	-78.3031	-79.155	-78.7025	-80.2767	-80.4962	-80.3072	-78.8656	-78.1086	-79.0149	-78.638
2018	1	6	2	36	-10.7926	-44.5141	-75.9689	-76.0761	-76.0132	-75.6774	-75.4687	-74.9497	-74.6887	-74.7937	-74.9757	-74.3603	-74.8588	-74.5317	-75.1052	-74.0167	-74.2554	-74.2527	-73.3912	-73.393	-73.1182	-73.4901	-72.9988	-75.5078	-73.3341	-72.1423	-73.0033	-73.8106	-75.1419	-75.0764	-76.9166	-75.5735	-77.4441	-78.1371	-79.2595	-79.6755	-80.1452	-79.7842	-80.5524	-80.6276	-79.402	-79.1933	-78.4311	-78.8901	-78.5498
2018	1	6	2	56	-12.6317	-44.3642	-76.2377	-76.973	-76.596	-76.365	-76.7843	-77.1028	-76.3184	-76.3187	-76.6054	-75.6759	-76.1745	-76.4754	-76.2115	-75.0183	-74.4195	-74.3121	-73.9741	-73.4525	-73.7011	-73.9683	-74.0004	-75.1485	-74.9032	-72.7693	-73.0021	-73.4954	-75.2454	-76.8549	-77.2295	-76.9333	-78.1757	-79.6016	-79.8864	-80.0931	-80.3534	-80.5159	-80.1325	-81.3593	-80.1337	-80.553	-79.2674	-78.1561	-78.0252
2018	1	6	3	16	-12.9483	-45.3088	-76.3448	-76.5567	-76.4939	-76.5768	-76.3681	-76.2678	-76.8443	-76.7399	-76.3985	-76.6206	-76.2817	-75.3264	-75.0625	-74.2879	-74.2126	-73.6865	-73.5578	-73.1409	-72.3426	-72.4004	-72.2232	-73.79	-74.4336	-73.1944	-73.4115	-74.1009	-75.9635	-77.4111	-77.8508	-77.4789	-78.0932	-79.9458	-80.5157	-81.2273	-81.3803	-81.0457	-81.7558	-81.4809	-81.0717	-80.2823	-78.6773	-78.9552	-78.1152
2018	1	6	3	36	-12.258	-45.2467	-75.864	-75.8037	-76.1386	-76.3682	-75.95	-76.0173	-76.2797	-75.8194	-76.1899	-76.6423	-76.5545	-75.5993	-74.7491	-74.1421	-74.1715	-73.3103	-73.056	-73.33	-72.3224	-72.4221	-72.2867	-73.6023	-75.2069	-73.6121	-73.6669	-74.6468	-75.4786	-76.5546	-78.1534	-78.5691	-79.2853	-80.2588	-80.5749	-81.3233	-81.0472	-80.757	-80.5097	-80.2056	-79.8228	-79.3994	-78.9404	-78.2505	-78.2188
2018	1	6	3	56	-11.5016	-45.1184	-74.8563	-75.0263	-75.3403	-75.4233	-75.717	-75.9727	-76.0048	-75.8795	-76.0406	-76.1789	-76.1749	-75.2197	-74.8301	-74.0765	-73.8547	-73.496	-73.158	-73.2017	-72.9478	-73.0265	-73.1215	-74.5836	-75.4554	-73.1278	-73.1537	-74.1468	-75.122	-75.7792	-77.3393	-78.9824	-80.0127	-79.9706	-80.0485	-80.5117	-80.9157	-81.4365	-80.7623	-79.854	-79.9237	-79.736	-79.2828	-77.3391	-78.323
2018	1	6	4	16	-11.909	-45.2746	-74.4262	-74.5334	-74.4496	-74.2604	-75.2241	-75.5845	-75.7631	-76.1822	-75.6733	-75.6232	-75.5355	-74.8733	-75.1538	-74.3793	-73.9899	-74.0081	-73.7957	-73.2322	-73.1458	-73.1199	-73.2777	-75.4307	-74.8016	-72.5652	-72.6958	-73.2441	-74.7693	-75.3609	-76.4757	-78.1849	-79.7254	-79.3559	-79.643	-80.3545	-81.4263	-82.3402	-81.6923	-80.6394	-80.3565	-80.3126	-79.061	-77.2737	-78.2319
2018	1	6	4	36	-13.3669	-45.6228	-75.0047	-74.4838	-74.065	-73.5826	-74.2533	-74.6346	-74.9807	-75.4626	-75.0584	-75.2177	-75.2975	-75.3262	-75.3136	-74.9578	-74.7988	-74.3982	-74.3742	-73.7898	-72.7612	-72.505	-72.3277	-75.1718	-74.0879	-72.8596	-73.2047	-72.9704	-74.0504	-75.0191	-76.6471	-76.7383	-78.7869	-78.9226	-79.8693	-81.6307	-82.048	-81.9882	-81.0233	-81.4888	-79.407	-79.5287	-78.5068	-78.2512	-77.9999
2018	1	6	4	56	-12.785	-45.7737	-74.6322	-74.7394	-74.7394	-73.6289	-73.6714	-73.7387	-74.0848	-74.462	-75	-74.9499	-75.4484	-74.7444	-74.1036	-74.1666	-74.3216	-74.3398	-74.0018	-73.7314	-73.8544	-72.8653	-72.2693	-74.7993	-74.945	-72.5651	-73.643	-72.8853	-74.3841	-75.0386	-76.1432	-76.8626	-77.8643	-78.4187	-79.6796	-81.0221	-81.6488	-80.9609	-81.1476	-81.4037	-80.8922	-78.5014	-79.7826	-78.8989	-78.6476
2018	1	6	5	16	-12.1121	-44.5773	-75.3202	-75.1133	-74.3805	-74.5263	-73.9406	-73.7985	-73.8306	-73.475	-74.013	-73.7535	-74.252	-74.1761	-74.0588	-74.2264	-74.1721	-74.0856	-73.3288	-73.0584	-72.9721	-72.6111	-72.7479	-75.6966	-75.3536	-73.6591	-72.9186	-73.4743	-75.5959	-75.7323	-76.4155	-76.9467	-76.7995	-78.2829	-78.5311	-79.0467	-80.393	-80.1995	-80.7214	-80.564	-80.0921	-79.5769	-78.8752	-76.9551	-77.7244
2018	1	6	5	36	-11.6767	-44.2048	-74.9895	-75.2223	-75.1804	-74.9912	-74.7824	-74.5984	-74.484	-73.898	-74.1848	-73.7997	-74.0469	-74.0967	-74.1677	-73.9376	-74.4276	-74.6552	-74.0659	-73.7118	-73.1648	-73.1807	-73.4641	-75.4916	-76.354	-74.3378	-73.5785	-74.8463	-75.8927	-76.6412	-77.7979	-78.2819	-77.4698	-78.5165	-77.7989	-77.7204	-78.8262	-80.3728	-80.4787	-81.0381	-80.4041	-80.0934	-79.7313	-78.9544	-77.526
2018	1	6	5	56	-10.1432	-43.6972	-75.5707	-75.7406	-75.6778	-75.3839	-75.1123	-74.8655	-74.4579	-74.4583	-74.6822	-74.1924	-74.314	-74.0497	-74.0998	-73.7859	-74.0666	-73.9592	-73.8095	-73.1623	-72.9084	-73.1128	-73.2706	-74.9211	-76.3014	-74.7402	-74.9256	-75.2726	-76.1929	-76.7403	-78.3289	-78.873	-78.5605	-78.0476	-77.7117	-77.4106	-78.8955	-80.5501	-80.0881	-80.3706	-80.1289	-80.1661	-79.6474	-79.7475	-78.3076
2018	1	6	6	16	-10.3931	-43.1306	-76.8047	-76.3675	-75.53	-75.1733	-74.9645	-74.6968	-74.331	-74.7501	-75.0368	-74.4424	-74.4384	-74.0694	-73.8473	-73.7009	-73.5209	-73.2042	-73.1592	-72.512	-72.635	-73.0278	-72.8505	-74.7105	-75.866	-75.1687	-75.7471	-75.2429	-76.6345	-76.5274	-77.8546	-78.3465	-78.6231	-77.3505	-77.944	-78.5061	-80.3317	-80.8215	-79.8752	-79.0977	-79.5365	-79.7834	-78.5318	-79.0375	-78.959
2018	1	6	6	36	-12.9479	-42.6703	-77.3285	-76.5144	-75.1953	-74.4199	-74.7974	-74.6552	-74.8548	-74.8133	-75.1	-74.5265	-74.2922	-74.2791	-73.7639	-73.6175	-73.5422	-73.7908	-73.348	-73.1195	-73.1588	-73.8657	-73.2487	-75.1296	-76.5569	-75.886	-75.6554	-75.9236	-76.8914	-76.8209	-77.1011	-77.3704	-77.3799	-77.0971	-77.6437	-80.2894	-81.3689	-81.3141	-80.2968	-79.0243	-79.7538	-79.2364	-78.0132	-78.8492	-78.6162
2018	1	6	6	56	-9.39019	-41.6251	-75.7599	-75.9927	-75.6158	-75.2591	-74.7991	-74.8663	-74.9612	-74.7103	-74.997	-74.9469	-74.8173	-74.4902	-74.6031	-74.038	-74.0674	-74.2112	-73.8731	-73.2259	-74.1027	-75.1236	-74.402	-75.5501	-78.424	-76.9156	-76.9991	-76.7439	-76.7694	-76.9083	-76.1417	-76.6204	-77.572	-76.033	-75.3234	-79.0159	-79.7814	-80.564	-81.117	-80.4727	-80.8881	-79.952	-79.8804	-79.146	-79.0177
2018	1	6	7	16	-10.96	-41.3105	-76.2828	-76.5156	-76.1387	-75.2585	-75.5313	-75.9127	-75.3794	-75.1285	-74.8918	-75.0511	-74.9215	-75.1178	-74.812	-74.3515	-74.0668	-73.8966	-73.5586	-72.3879	-73.474	-74.1809	-73.9827	-75.9683	-78.4756	-76.6399	-76.7313	-76.769	-77.1791	-77.0171	-76.9384	-77.4224	-76.4588	-76.623	-77.6165	-78.4781	-79.8479	-80.1414	-80.2238	-80.2075	-79.1863	-78.1376	-77.5848	-79.9744	-78.6241
2018	1	6	7	36	-10.6879	-40.8291	-77.3926	-76.9554	-76.2435	-74.8399	-74.673	-74.7821	-74.877	-75.6311	-75.6247	-75.4909	-75.11	-75.1597	-74.854	-74.7494	-73.6482	-73.6664	-72.9934	-73.5605	-73.516	-74.2438	-73.6478	-76.3034	-79.2991	-76.6627	-76.5108	-76.2948	-75.5824	-76.7286	-77.7073	-77.7857	-76.9419	-77.6691	-78.0901	-79.4271	-80.4517	-81.114	-80.754	-79.6626	-79.2036	-77.5635	-76.0817	-78.7965	-77.4878
2018	1	6	7	56	-10.8971	-40.3683	-76.9527	-77.0599	-76.3061	-75.2584	-74.7356	-74.1747	-74.7093	-75.5262	-75.5617	-75.4488	-74.9423	-74.8036	-74.7909	-74.3514	-73.5642	-73.9593	-73.056	-73.2881	-72.9086	-73.9295	-73.5848	-76.1147	-79.3331	-76.7173	-76.1309	-76.0979	-75.5001	-76.5606	-77.3068	-77.4635	-77.6534	-78.4696	-78.7175	-80.2565	-80.4123	-80.4391	-80.2019	-79.9471	-79.9175	-78.6879	-77.0017	-77.3277	-77.3404
2018	1	6	8	16	-12.2372	-40.1171	-75.8012	-76.8715	-76.034	-75.5935	-74.966	-74.3633	-74.7932	-75.0866	-75.2477	-75.072	-74.9005	-74.7409	-74.812	-73.8699	-73.69	-74.2944	-73.2445	-72.7648	-72.0921	-73.4062	-73.9827	-75.8427	-78.8314	-77.0269	-76.3487	-76.4337	-76.5299	-76.8702	-76.7133	-77.2365	-77.3879	-78.6749	-79.5509	-80.2001	-80.0938	-79.4919	-79.7782	-80.5319	-80.2799	-80.0319	-79.2353	-77.1658	-77.7158
2018	1	6	8	36	-13.1387	-39.8042	-75.0068	-76.2865	-75.1977	-74.9457	-74.381	-74.6785	-74.8153	-74.8156	-75.4792	-74.8638	-75.153	-75.1818	-74.876	-73.8502	-73.6493	-73.9187	-72.8479	-73.2894	-71.9467	-72.9677	-74.4445	-75.9276	-78.8405	-77.4292	-77.3792	-76.9693	-76.7382	-77.419	-77.131	-77.6491	-76.3889	-78.4747	-79.6311	-79.3117	-80.0876	-80.4645	-80.8533	-80.4627	-79.5724	-79.921	-80.5981	-78.7168	-77.5654
2018	1	6	8	56	-9.26692	-38.2356	-73.1241	-74.6132	-74.3619	-74.6333	-74.8014	-74.9943	-75.3404	-74.7127	-75.3762	-75.0749	-74.3172	-74.8694	-74.3542	-72.9097	-73.4416	-72.4548	-72.1168	-71.7208	-72.4719	-71.6085	-73.3993	-75.9293	-79.4924	-75.8827	-76.4608	-76.679	-76.5526	-76.7099	-77.1547	-77.1494	-78.1923	-78.9172	-78.7127	-78.2886	-79.1692	-80.6977	-79.2021	-80.1724	-77.6071	-78.8979	-80.0985	-79.7874	-77.7985
2018	1	6	9	16	-9.68436	-37.7109	-71.2384	-74.7165	-74.2559	-73.7945	-74.6954	-75.6211	-75.9673	-76.177	-76.3171	-76.3298	-75.2581	-74.6587	-74.1435	-72.8037	-72.7075	-72.5582	-72.9529	-72.3476	-73.6221	-73.1775	-72.6652	-76.242	-80.0186	-77.3739	-76.6412	-76.6712	-76.2412	-75.0588	-76.5425	-76.524	-78.0332	-78.4176	-78.7911	-79.4869	-80.2681	-80.0907	-79.9764	-78.94	-78.8837	-78.6676	-78.1464	-78.6913	-75.6608
2018	1	6	9	36	-8.42785	-37.2709	-71.3638	-74.6535	-74.8209	-74.548	-75.2605	-76.249	-76.5951	-76.8886	-76.3378	-75.8271	-75.6137	-74.7003	-74.2689	-73.0338	-73.7331	-71.9926	-72.3664	-72.138	-73.0984	-72.9888	-72.7696	-76.1371	-79.566	-76.1027	-75.9557	-76.0196	-76.0056	-75.9767	-77.0473	-76.8665	-77.8211	-78.6215	-79.2987	-79.6861	-79.8759	-79.6222	-79.3512	-78.8166	-78.4576	-78.3744	-78.588	-77.6182	-76.7853
2018	1	6	9	56	-7.25834	-36.918	-71.6808	-74.5518	-75.4311	-75.3885	-75.8706	-76.3776	-76.8494	-76.9753	-76.6967	-75.9557	-75.512	-75.0592	-74.23	-73.0996	-74.0083	-73.0844	-73.1232	-72.6016	-72.7246	-71.9239	-72.4586	-76.0563	-78.8348	-75.9361	-75.7371	-75.9058	-76.219	-76.871	-77.5253	-77.4962	-77.6133	-78.7409	-80.1089	-79.8236	-79.401	-79.5059	-79.4492	-78.4258	-77.5169	-77.4601	-77.8758	-76.9941	-77.617
2018	1	6	10	16	-6.46791	-36.4835	-71.6651	-74.7035	-75.6247	-75.5193	-76.2736	-76.3409	-76.6871	-76.8549	-76.9741	-76.5471	-75.8732	-75.7135	-74.3608	-73.3351	-73.2807	-74.0108	-73.2959	-72.3136	-71.1804	-71.6151	-72.4847	-76.7734	-78.2626	-76.2935	-75.741	-76.0535	-76.4322	-77.0317	-76.8751	-78.0103	-77.5253	-78.8361	-80.5839	-79.7097	-79.4307	-79.6927	-80.2381	-78.8083	-77.5593	-77.3584	-77.2374	-77.1938	-78.026
2018	1	6	10	36	-5.94917	-35.8391	-71.272	-75.2526	-75.4829	-75.0843	-76.2155	-76.1572	-76.2939	-76.713	-76.5391	-76.5099	-76.506	-75.9904	-74.9518	-73.8213	-72.5945	-73.2199	-71.7721	-70.8527	-68.7982	-72.8551	-73.7038	-77.9925	-77.8724	-75.5234	-75.4891	-75.7183	-76.2434	-77.034	-75.8216	-78.5411	-78.0114	-79.3251	-79.9193	-78.8327	-79.8099	-80.0404	-80.3194	-80.5362	-78.9203	-78.8688	-78.5567	-77.7437	-78.8768
2018	1	6	10	56	-6.26467	-35.1077	-70.1219	-75.8822	-76.0078	-75.3998	-75.0654	-74.3789	-75.9813	-75.9817	-76.0171	-75.4645	-74.2043	-74.0028	-75.372	-73.2993	-73.3287	-73.8494	-73.7626	-72.7385	-72.359	-74.0081	-75.1708	-76.947	-77.1175	-76.5482	-76.5139	-75.2774	-76.6401	-77.5353	-79.6729	-80.0893	-80.2924	-80.1406	-77.5941	-77.7638	-79.9972	-80.5418	-78.3083	-79.0485	-78.7936	-78.114	-77.6972	-75.9419	-77.8078
2018	1	6	11	16	-6.91644	-35.8642	-70.983	-75.8011	-74.7751	-75.0047	-74.9844	-75.2401	-75.4815	-75.4819	-75.2033	-75.6975	-75.6936	-74.8639	-75.1863	-74.4745	-74.1899	-74.0825	-74.4144	-74.3325	-74.4764	-74.9739	-74.671	-77.4941	-79.3454	-78.0045	-77.7661	-78.2276	-78.7949	-78.7743	-78.9554	-79.2117	-79.1271	-78.9383	-76.5168	-76.0038	-78.2689	-76.9845	-75.8103	-75.339	-75.6286	-74.525	-75.024	-76.3065	-76.8643
2018	1	6	11	36	-6.88003	-36.435	-71.5747	-75.9531	-75.4506	-75.3452	-75.0526	-75.5805	-75.3823	-75.5501	-75.2087	-75.4936	-75.4059	-75.1206	-75.2336	-75.0453	-74.9491	-74.4648	-74.7967	-75.0708	-75.5706	-75.1678	-74.8231	-78.358	-81.1801	-79.4072	-78.9595	-79.6595	-79.9571	-79.9677	-80.1639	-79.9099	-79.268	-80.2959	-78.1648	-77.4057	-77.9675	-77.7998	-77.9394	-77.1852	-78.1605	-77.6114	-76.9437	-78.1224	-77.9681
2018	1	6	11	56	-6.67071	-37.2097	-71.9726	-75.7857	-75.7228	-75.3661	-75.283	-75.6643	-75.5708	-75.6967	-75.3553	-75.4937	-75.3641	-75.4138	-75.464	-75.1501	-75.1166	-74.6952	-74.7968	-74.8405	-75.2147	-75.1679	-75.514	-78.044	-80.9991	-78.852	-78.7365	-79.2271	-79.2394	-79.5641	-79.7265	-79.9878	-79.5	-80.0522	-78.8971	-79.2368	-79.7063	-79.6623	-80.1398	-79.8068	-80.0708	-79.6371	-78.995	-79.2471	-78.8702
2018	1	6	12	16	-7.30561	-38.2006	-72.7541	-75.4994	-75.4993	-75.1426	-75.3945	-75.6292	-75.766	-75.7245	-75.4668	-75.6261	-75.7477	-75.5043	-75.4917	-74.9684	-74.8303	-74.8066	-74.5104	-74.4913	-74.5725	-75.3003	-75.8768	-77.2342	-80.1256	-77.8345	-77.824	-77.8698	-77.8165	-78.3376	-78.9575	-79.5595	-79.7652	-79.4663	-79.6592	-80.0653	-81.2156	-80.4647	-80.7981	-81.0018	-80.2315	-80.0462	-80.0979	-79.591	-79.0964
2018	1	6	12	36	-8.86559	-39.279	-73.979	-75.3425	-75.3005	-74.9438	-75.1748	-75.4095	-75.63	-75.5466	-75.4983	-75.4482	-75.8002	-74.9915	-74.937	-74.6021	-74.464	-74.8172	-74.2698	-74.6904	-74.7924	-75.5412	-75.4896	-77.1611	-80.2738	-78.2418	-77.527	-77.1196	-77.4251	-77.9278	-80.0193	-79.6446	-80.2955	-80.8788	-81.7291	-79.7449	-80.3037	-80.0366	-80.5194	-80.8044	-80.1886	-80.8518	-80.741	-79.789	-79.1267
2018	1	6	12	56	-9.05695	-40.4125	-74.1704	-74.9057	-74.6544	-74.2977	-74.8427	-74.6587	-74.8792	-75.0052	-75.1663	-74.488	-74.7353	-74.0313	-73.7674	-73.956	-74.2366	-74.3805	-74.6705	-74.7771	-75.4025	-75.4185	-75.5762	-77.9806	-79.7515	-77.7195	-77.4235	-78.377	-78.2638	-78.6618	-79.2877	-79.7505	-79.9827	-80.6706	-79.8459	-79.0133	-79.1533	-80.6659	-80.5206	-80.2821	-79.5617	-78.6545	-79.5906	-79.0573	-78.9185
2018	1	6	13	16	-10.1871	-40.2864	-74.2537	-74.6749	-75.0517	-75.1138	-75.3447	-75.2654	-75.2766	-75.4025	-75.3542	-75.4088	-74.9233	-74.638	-74.4788	-73.8299	-74.0058	-74.045	-73.3929	-74.2322	-75.2765	-75.8158	-76.7064	-78.692	-79.6367	-77.4006	-77.9315	-77.8988	-78.2853	-78.8848	-79.7799	-79.9577	-80.1793	-80.7678	-81.0234	-80.9342	-80.6554	-80.4781	-80.9292	-80.0653	-80.3626	-80.1303	-79.8681	-79.0393	-78.6075
2018	1	6	13	36	-10.6647	-41.0153	-75.1081	-75.5503	-75.3828	-74.7748	-75.2779	-75.1358	-75.6914	-75.9011	-74.9734	-75.5095	-75.2125	-74.6759	-74.3701	-73.805	-74.0438	-73.6432	-73.5564	-74.7936	-75.9215	-75.5606	-75.5927	-77.8296	-79.5326	-77.6549	-76.9955	-77.5382	-77.8803	-78.1214	-79.8172	-79.4376	-78.8481	-80.3053	-81.3069	-81.0583	-81.3341	-80.9182	-80.8619	-81.5598	-81.4441	-80.8901	-79.7772	-79.4454	-79.9163
2018	1	6	13	56	-11.7325	-41.9575	-75.5897	-75.7597	-75.5084	-74.9005	-75.4454	-75.5755	-75.9845	-75.6707	-74.8268	-74.9652	-74.71	-74.7597	-74.3073	-73.1769	-73.8972	-73.6014	-73.6402	-74.6261	-75.6284	-74.765	-75.7393	-78.3321	-79.2476	-77.8933	-77.6205	-77.8261	-77.8987	-77.9774	-79.2313	-79.4873	-79.1146	-80.941	-81.8487	-80.7601	-81.1513	-79.8015	-80.2315	-81.0218	-80.7304	-80.9323	-79.869	-79.7886	-79.9511
2018	1	6	14	16	-12.8838	-42.69	-75.401	-75.5919	-75.6338	-75.4864	-75.6964	-76.0149	-75.9842	-75.3564	-75.2244	-74.7555	-74.4166	-74.6338	-74.2861	-72.8835	-73.8341	-73.9361	-73.7655	-74.1233	-75	-74.8485	-76.8906	-79.4624	-78.6326	-77.5271	-78.4979	-78.0488	-78.0035	-78.54	-78.9561	-79.9977	-80.2272	-81.5696	-82.1631	-81.2177	-81.2687	-79.434	-80.1132	-79.5556	-79.6176	-80.6575	-80.026	-79.6448	-79.048
2018	1	6	14	36	-13.696	-43.23	-74.8941	-75.5666	-75.7969	-75.838	-75.7758	-75.8012	-75.8961	-75.6243	-75.7853	-75.3793	-75.145	-74.2526	-74.0096	-73.7166	-74.081	-74.5599	-74.6615	-74.6005	-75.3726	-75.8701	-77.0537	-79.5	-78.1297	-76.7416	-77.5843	-77.5671	-77.8227	-79.095	-79.5375	-80.1288	-80.2272	-80.7922	-81.6865	-82.4769	-82.3918	-81.8844	-81.1316	-79.825	-79.8849	-80.32	-79.8848	-79.0767	-78.7339
2018	1	6	14	56	-15.6644	-44.2562	-74.8734	-74.6037	-75.3574	-75.5032	-76.1739	-75.9899	-76.7129	-75.7082	-75.2412	-75.568	-75.4384	-74.86	-73.4654	-74.5334	-74.0603	-75.586	-76.6298	-76.9876	-77.2362	-73.8603	-74.5205	-78.4324	-79.6996	-77.6834	-77.7933	-77.7761	-78.7645	-79.304	-78.909	-79.3956	-80.2268	-80.7918	-82.4189	-82.2672	-82.3914	-81.5699	-81.0266	-80.8715	-78.9423	-79.3775	-79.5703	-79.2857	-78.4195
2018	1	6	15	16	-16.4183	-44.4867	-74.6852	-75.4624	-75.5879	-75.1056	-76.6137	-76.7438	-76.5246	-76.1481	-75.1576	-75.0656	-75.1454	-75.1951	-75.4756	-75.2873	-74.7095	-73.9321	-73.8244	-74.1822	-74.9542	-75.2423	-75.9026	-79.291	-78.2087	-75.8705	-75.8598	-76.9652	-77.5639	-78.1869	-78.8934	-79.3773	-80.2271	-79.7715	-81.6212	-82.3642	-81.167	-81.9704	-81.0242	-80.694	-80.1434	-79.456	-79.2565	-79.5973	-78.718
2018	1	6	15	36	-16.5694	-45.0356	-75.0666	-75.0481	-75.3831	-75.5289	-76.6183	-76.3924	-76.6548	-76.6551	-75.895	-75.8867	-75.1709	-74.5087	-75.0405	-75.3547	-74.9234	-73.6854	-74.6874	-75.4639	-74.7494	-74.9328	-76.7655	-78.8768	-77.7735	-76.3379	-77.0337	-77.6684	-77.4427	-77.6027	-78.6496	-79.5391	-79.5777	-79.9409	-81.0266	-81.6573	-81.127	-81.7398	-80.6993	-79.5109	-80.1014	-78.8302	-79.0231	-79.5054	-77.166
2018	1	6	15	56	-16.1926	-45.2241	-75.276	-75.0063	-75.446	-75.9058	-76.5765	-76.5809	-76.613	-76.6761	-76.3975	-75.7821	-75.5897	-74.6344	-75.1243	-75.1873	-74.8398	-74.5439	-75.9018	-76.1968	-75.3148	-75.0795	-76.8703	-78.144	-77.9821	-76.479	-77.455	-77.1476	-76.9425	-77.3168	-78.2878	-79.2194	-79.4748	-79.3335	-79.6732	-80.186	-80.6111	-80.4911	-80.7142	-79.7426	-80.4774	-78.968	-79.1271	-79.3085	-77.3714
2018	1	6	16	16	-15.3045	-45.1526	-75.1417	-75.2489	-75.5839	-75.8972	-76.6934	-77.0957	-76.4787	-76.479	-76.5145	-75.0406	-75.246	-73.9976	-74.6969	-74.4667	-74.4123	-74.8493	-75.4744	-75.6646	-75.8295	-75.4686	-76.7151	-77.9888	-78.2888	-76.092	-76.8194	-76.3937	-76.8822	-77.3877	-78.5025	-78.9631	-79.3499	-78.4621	-78.6707	-79.1705	-79.1513	-79.3187	-80.1315	-79.6444	-79.5026	-78.2417	-78.6621	-78.8694	-78.1627
2018	1	6	16	36	-14.387	-45.1144	-74.9779	-75.2945	-75.5457	-75.6496	-76.8436	-77.0784	-76.4824	-76.4408	-76.3088	-74.8768	-73.9516	-72.0332	-72.8162	-72.9629	-73.4738	-73.7433	-73.7402	-75.2077	-75.7913	-75.2001	-76.4466	-78.2437	-78.2473	-76.0189	-76.414	-77.0066	-77.8854	-77.5819	-79.2283	-79.4684	-78.7973	-78.7499	-79.116	-79.2051	-77.3454	-79.2822	-78.2575	-77.2704	-76.0289	-75.6055	-76.9557	-77.7758	-76.7683
2018	1	6	16	56	-14.9101	-45.0095	-75.5011	-75.6083	-75.8595	-75.754	-76.4246	-76.2406	-76.5868	-76.3359	-75.3663	-75.8187	-74.6841	-73.6032	-72.7112	-71.3923	-71.7986	-73.3243	-74.3681	-76.359	-74.8489	-74.3623	-74.7713	-76.6731	-77.6189	-75.7046	-75.6809	-76.1689	-76.3148	-76.3254	-77.553	-79.9916	-80.6814	-80.0059	-78.8017	-77.5299	-76.5076	-79.1773	-77.5244	-76.642	-76.0287	-76.4428	-75.6992	-75.5771	-73.8368
2018	1	6	17	16	-14.2823	-44.905	-75.292	-74.9804	-74.7082	-75.5449	-75.9015	-76.2409	-75.5402	-75.2893	-76.0994	-76.1331	-75.5219	-74.8597	-73.3396	-72.0207	-71.9035	-71.8589	-73.4262	-74.6843	-75.5819	-75.5141	-75.0856	-77.3015	-78.2141	-74.5728	-75.1509	-76.7588	-77.7026	-77.0068	-78.0198	-79.1871	-78.3804	-79.2199	-78.4863	-77.9966	-78.5262	-79.8877	-77.9129	-77.5433	-76.5376	-75.9523	-77.095	-76.4389	-76.3129
2018	1	6	17	36	-12.6492	-44.4654	-75.5014	-75.2736	-75.3992	-75.1681	-75.3781	-76.1572	-76.2521	-75.9174	-76.1623	-75.7772	-75.522	-74.2736	-73.6328	-72.3976	-72.092	-72.3196	-72.9865	-74.7681	-75.9798	-75.4095	-74.646	-78.0134	-78.5185	-76.0987	-75.6015	-77.1443	-77.709	-78.3893	-79.1928	-78.9992	-79.2178	-79.3564	-79.9575	-77.953	-77.5384	-78.1068	-78.7379	-78.1618	-77.4674	-76.1596	-76.128	-76.8951	-75.8486
2018	1	6	17	56	-11.9714	-43.9551	-75.0749	-75.182	-75.6217	-75.6418	-75.9356	-76.5053	-76.9143	-76.2237	-75.6939	-75.7066	-75.5142	-74.7473	-74.295	-73.2901	-72.6914	-73.3377	-73.6278	-74.7393	-75.2392	-75.6948	-75.036	-77.7544	-78.4274	-76.4766	-76.2144	-76.857	-76.6889	-77.9742	-79.4108	-78.5182	-78.5909	-77.9704	-78.878	-77.0219	-76.4367	-76.8583	-77.8753	-77.1813	-76.7094	-76.0372	-75.2958	-75.7052	-74.9093
2018	1	6	18	16	-12.2983	-43.4445	-74.7317	-75.0483	-75.3833	-75.9478	-76.3253	-76.3926	-77.0318	-76.2365	-75.6439	-75.9706	-75.4223	-75.3045	-74.58	-74.643	-74.3374	-74.3974	-75.1481	-74.7103	-74.2889	-75.2261	-74.9232	-76.5738	-78.2699	-75.4294	-75.9919	-76.1238	-76.0076	-76.7957	-78.4684	-78.0334	-77.9091	-76.9745	-77.3718	-77.0077	-76.3445	-76.1515	-76.6966	-76.7351	-75.7139	-75.8273	-75.8708	-75.3635	-75.3009
2018	1	6	18	36	-13.2817	-43.0251	-75.3173	-75.4664	-75.5291	-75.4237	-75.8012	-75.6381	-76.8427	-76.508	-76.2922	-76.1793	-75.1494	-74.7176	-74.1606	-75.731	-76.556	-75.5483	-76.7387	-75.2749	-74.1207	-73.4876	-73.5406	-75.7984	-78.3557	-74.7845	-75.0381	-75.7747	-76.7632	-77.033	-77.5329	-78.1741	-79.6129	-78.6387	-78.9049	-78.8476	-77.2099	-75.4488	-77.3841	-78.5069	-76.5874	-76.2505	-77.3154	-77.5805	-77.0647
2018	1	6	18	56	-15.6892	-43.0248	-76.1545	-75.8849	-76.2617	-76.1562	-76.9525	-76.8941	-76.7378	-76.6125	-75.7685	-75.9697	-75.4632	-75.1361	-74.9978	-75.312	-76.3464	-77.1184	-77.1572	-76.0075	-74.1204	-74.0108	-74.1685	-78.206	-78.3556	-76.0406	-76.5036	-77.2402	-78.124	-78.3938	-79.1031	-78.4881	-78.9847	-79.2667	-80.2657	-78.01	-79.1989	-77.8564	-78.8496	-77.774	-77.6342	-77.1926	-76.6871	-76.4288	-77.2739
2018	1	6	19	16	-17.3428	-43.1081	-76.1332	-76.1775	-76.4497	-76.9723	-76.8264	-76.8727	-77.2398	-76.277	-76.3753	-74.7968	-73.5575	-74.3819	-74.0342	-73.7203	-75.5922	-76.6782	-77.8686	-77.2423	-76.7163	-75.9785	-74.4612	-77.1377	-77.8459	-75.9709	-76.3371	-76.8696	-77.7508	-78.1226	-78.531	-78.5987	-78.8674	-78.2627	-79.0761	-79.5203	-78.2291	-78.53	-77.8667	-76.9398	-76.6407	-76.8088	-76.0596	-76.4005	-76.7696
2018	1	6	19	36	-15.011	-41.9697	-76.2301	-76.421	-76.5047	-76.6505	-77.1536	-76.6346	-76.6039	-76.4786	-76.6816	-74.4121	-73.9475	-73.6622	-72.8539	-72.2469	-74.6213	-75.1839	-77.4421	-77.5067	-76.2478	-74.3794	-74.2859	-76.439	-76.998	-76.1095	-76.7766	-76.9374	-77.1698	-77.9707	-78.7139	-78.2166	-78.4382	-78.5135	-77.9009	-78.8194	-77.5067	-78.5903	-76.8198	-76.4267	-76.6482	-76.9578	-77.2159	-76.806	-76.7328
2018	1	6	19	56	-12.4994	-40.9028	-76.4194	-76.5894	-76.5894	-76.798	-77.2174	-76.8449	-76.6258	-77.0658	-76.85	-75.2296	-75.3512	-73.9563	-73.127	-72.1222	-73.4707	-73.9286	-76.0402	-77.2773	-75.83	-74.7782	-75.564	-76.9005	-77.5602	-76.8604	-77.0437	-76.7256	-76.6018	-77.0236	-77.6284	-76.8508	-77.3733	-77.9382	-77.3511	-77.6992	-76.2167	-77.6432	-76.9162	-76.5495	-76.6013	-76.6701	-76.9654	-76.4268	-75.7544
2018	1	6	20	16	-11.9054	-40.2879	-76.1395	-76.8329	-76.7492	-76.9368	-77.0631	-77.1722	-77.1833	-77.2674	-76.5491	-75.9547	-76.0763	-74.2835	-73.894	-72.5751	-72.9814	-73.9208	-74.7134	-76.1599	-75.4873	-75.9639	-76.5822	-76.9347	-78.4982	-77.5889	-77.0914	-76.76	-76.4008	-76.7174	-76.7725	-75.9297	-76.8971	-77.3836	-77.4511	-77.9034	-76.4466	-77.3763	-78.377	-77.6308	-77.3551	-76.7698	-76.633	-76.2909	-75.5134
2018	1	6	20	36	-12.9523	-39.8482	-75.1136	-77.2727	-76.9795	-76.5809	-77.084	-77.2141	-77.4974	-76.8068	-76.0467	-75.8291	-75.7414	-74.3464	-74.1662	-72.9101	-73.9026	-74.8002	-74.3366	-74.5478	-74.7126	-75.1683	-75.4935	-75.825	-78.0379	-77.3511	-76.9583	-77.318	-76.349	-77.8384	-77.7309	-76.9136	-77.4632	-77.8501	-77.7053	-79.1006	-79.1277	-78.6752	-79.93	-79.071	-79.154	-77.961	-78.0233	-77.2677	-77.3775
2018	1	6	20	56	-12.3238	-38.9056	-74.171	-77.7957	-77.2932	-77.3133	-77.6071	-77.4231	-77.3924	-77.0158	-77.3025	-76.8755	-76.9972	-77.1726	-75.5268	-74.5847	-75.996	-73.753	-74.5455	-75.2802	-75.0263	-73.2835	-73.8181	-76.9762	-76.7814	-75.8852	-75.5971	-75.9568	-74.4643	-75.7444	-76.6838	-78.4837	-75.1598	-75.9654	-77.0769	-75.9597	-77.5571	-77.1046	-77.836	-77.8145	-77.4788	-77.7514	-76.9762	-76.3252	-77.0631
2018	1	6	21	16	-12.4288	-38.9059	-74.1713	-78.11	-77.5028	-77.7323	-77.0839	-77.214	-76.9739	-77.1208	-76.7793	-76.143	-75.8459	-76.3353	-76.0505	-74.4803	-75.1588	-74.6954	-74.9646	-74.2336	-74.7125	-74.0166	-74.6559	-77.814	-77.464	-75.8483	-76.3792	-77.0451	-77.2742	-78.549	-78.9025	-79.3396	-78.8776	-78.8774	-78.5918	-79.0441	-79.0483	-77.6773	-78.8037	-78.5992	-78.5591	-78.6646	-78.9908	-78.5465	-76.647
2018	1	6	21	36	-12.1808	-38.302	-72.3948	-77.1501	-76.4382	-76.7934	-76.6265	-76.6519	-76.5374	-76.7052	-76.657	-76.3137	-76.1841	-75.9826	-75.4675	-74.3579	-73.8848	-74.3637	-74.1093	-73.5877	-73.5432	-74.4804	-76.1457	-78.1313	-78.197	-76.1728	-77.0546	-77.1423	-77.7722	-78.9659	-79.1779	-79.6906	-80.3988	-80.1289	-79.3511	-80.0184	-78.5909	-78.8733	-79.8507	-78.7879	-78.0885	-77.579	-78.6513	-78.0109	-77.5262
2018	1	6	21	56	-12.0592	-37.8244	-71.8336	-77.4054	-76.7773	-76.9859	-77.154	-77.2841	-77.1905	-76.9396	-77.1007	-76.2968	-75.9788	-76.531	-75.4506	-74.697	-74.161	-74.4305	-73.8412	-74.199	-73.9451	-73.8982	-75.1866	-78.7844	-78.3882	-76.05	-76.6597	-77.0532	-77.2018	-78.351	-78.563	-79.6592	-79.0099	-79.1167	-78.3701	-78.5272	-76.9422	-78.429	-79.8746	-78.6675	-78.1091	-77.7694	-78.4468	-78.1543	-78.2408
2018	1	6	22	16	-11.5696	-37.3139	-72.2443	-78.0046	-77.7533	-77.5222	-77.816	-78.1345	-78.1038	-77.5178	-77.7627	-76.5401	-76.2011	-77.0883	-75.9869	-75.1286	-74.7812	-73.92	-73.7076	-74.526	-74.4396	-73.8274	-73.9433	-79.2789	-78.6103	-75.9189	-76.2536	-77.2101	-76.992	-78.0627	-78.5101	-79.3321	-77.0725	-77.8336	-77.218	-77.4269	-76.3002	-78.1402	-79.8872	-78.9681	-78.9203	-79.1827	-78.6693	-78.6649	-77.8093
2018	1	6	22	36	-10.5017	-36.5601	-72.2861	-77.7114	-77.6904	-77.1244	-77.5647	-77.8832	-78.0618	-77.6643	-78.0139	-77.1053	-77.3736	-76.858	-76.3847	-75.1076	-74.5299	-72.6637	-73.0794	-73.3325	-73.602	-75.1255	-74.7598	-78.9019	-79.3146	-76.3141	-76.8165	-77.5739	-77.6464	-78.5809	-79.4369	-79.0464	-77.2971	-78.6366	-78.0026	-79.1151	-78.0432	-79.936	-80.7042	-79.8085	-79.5147	-79.6937	-78.4365	-78.115	-76.6649
2018	1	6	22	56	-10.1874	-36.1411	-71.6577	-77.9205	-76.5386	-76.81	-76.7269	-77.0454	-77.0147	-77.1406	-77.1761	-75.7441	-76.117	-76.5436	-76.2797	-74.5839	-75.3671	-74.7572	-73.2885	-72.39	-74.0205	-74.9158	-75.0736	-77.8548	-78.8954	-76.1044	-76.0833	-77.6782	-77.4367	-78.5806	-78.8084	-79.8836	-79.0764	-81.2534	-80.5148	-80.3709	-79.6131	-79.8309	-79.4475	-79.18	-78.4675	-77.1808	-77.5986	-78.4287	-78.0254
2018	1	6	23	16	-9.66424	-36.1414	-72.2861	-78.4442	-77.4811	-76.2869	-75.9944	-76.5222	-77.1196	-77.455	-77.5951	-77.1053	-76.7454	-76.5439	-76.8034	-75.7358	-75.7861	-75.909	-73.9169	-73.7512	-73.7067	-74.3927	-75.1785	-76.9129	-77.5586	-76.0995	-76.2693	-76.9668	-77.0236	-77.7645	-78.4868	-77.762	-78.8155	-79.2787	-78.2313	-78.362	-77.8162	-77.0733	-76.7629	-77.8379	-77.2169	-78.1384	-78.1901	-78.2329	-78.1622
2018	1	6	23	36	-9.97846	-36.7278	-73.1657	-79.1353	-77.9209	-77.2711	-76.6017	-76.2502	-76.5545	-76.5967	-77.009	-76.7077	-76.955	-76.6278	-76.657	-75.9662	-75.7863	-75.1345	-72.7027	-73.8561	-74.4816	-74.3719	-75.1996	-77.6458	-77.9011	-76.2618	-76.2355	-77.2074	-76.8482	-77.8194	-78.1728	-78.1592	-78.9071	-78.4017	-78.2569	-78.2961	-78.203	-78.3836	-78.4212	-78.9915	-78.1507	-78.2931	-78.0884	-77.8614	-78.3481
2018	1	6	23	56	-10.1877	-37.1464	-74.359	-79.6796	-78.1092	-77.1872	-75.9735	-75.5382	-75.5075	-75.3822	-75.9202	-75.6816	-76.3058	-76.1671	-76.1544	-75.024	-75.4302	-74.3806	-73.226	-74.1491	-74.5861	-74.2252	-75.5764	-78.6717	-77.8959	-75.7488	-75.8898	-76.9484	-76.7433	-77.5916	-77.7984	-77.8664	-78.0933	-78.1789	-78.2674	-78.699	-79.009	-79.2711	-79.547	-79.0103	-78.6377	-78.79	-78.0749	-77.6831	-78.1962
2018	1	7	0	16	-10.02	-37.4393	-75.4265	-79.47	-78.2137	-76.4332	-74.9682	-74.7005	-74.586	-74.5444	-74.9987	-74.7392	-75.3215	-75.7899	-75.7354	-74.2909	-74.5715	-73.7104	-73.8748	-74.2745	-74.4393	-74.2459	-76.0367	-79.1948	-77.7775	-74.7801	-75.4053	-76.189	-76.2459	-76.5708	-76.7122	-75.8773	-76.5618	-77.7862	-78.2145	-78.3064	-79.1659	-79.1137	-79.4942	-78.3553	-78.5979	-79.2217	-78.4017	-78.0359	-78.0125
2018	1	7	0	36	-10.0198	-38.0254	-75.908	-78.7998	-78.402	-76.3075	-75.1775	-74.3863	-74.2509	-74.2931	-74.6426	-74.3831	-74.8398	-75.9573	-75.5887	-74.6257	-73.4198	-73.1449	-72.8697	-73.3321	-74.4601	-74.3714	-76.0576	-78.9644	-77.9064	-74.1438	-75.0963	-75.5608	-75.4054	-75.3532	-74.9529	-73.7197	-75.6268	-77.0321	-78.4531	-77.0105	-78.4096	-78.9255	-79.6852	-78.8054	-78.9983	-79.0408	-78.8701	-78.795	-78.295
2018	1	7	0	56	-11.6952	-39.2821	-75.8037	-80.0565	-78.9258	-76.936	-76.2247	-74.9101	-74.2513	-73.8747	-74.5383	-75.1163	-75.3636	-75.539	-75.275	-74.2074	-73.1062	-74.5063	-73.2888	-71.1341	-72.8902	-72.9061	-75.3251	-78.232	-75.1853	-74.4586	-75.3064	-74.9335	-76.0343	-76.2962	-75.2678	-75.7095	-77.1979	-77.661	-76.3602	-77.0113	-77.0494	-77.356	-79.7907	-78.9109	-79.3132	-79.9838	-79.0803	-78.6911	-78.9239
2018	1	7	1	16	-11.2762	-39.7005	-77.4784	-80.1609	-78.7162	-77.2498	-76.3291	-75.538	-76.0307	-76.4916	-76.5271	-77.3145	-77.6665	-77.5278	-76.7404	-75.3587	-74.2575	-73.8779	-73.0792	-72.8088	-72.5759	-73.534	-75.3249	-77.4989	-75.9111	-73.8323	-73.9631	-74.9977	-75.824	-76.8082	-76.8865	-75.5335	-76.6032	-78.1651	-77.6121	-77.4996	-77.2993	-77.6005	-77.6283	-78.4833	-79.2991	-79.3732	-79.0636	-78.4624	-78.9177
2018	1	7	1	36	-11.2763	-40.3706	-78.8185	-80.6006	-79.2606	-77.5639	-77.1039	-76.3336	-76.0517	-76.7639	-76.59	-76.7492	-77.0384	-76.9206	-76.0286	-75.5891	-75.1578	-74.6735	-73.7074	-73.7301	-73.4344	-74.0784	-74.6549	-77.9386	-75.8513	-73.5235	-74.1382	-74.6917	-75.1229	-74.4876	-73.5274	-74.8324	-75.4022	-76.6556	-75.9668	-77.6935	-76.716	-78.1528	-78.507	-79.3573	-79.294	-79.47	-79.2207	-78.7346	-78.9937
2018	1	7	1	56	-11.3679	-40.9647	-79.6847	-80.3572	-79.4778	-78.2417	-76.9652	-77.6605	-77.1901	-77.0648	-76.849	-76.9874	-76.7322	-76.4678	-75.9527	-75.5131	-75.4169	-75.3723	-74.1549	-73.8845	-73.505	-74.3375	-74.7465	-78.2815	-76.6203	-73.4344	-73.4424	-73.1898	-74.165	-73.6937	-72.5629	-74.5364	-74.5828	-75.4042	-74.9586	-77.2565	-76.1192	-77.5172	-78.7221	-79.2295	-79.1134	-79.2424	-78.8283	-78.5515	-78.617
2018	1	7	2	16	-11.4593	-41.3911	-79.7553	-79.695	-79.1505	-78.2913	-76.1982	-77.9405	-77.9935	-77.4076	-77.5686	-77.7279	-77.2633	-76.6012	-76.1279	-75.0602	-75.0478	-75.066	-74.2673	-73.6619	-73.0312	-73.8846	-75.0055	-78.1636	-77.1313	-73.356	-72.7876	-72.3385	-73.6283	-74.2044	-73.8981	-74.5627	-74.2034	-74.6585	-75.0634	-76.7722	-76.1321	-76.7318	-77.8977	-78.5489	-78.6033	-78.6929	-78.4225	-78.2766	-77.9627
2018	1	7	2	36	-11.6687	-41.747	-79.2946	-79.2343	-78.6061	-77.2025	-75.8631	-76.5167	-76.8628	-77.0934	-77.9245	-77.7069	-77.8286	-76.7896	-75.6672	-74.3692	-74.4196	-74.1447	-74.2882	-73.5363	-73.0102	-73.0889	-74.5239	-77.6191	-76.3878	-73.0738	-73.3957	-73.3785	-73.9244	-73.7758	-73.6401	-74.0924	-73.7616	-73.735	-74.8024	-76.6394	-76.5542	-77.219	-77.4347	-78.5807	-77.8942	-78.2745	-78.5722	-78.4081	-77.5678
2018	1	7	2	56	-12.297	-42.2707	-79.923	-79.0252	-78.397	-76.784	-76.7009	-76.5169	-76.2349	-76.3609	-76.7732	-77.6025	-77.7242	-76.8945	-75.8769	-74.6836	-74.2105	-74.9824	-74.3931	-73.7459	-73.7433	-74.1361	-73.7913	-76.5725	-78.0626	-72.4455	-71.9298	-71.9127	-74.1335	-72.3099	-70.1852	-71.8937	-72.7144	-72.8972	-72.8131	-75.3829	-75.5071	-77.5328	-77.7485	-78.2664	-77.7893	-77.8555	-77.9439	-77.675	-77.7769
2018	1	7	3	16	-11.9831	-42.6896	-80.3419	-79.2347	-77.769	-77.6217	-76.9104	-76.6217	-76.1304	-76.4657	-76.6687	-77.0792	-77.4102	-77.3134	-75.9817	-75.1025	-75.8856	-75.6107	-73.9745	-73.746	-73.7434	-73.9268	-74.943	-77.5149	-76.1658	-72.5317	-72.4031	-73.7126	-73.5265	-74.314	-72.1391	-71.8383	-71.3614	-71.2433	-73.4773	-74.3308	-75.6848	-76.9284	-77.7564	-78.0544	-78.1948	-78.1511	-78.5403	-78.3709	-78.2924
2018	1	7	3	36	-11.9869	-43.0912	-79.4872	-78.2544	-76.9562	-76.8507	-76.2651	-75.453	-75.2548	-75.967	-76.7143	-76.9573	-76.5765	-75.705	-74.9804	-75.169	-75.7009	-75.3841	-74.8786	-73.8963	-74.2287	-73.8678	-74.3186	-77.7699	-75.313	-72.7181	-73.7383	-74.2187	-73.7101	-72.5961	-72.2057	-72.5689	-71.5422	-70.299	-73.0752	-75.3934	-76.2193	-77.4365	-78.4059	-78.819	-78.6142	-78.2224	-78.2768	-77.7254	-78.0053
2018	1	7	3	56	-14.2944	-43.6399	-79.4078	-78.6984	-77.3165	-76.0804	-75.1807	-74.1802	-74.652	-74.7151	-75.7556	-76.0195	-75.9527	-75.2487	-74.6707	-75.1106	-75.6425	-74.9698	-74.6317	-74.1729	-74.2959	-74.0606	-73.7786	-76.4342	-75.3313	-73.5294	-74.5265	-74.5643	-73.8282	-72.5377	-73.3071	-73.5113	-74.2766	-73.0564	-74.1478	-76.7075	-76.9679	-78.3343	-79.0631	-79.2643	-79.0933	-78.4633	-78.2951	-78.0627	-78.0838
2018	1	7	4	16	-16.1498	-44.1553	-80.0069	-79.821	-78.481	-76.4492	-75.1936	-74.3815	-74.6858	-74.058	-74.7634	-75.2577	-75.9656	-75.6803	-75.0814	-75.0607	-75.3413	-74.8151	-74.1421	-74.1649	-74.1622	-74.2619	-74.2103	-75.9446	-75.7497	-73.8436	-74.0293	-74.3811	-73.8801	-74.0163	-74.2366	-73.6292	-75.9003	-75.727	-75.7313	-77.5186	-77.5696	-79.08	-79.3115	-79.2639	-79.381	-79.0386	-78.8705	-79.1486	-78.7246
2018	1	7	4	36	-14.8305	-44.3435	-80.6558	-80.4698	-79.6323	-78.1659	-77.2872	-76.7054	-75.6906	-75.2721	-75.2448	-75.8647	-76.4889	-75.9314	-75.5628	-75.0186	-74.378	-74.7731	-74.5816	-73.7668	-74.1411	-73.9476	-75.2779	-77.5566	-75.8751	-72.6967	-72.7198	-73.4588	-74.3218	-74.5342	-73.1131	-73.1776	-74.153	-74.5873	-75.7023	-77.9918	-78.1079	-79.6446	-79.4859	-79.4464	-79.532	-79.8025	-79.7075	-79.7397	-79.3603
2018	1	7	4	56	-12.4227	-44.0295	-81.8074	-82.0402	-80.7839	-80.0503	-80.2184	-79.5319	-78.6218	-77.994	-77.6526	-77.2256	-76.5935	-76.7689	-75.8769	-74.8092	-74.5873	-73.7262	-74.2675	-73.8715	-73.6176	-72.3773	-75.1732	-76.8238	-74.6186	-72.0683	-73.1383	-74.6101	-75.3684	-74.5339	-73.1128	-76.5273	-77.5027	-76.4715	-74.5504	-78.7244	-80.2014	-80.9006	-81.4747	-80.4931	-80.8927	-80.221	-80.5447	-80.1582	-79.046
2018	1	7	5	16	-12.1083	-43.9245	-80.6555	-81.0977	-80.4695	-78.7938	-79.0666	-77.9613	-77.47	-77.7844	-77.1289	-76.5972	-77.5355	-76.2452	-75.1438	-74.9136	-73.3308	-73.2025	-72.3829	-72.615	-72.6752	-72.5864	-73.4979	-76.9282	-74.2806	-72.0522	-72.6383	-74.3327	-75.8027	-76.2685	-75.8679	-78.2443	-78.8115	-79.5802	-78.399	-79.4569	-80.1518	-79.1972	-79.6877	-80.8253	-80.3144	-80.8435	-80.6676	-80.2705	-79.6501
2018	1	7	5	36	-11.9615	-43.6521	-80.1737	-79.9878	-78.899	-77.1185	-76.9098	-76.7258	-76.3182	-76.6535	-76.4377	-76.3876	-76.8024	-75.6377	-74.662	-74.5993	-73.0793	-73.6838	-72.6757	-72.0285	-72.4027	-72.7956	-73.7489	-76.6139	-75.1829	-73.8364	-74.4669	-75.4784	-76.2212	-76.9935	-78.1264	-79.2701	-79.8241	-80.9361	-80.6736	-80.595	-80.9391	-80.9861	-80.9664	-81.8691	-81.4705	-81.2281	-80.772	-80.0505	-79.9536
2018	1	7	5	56	-13.427	-43.6519	-79.7338	-78.9616	-77.7053	-76.1552	-75.5696	-75.574	-75.7945	-75.7949	-75.7675	-76.1571	-76.0275	-75.2607	-74.4315	-74.5572	-73.6444	-74.3536	-73.4502	-72.4261	-73.24	-73.5701	-74.2931	-76.2578	-75.5966	-74.5749	-75.8961	-76.6274	-76.8805	-77.713	-79.1369	-78.7837	-80.4051	-81.1717	-81.2496	-81.3698	-80.7824	-80.7437	-81.4197	-81.5006	-81.1596	-80.2784	-79.4926	-78.9541	-79.5009
2018	1	7	6	16	-15.4368	-43.8611	-79.5033	-78.0611	-76.8048	-75.82	-75.1925	-74.5479	-75.2709	-74.9363	-75.1811	-75.6754	-74.8339	-74.5067	-74.201	-74.3477	-73.7489	-74.1022	-73.8479	-73.41	-74.203	-74.6377	-74.5442	-76.3204	-76.1721	-74.784	-76.289	-76.9942	-77.2866	-78.5768	-79.1502	-78.7307	-80.5232	-80.7663	-80.4649	-81.5532	-80.0103	-79.4085	-80.5823	-80.0873	-79.694	-78.9827	-78.406	-78.574	-78.9512
2018	1	7	6	36	-15.7088	-43.7772	-79.7545	-77.7888	-76.2185	-75.7361	-74.9411	-73.6265	-74.203	-73.7636	-74.5528	-74.9215	-73.2216	-73.376	-73.7193	-73.4472	-72.4716	-72.4061	-73.2824	-74.038	-74.4122	-75.161	-74.3765	-76.404	-77.4347	-75.6747	-76.0332	-76.2831	-76.6252	-78.5598	-78.7268	-80.3206	-80.0946	-80.2169	-79.2061	-81.2162	-79.6601	-79.9638	-79.9831	-79.1558	-78.5875	-78.6873	-79.129	-79.8783	-79.038
2018	1	7	6	56	-12.0452	-42.5214	-80.1736	-79.7783	-77.8939	-76.1553	-73.6853	-72.3707	-73.4706	-73.3453	-73.5063	-74.0844	-73.9548	-74.0045	-72.9868	-72.2961	-70.6923	-70.2081	-70.875	-72.9915	-74.622	-74.0098	-73.5394	-74.3107	-75.7601	-74.8376	-74.5679	-74.1897	-74.3225	-75.0008	-77.785	-78.5413	-78.6294	-80.5313	-79.4158	-80.2744	-79.137	-80.1735	-80.507	-79.2608	-76.7035	-78.4783	-78.8153	-78.9365	-79.0384
2018	1	7	7	16	-11.7307	-42.1022	-79.9638	-79.6732	-77.8935	-75.5268	-72.8474	-71.7421	-71.5858	-71.5652	-71.5169	-73.0371	-73.0122	-73.0619	-72.9865	-72.505	-72.681	-71.9873	-71.6074	-72.6771	-73.3654	-73.2766	-74.7953	-76.0899	-75.7178	-74	-74.837	-75.4635	-74.5705	-73.9925	-74.6996	-76.9656	-78.1841	-80.1309	-80.3394	-80.5566	-80.2463	-80.689	-80.3159	-78.2429	-78.0846	-78.7791	-79.7257	-79.1168	-79.2424
2018	1	7	7	36	-11.0158	-41.4501	-79.4373	-79.6701	-77.8276	-75.5028	-73.619	-72.6394	-72.2318	-72.9859	-72.6445	-73.9344	-73.5117	-73.5614	-72.7531	-71.8948	-71.9242	-71.6074	-71.0181	-73.3021	-73.7182	-73.1479	-74.1432	-76.8825	-76.0424	-74.136	-74.9079	-75.2024	-74.8036	-74.9972	-76.4259	-77.5044	-78.09	-79.3879	-78.7673	-80.5464	-80.9113	-80.807	-80.6745	-79.5484	-78.7393	-78.5255	-78.5592	-79.4885	-79.4519
2018	1	7	7	56	-11.0043	-40.8524	-79.0071	-79.7424	-77.7324	-75.4285	-73.5238	-72.3976	-72.7438	-73.5606	-73.6589	-74.3626	-73.7305	-72.9636	-72.6997	-71.4436	-71.5987	-71.24	-71.1532	-72.1391	-72.953	-72.8433	-73.4408	-75.7195	-76.0403	-74.2542	-74.7278	-75.0115	-75.0735	-75.7254	-77.2201	-77.6935	-78.0903	-78.7313	-78.6308	-79.6598	-81.2546	-80.7472	-80.7771	-80.5149	-79.7601	-79.1903	-78.8257	-79.7873	-79.5413
2018	1	7	8	16	-10.3973	-40.036	-78.4839	-79.5961	-77.7535	-75.6381	-73.6706	-72.7328	-73.3721	-73.5818	-73.8266	-74.4884	-73.7307	-72.5242	-72.9303	-72.072	-71.2639	-71.0308	-71.4884	-70.9668	-72.2623	-72.0689	-72.6453	-73.8353	-75.9618	-74.542	-74.5708	-75.064	-75.3092	-75.791	-76.5134	-77.4056	-78.2866	-78.7181	-79.7827	-79.1753	-80.5617	-80.4072	-80.6071	-80.8421	-80.9512	-80.4991	-80.3702	-80.036	-79.7376
2018	1	7	8	36	-8.93119	-39.0933	-77.4574	-79.0303	-77.9205	-76.4751	-75.3869	-75.0773	-74.9419	-74.5654	-73.8471	-74.9695	-74.2327	-73.7171	-73.3276	-73.3696	-70.4887	-70.9675	-71.2157	-71.8666	-72.9527	-71.2518	-71.3258	-72.7251	-76.4442	-75.25	-74.7157	-74.9864	-75.4542	-75.8313	-76.4226	-77.459	-78.6857	-79.3579	-80.1949	-80.0926	-79.0074	-80.0257	-80.7073	-81.2228	-81.3766	-81.2385	-81.2875	-80.3904	-80.2464
2018	1	7	8	56	-10.8157	-39.4075	-75.6779	-78.2976	-77.9207	-77.3127	-76.8527	-75.9149	-76.5124	-76.1358	-74.7894	-74.8649	-75.4891	-74.6594	-73.6418	-72.3229	-72.4779	-72.7473	-71.5299	-73.0183	-72.6388	-71.7754	-70.1744	-72.2018	-77.7226	-74.8534	-75.052	-75.532	-75.7904	-76.0628	-77.387	-77.2719	-78.4985	-79.0661	-79.589	-79.9054	-80.4952	-81.3042	-81.7764	-80.9309	-80.3519	-80.5279	-81.1003	-80.936	-80.6874
2018	1	7	9	16	-10.3967	-38.8838	-74.212	-77.0411	-76.2454	-76.789	-76.4337	-76.4381	-76.8261	-76.8684	-76.0454	-76.0162	-76.5357	-75.1826	-74.1649	-73.1601	-73.5245	-72.8518	-71.425	-71.5524	-71.487	-70.6235	-70.6975	-73.0391	-77.7542	-75.251	-74.8557	-74.7288	-75.39	-76.7824	-77.3086	-77.5727	-77.6767	-78.0376	-79.5731	-80.1042	-80.3279	-81.1317	-80.6802	-81.8414	-81.6521	-81.5299	-81.5032	-80.9491	-80.2897
2018	1	7	9	36	-8.63778	-37.8577	-73.5	-77.2084	-77.334	-77.7729	-77.7735	-77.7152	-77.6426	-77.5173	-77.469	-77.4189	-76.4099	-75.6221	-74.772	-73.4949	-72.645	-71.5326	-70.4826	-70.9241	-71.1727	-70.8118	-70.8858	-73.6251	-77.5915	-75.9938	-74.9704	-75.3508	-75.052	-76.5414	-77.2846	-77.8052	-78.3799	-78.9369	-79.897	-80.1509	-80.2803	-81.003	-81.3126	-82.0531	-82.1203	-81.8463	-81.1914	-80.8675	-80.6005
2018	1	7	9	56	-8.86788	-37.3341	-72.7251	-76.9779	-77.6688	-78.2543	-78.4852	-78.5524	-78.3333	-78.0195	-78.3063	-78.2562	-77.6241	-76.7944	-76.4049	-74.8347	-73.8591	-72.7467	-71.7805	-71.4474	-71.2563	-71.7119	-71.4928	-73.3318	-77.0209	-75.7479	-75.7211	-76.1568	-75.4598	-76.3788	-77.1641	-77.9542	-78.749	-79.5599	-79.8342	-80.0905	-80.1598	-80.8379	-81.7419	-82.1131	-82.0287	-81.9508	-81.3298	-81.0636	-80.883
2018	1	7	10	16	-9.5585	-37.0197	-72.0757	-76.7054	-77.0822	-77.7305	-78.2336	-78.5103	-78.5214	-78.0611	-78.0547	-78.0883	-78.5031	-77.5897	-77.3258	-75.9232	-75.7851	-74.5889	-73.7483	-72.5986	-72.1353	-72.5282	-72.1834	-73.6246	-76.5363	-74.9755	-75.6953	-75.7645	-75.5385	-75.9732	-76.6798	-77.5093	-77.9901	-79.1673	-79.4937	-80.2995	-80.3033	-81.0991	-81.7155	-82.0214	-81.8321	-81.8591	-81.683	-81.2074	-80.8698
2018	1	7	10	36	-8.90902	-36.6005	-71.8868	-77.0609	-76.7887	-76.8088	-77.5004	-77.798	-78.186	-77.6629	-77.0493	-77.1248	-77.3721	-77.1077	-76.4041	-75.5668	-75.994	-74.4838	-73.9782	-73.3729	-73.5377	-72.8627	-72.5808	-75.1945	-76.3659	-74.6059	-74.0899	-74.146	-74.6162	-75.0457	-75.9383	-76.5138	-76.7903	-78.3943	-79.4484	-81.0683	-81.0904	-81.9624	-81.8378	-81.7484	-81.8132	-81.4763	-81.5594	-80.9842	-80.6781
2018	1	7	10	56	-9.43193	-37.0188	-71.7816	-77.1651	-77.4163	-76.8083	-76.3483	-77.1693	-77.7667	-77.767	-77.0487	-76.4962	-76.7434	-76.7932	-76.4036	-75.4616	-75.3654	-74.3786	-73.0355	-72.6395	-73.0138	-73.281	-73.3131	-75.0893	-74.8999	-73.9774	-74.2989	-74.7737	-75.7674	-75.6735	-76.1473	-77.2462	-77.8367	-78.9174	-80.1808	-82.0101	-82.1369	-81.962	-82.0468	-82.1668	-81.7081	-81.2665	-81.3496	-81.1932	-80.573
2018	1	7	11	16	-8.90823	-37.2279	-72.9329	-77.4789	-76.5785	-76.3893	-76.8715	-77.2737	-77.1383	-77.034	-76.9438	-77.124	-76.4291	-75.5366	-74.6237	-72.9488	-71.9104	-71.133	-70.7321	-70.4408	-72.2807	-72.5479	-72.4753	-74.4609	-76.0874	-73.8594	-73.7938	-74.7894	-75.5921	-74.9748	-74.9278	-75.0194	-76.5363	-77.9099	-78.6684	-80.5029	-81.1426	-81.1455	-81.4397	-81.5649	-81.6033	-81.057	-81.1401	-80.1778	-79.9579
2018	1	7	11	36	-9.22224	-37.6884	-73.7494	-77.3741	-76.7459	-76.6405	-76.6411	-76.3734	-76.5939	-76.3848	-76.1691	-76.3283	-75.5287	-73.8616	-73.5977	-72.53	-71.8057	-71.8239	-71.5277	-70.5036	-72.0503	-72.5688	-72.3078	-73.749	-75.8663	-73.8996	-75.0375	-74.9343	-74.7165	-74.7113	-74.7898	-75.619	-77.0236	-77.5757	-78.2163	-79.402	-80.5651	-80.4529	-80.4698	-80.6761	-80.9946	-80.8303	-80.8323	-80.3303	-80.3669
2018	1	7	11	56	-10.1852	-38.2117	-73.854	-76.5993	-76.5364	-76.6822	-76.2222	-75.4729	-75.505	-75.1284	-74.9126	-74.9254	-75.047	-73.0867	-73.5766	-72.2577	-72.2243	-72.3053	-72.7838	-71.7597	-72.5736	-73.0293	-73.2498	-75.4029	-76.8533	-74.9575	-74.9422	-74.3518	-74.0211	-74.8979	-75.5914	-76.4131	-77.8203	-78.3641	-78.4631	-78.8113	-80.2571	-80.4771	-80.5566	-80.3862	-80.6734	-80.9122	-80.7493	-80.6637	-80.9096
2018	1	7	12	16	-10.8132	-38.735	-74.1679	-76.3269	-76.2431	-76.1795	-75.8033	-75.1168	-74.7511	-73.9977	-73.6981	-73.6899	-74.3141	-73.1494	-73.9324	-72.446	-73.0616	-72.6611	-73.4118	-72.7645	-73.6831	-73.6153	-74.15	-77.2243	-77.9531	-75.6385	-74.3398	-74.2204	-73.7593	-74.8458	-75.7489	-75.9424	-77.5067	-78.7311	-78.8688	-79.0857	-79.93	-80.8043	-81.2241	-80.6741	-80.5557	-80.9908	-80.8148	-80.8338	-80.8967
2018	1	7	12	36	-10.8551	-39.3422	-75.1101	-76.9551	-76.306	-75.4049	-75.3846	-75.0122	-74.9396	-73.893	-73.2166	-73.334	-73.2044	-73.3169	-73.9324	-73.3463	-74.2132	-73.7499	-73.6002	-73.0577	-74.5626	-73.9504	-74.2128	-76.994	-77.6008	-74.9956	-75.2467	-75.5125	-73.8654	-74.1693	-74.3081	-74.5799	-76.1309	-77.5728	-78.8366	-80.082	-79.6773	-80.8372	-81.3017	-81.0708	-80.366	-80.6913	-80.6829	-80.7517	-80.27
2018	1	7	12	56	-12.321	-40.2847	-74.7963	-75.9085	-75.7828	-75.3005	-74.9661	-73.6515	-74.6258	-74.6261	-74.1591	-74.4858	-74.3562	-72.8985	-73.5139	-72.8231	-72.8525	-73.7501	-74.5427	-74.5236	-73.516	-73.5319	-74.9459	-77.099	-79.0444	-76.7532	-76.4809	-75.4904	-74.4714	-74.2519	-73.972	-75.186	-77.1558	-77.8648	-77.663	-79.8506	-80.7022	-81.0245	-80.7562	-81.3628	-80.7627	-80.4599	-79.9281	-79.7875	-80.1433
2018	1	7	13	16	-11.7976	-40.2847	-75.8432	-75.6991	-75.7828	-75.4052	-74.8614	-75.7452	-76.0914	-75.1495	-75.2059	-75.9515	-76.0312	-75.411	-74.2467	-73.3466	-74.1088	-73.8548	-73.1818	-72.8486	-72.6785	-72.9038	-73.585	-75.9474	-78.6949	-76.6157	-76.0241	-75.4101	-73.3864	-74.6845	-75.2104	-75.6317	-75.2649	-76.4657	-77.1454	-79.1527	-81.0564	-81.2556	-82.1934	-82.5149	-80.6929	-80.9866	-80.8497	-80.0916	-79.8562
2018	1	7	13	36	-12.1116	-40.8709	-75.8851	-75.8247	-76.1178	-75.8449	-75.1755	-76.0802	-76.4683	-76.5105	-76.7553	-76.0771	-76.115	-75.9135	-75.0633	-74.205	-73.2713	-73.5408	-72.5746	-72.5973	-73.0972	-73.1969	-72.894	-74.7959	-78.6691	-77.3671	-76.3803	-76.3473	-75.4668	-75.334	-75.3185	-75.8757	-76.1022	-77.6642	-78.3128	-80.2729	-81.0335	-81.2091	-81.9431	-82.5184	-81.7923	-81.7408	-80.9683	-79.8253	-80.0162
2018	1	7	13	56	-13.5012	-41.7789	-75.6624	-75.5184	-75.958	-76.041	-75.8322	-76.2136	-76.3713	-76.7485	-77.098	-76.0429	-75.5993	-74.7696	-74.9454	-74.3174	-73.0906	-72.9832	-71.8913	-71.6838	-72.749	-72.9534	-72.5458	-74.5104	-78.1023	-77.0203	-76.7581	-76.8116	-76.9286	-76.1775	-75.9419	-76.3763	-76.3836	-77.357	-78.3534	-80.4339	-80.859	-80.9142	-80.96	-81.7735	-82.2855	-82.0271	-81.3955	-80.4801	-80.5012
2018	1	7	14	16	-13.8438	-42.4775	-75.9423	-75.6307	-75.7563	-75.9858	-75.9027	-76.2631	-76.1067	-76.1908	-76.31	-76.0087	-74.8741	-74.0444	-74.7437	-73.8435	-72.9935	-72.2999	-71.6268	-70.9377	-72.3169	-72.626	-72.4906	-74.7275	-77.3692	-76.1302	-76.8497	-76.9423	-77.0464	-76.5311	-76.3742	-76.8344	-76.5531	-77.4082	-78.7713	-79.884	-80.8065	-80.8878	-80.3969	-81.3936	-81.9584	-81.8831	-81.9191	-81.3571	-80.8938
2018	1	7	14	36	-12.3781	-42.7706	-76.7797	-76.51	-75.9656	-75.8392	-75.0651	-75.7396	-75.7717	-75.7929	-75.3887	-75.6317	-74.225	-74.7981	-75.1623	-73.5712	-72.5747	-72.1951	-72.4852	-71.9007	-72.945	-73.0028	-72.7418	-74.8321	-77.1047	-75.8971	-76.4153	-77.0263	-76.5622	-75.8844	-75.5598	-76.7243	-77.6606	-79.8379	-80.9103	-80.025	-81.0522	-81.5339	-81.1813	-82.1627	-81.6908	-81.9114	-81.9737	-81.2704	-80.9484
2018	1	7	14	56	-13.4251	-43.3988	-76.7798	-75.882	-75.7563	-75.5253	-75.0653	-74.3788	-75.353	-75.479	-75.3888	-74.585	-74.3298	-74.3795	-74.7437	-74.3042	-75.0873	-74.603	-74.265	-74.6227	-73.992	-73.6311	-73.1607	-74.9369	-76.5815	-75.0599	-74.4265	-75.0375	-74.7828	-75.1518	-75.3507	-76.0964	-76.0905	-77.4303	-78.8168	-80.3394	-81.4712	-82.267	-83.6941	-83.1051	-82.6333	-83.0632	-82.288	-81.2707	-81.2628
2018	1	7	15	16	-12.5876	-43.9223	-76.2564	-76.0914	-76.1751	-75.8393	-75.7981	-75.9491	-75.2484	-75.3743	-75.0748	-74.0615	-73.1782	-72.7045	-74.5343	-74.8276	-75.192	-75.2312	-74.579	-74.6227	-74.2014	-73.8404	-73.1607	-76.0884	-76.9762	-75.2426	-75.2946	-74.2728	-74.5336	-74.7249	-73.7124	-74.5496	-75.1323	-76.0428	-76.8248	-78.1019	-78.6241	-80.4483	-81.9203	-82.4143	-82.5547	-82.7858	-82.3977	-82.1889	-81.9848
2018	1	7	15	36	-12.3364	-44.1945	-75.6492	-76.217	-76.0913	-76.3209	-76.6984	-76.6819	-76.4837	-76.0234	-75.5145	-75.7156	-74.6229	-73.0395	-73.655	-73.9273	-73.4542	-73.263	-73.5531	-73.3665	-74.0757	-74.3011	-73.4957	-75.7325	-77.0706	-75.8576	-76.0746	-75.0811	-75.7843	-76.4151	-76.4985	-76.5483	-77.029	-76.953	-77.4314	-77.5833	-78.6129	-79.6996	-79.9548	-80.7082	-81.4767	-81.9851	-81.448	-81.8333	-81.3387
2018	1	7	15	56	-11.7921	-44.5924	-75.2096	-76.0705	-76.1961	-76.5932	-77.0125	-77.2054	-77.4259	-76.7353	-76.2683	-76.3438	-75.7117	-73.6258	-73.5503	-73.2993	-73.9568	-73.4097	-73.7626	-74.0575	-74.4946	-74.5105	-74.2914	-76.0676	-76.7824	-75.6403	-76.0378	-75.2067	-75.3658	-76.0832	-76.7428	-76.889	-77.5371	-77.513	-78.1431	-77.8968	-78.6808	-79.474	-79.9642	-80.537	-81.6328	-81.8379	-81.7689	-82.0759	-81.1469
2018	1	7	16	16	-12.1271	-44.9064	-74.9374	-76.0077	-76.5939	-77.1166	-77.4522	-77.8126	-78.0331	-77.1959	-76.5614	-76.0507	-75.7954	-74.7564	-74.5763	-73.6761	-75.5899	-74.98	-74.8932	-75.4184	-74.997	-74.7617	-75.1707	-76.6119	-76.822	-75.1434	-75.4234	-74.9193	-74.5676	-74.8925	-74.9241	-75.7771	-76.5955	-77.0819	-77.8953	-77.9632	-78.2888	-79.3438	-80.4626	-81.1138	-82.0788	-81.8387	-82.5028	-82.5218	-81.3833
2018	1	7	16	36	-13.4671	-44.9693	-74.8746	-76.3009	-77.0755	-77.9751	-78.3735	-78.2942	-78.2635	-77.2379	-76.2683	-76.0088	-75.4605	-76.4733	-76.0838	-74.8068	-76.0296	-75.671	-75.4166	-75.23	-74.9971	-75.1596	-75.422	-76.5073	-77.1751	-75.0016	-74.7186	-75.0234	-75.2765	-75.1511	-74.4521	-75.619	-76.1651	-76.4971	-77.1194	-77.5379	-78.3504	-79.4237	-79.6369	-80.783	-81.2063	-81.3403	-82.0673	-82.0812	-81.3665
2018	1	7	16	56	-11.7934	-45.2846	-75.3994	-76.5116	-77.3909	-77.6623	-77.9561	-77.7721	-76.4851	-76.611	-76.8978	-76.2195	-75.4618	-76.2653	-76.5039	-75.4362	-75.7169	-75.3582	-74.2664	-73.8704	-74.9984	-74.6375	-74.1671	-76.8227	-74.7464	-73.201	-73.6508	-73.6416	-73.8947	-73.6646	-74.2218	-75.7029	-76.6677	-77.1044	-77.622	-78.5639	-79.6905	-80.8685	-80.3489	-80.8668	-80.662	-81.9476	-82.0465	-81.5369	-81.7644
2018	1	7	17	16	-11.3742	-45.0747	-73.2004	-74.1032	-75.7154	-76.3008	-77.118	-77.7715	-76.9033	-76.7152	-76.8972	-77.5799	-76.8222	-76.3694	-77.7596	-76.6919	-77.182	-76.928	-76.1502	-75.6496	-74.4744	-74.637	-74.7947	-76.5081	-75.1949	-73.8695	-73.8275	-74.1165	-74.5737	-75.1574	-75.3381	-76.4188	-78.1085	-78.854	-80.1854	-81.9569	-82.5811	-82.7412	-81.9991	-82.3991	-82.1785	-82.7787	-82.6577	-82.5432	-81.7739
2018	1	7	17	36	-12.4629	-45.0329	-71.8395	-72.7004	-74.1241	-74.3537	-74.9405	-75.4265	-75.5633	-75.9824	-77.0647	-77.4334	-77.0107	-76.9766	-77.5921	-76.7757	-76.8888	-75.4833	-75.8571	-75.0005	-73.8673	-74.302	-74.2503	-76.3615	-75.6371	-74.1155	-73.8746	-74.5587	-73.9275	-75.4298	-76.0028	-76.5026	-77.6273	-78.1191	-78.828	-79.8959	-80.4833	-81.2999	-81.5651	-82.1038	-82.3698	-82.5617	-82.3935	-82.3733	-81.8549
2018	1	7	17	56	-13.2378	-45.1587	-73.3262	-74.5012	-75.2549	-75.5264	-75.8829	-75.7617	-76.0451	-77.176	-77.7768	-77.1614	-76.6549	-76.7047	-76.5664	-75.75	-75.7794	-74.7926	-74.8942	-74.4982	-73.5534	-73.8206	-73.6643	-75.5033	-75.0331	-73.3779	-73.273	-73.7741	-73.4223	-75.0244	-75.7442	-76.6388	-77.5434	-77.8571	-78.7226	-78.9398	-79.6319	-80.6373	-81.3006	-81.6275	-81.9199	-81.8579	-81.5092	-81.3084	-81.1775
2018	1	7	18	16	-12.8819	-44.8656	-73.6403	-75.2969	-76.1762	-76.657	-77.1601	-76.9342	-77.0291	-78.3276	-78.2374	-77.3917	-76.8434	-76.4325	-76.0848	-75.1847	-75.2978	-75.316	-74.7267	-74.7076	-73.9931	-74.1765	-74.1249	-75.2311	-75.281	-73.4689	-73.6388	-74.1788	-74.4949	-75.3381	-75.77	-77.3061	-78.5248	-78.8778	-79.5738	-79.3198	-80.3913	-80.9909	-81.6933	-81.8106	-81.6451	-81.7268	-81.1033	-80.6277	-80.51
2018	1	7	18	36	-12.0649	-44.0486	-70.5203	-72.4281	-74.5218	-75.0026	-75.8616	-76.3058	-76.4007	-77.1547	-77.4833	-77.5379	-77.4921	-77.0183	-76.7754	-75.8124	-75.9046	-75.9438	-75.6057	-75.126	-75.0187	-75.3277	-75.3808	-76.2148	-77.3338	-75.1944	-75.4822	-76.698	-76.4328	-76.4721	-76.7049	-78.1414	-79.4728	-79.7475	-79.0136	-78.6418	-80.1848	-80.758	-82.0519	-82.5016	-82.0688	-82.7003	-81.904	-81.274	-80.8239
2018	1	7	18	56	-13.4256	-44.1531	-71.2528	-72.7419	-74.6262	-75.5257	-76.0707	-76.5149	-75.3535	-75.4795	-75.3893	-75.3392	-75.7121	-77.0181	-76.8798	-75.184	-75.5903	-75.7341	-75.3961	-75.1257	-75.1231	-74.3853	-74.543	-75.6911	-75.2394	-73.2047	-73.1784	-72.8239	-73.1868	-74.0636	-75.1339	-76.9892	-77.4831	-76.8156	-78.2802	-78.2224	-78.5091	-79.9199	-81.6325	-82.5009	-83.0103	-83.3278	-82.5315	-82.0062	-81.1373
2018	1	7	19	16	-12.1698	-43.4206	-71.2532	-72.7423	-73.7891	-73.8511	-74.0821	-74.4215	-74.6211	-74.3283	-74.1334	-74.6068	-74.1422	-74.506	-74.7864	-73.9282	-74.8579	-75.4205	-75.0824	-74.8121	-74.286	-73.9669	-74.4387	-75.9009	-75.9017	-72.8492	-72.5088	-72.727	-73.9222	-73.9016	-74.7889	-75.8384	-76.2092	-76.0281	-77.5481	-77.7023	-78.0595	-79.4913	-81.3166	-81.5832	-82.8307	-83.2423	-82.5481	-82.2295	-81.6562
2018	1	7	19	36	-10.578	-42.771	-72.6764	-73.5792	-74.291	-73.9343	-74.3537	-74.0022	-73.804	-74.1812	-73.9654	-74.0409	-73.4088	-74.2542	-74.3671	-74.3464	-74.7108	-74.4359	-74.349	-74.4137	-73.9504	-73.9664	-74.166	-75.7747	-76.5702	-73.5253	-72.952	-73.2306	-74.1276	-73.8949	-74.4917	-75.4337	-76.6731	-76.9344	-78.7788	-79.7913	-81.2265	-81.8472	-82.0738	-82.2801	-83.0438	-83.479	-83.0516	-82.2935	-81.791
2018	1	7	19	56	-9.34233	-42.2054	-74.1417	-74.3745	-74.8142	-74.269	-74.814	-74.316	-73.5943	-73.3434	-73.5673	-73.7056	-73.3876	-73.8142	-73.299	-73.8017	-74.4592	-73.4096	-73.6368	-74.4343	-74.3689	-74.322	-74.3541	-75.9419	-77.0876	-74.3567	-73.4536	-73.2665	-73.6557	-73.6036	-74.4279	-75.0533	-76.662	-77.7633	-79.0637	-80.0399	-81.8732	-82.8913	-82.709	-83.02	-83.0063	-83.3813	-82.7866	-82.0623	-81.8607
2018	1	7	20	16	-9.61383	-41.6394	-75.3135	-75.3788	-75.5882	-74.9383	-75.0227	-75.1737	-74.2636	-73.4264	-73.6713	-74.0399	-74.0778	-73.4576	-72.7749	-73.2147	-73.4535	-72.9692	-73.0918	-73.9521	-73.9913	-74.2166	-74.5	-76.3181	-77.0661	-75.1986	-74.1907	-73.5062	-73.359	-73.3069	-74.1708	-74.4035	-75.9206	-78.1342	-78.7669	-80.3182	-81.9159	-83.0263	-82.8968	-83.3125	-82.6444	-82.6793	-81.9143	-81.7134	-81.7998
2018	1	7	20	36	-11.2249	-41.1358	-75.9824	-76.5293	-76.7177	-76.1097	-75.3357	-76.2404	-75.4769	-75.3306	-74.5495	-74.8135	-74.7258	-73.624	-73.3391	-72.9415	-71.4215	-72.4866	-72.0857	-72.3178	-72.2314	-73.378	-74.2476	-76.7148	-76.6248	-75.8233	-75.1427	-74.4632	-73.8943	-73.5019	-73.6249	-73.8759	-75.5708	-78.4836	-79.5036	-83.0711	-84.308	-83.9519	-83.1151	-83.4342	-82.4074	-81.5997	-81.2718	-81.5943	-81.4113
2018	1	7	20	56	-10.9122	-41.1371	-75.1462	-76.0072	-76.5096	-76.5298	-76.0698	-76.137	-76.1063	-75.2273	-73.504	-74.082	-72.9474	-72.369	-70.7232	-68.6506	-68.8056	-68.8238	-68.737	-70.8535	-72.2328	-73.3793	-74.6677	-77.4489	-77.6731	-74.5685	-73.7832	-73.6272	-74.1052	-74.2361	-74.5685	-74.9242	-77.1426	-79.1132	-80.8659	-82.1304	-81.7969	-83.4299	-84.4775	-83.7497	-83.1417	-80.973	-81.1685	-82.0145	-80.7846
2018	1	7	21	16	-11.2505	-40.2192	-74.8565	-74.9846	-76.3245	-76.7635	-76.8269	-76.8942	-76.5494	-75.3563	-74.6798	-73.8969	-72.553	-72.498	-72.8413	-72.653	-72.0752	-73.0356	-72.7394	-73.5997	-73.5133	-73.7177	-73.8545	-75.6935	-74.6399	-72.7018	-72.9343	-72.7915	-72.9897	-72.6236	-73.3695	-73.5237	-74.9389	-78.1103	-81.0041	-82.0064	-83.1641	-83.5206	-84.1054	-83.8615	-82.8558	-82.5918	-82.4944	-81.9248	-81.1788
2018	1	7	21	36	-10.4799	-39.4486	-74.2952	-75.868	-76.4542	-76.8931	-76.7262	-76.626	-76.3021	-75.8837	-74.7467	-73.6916	-72.9757	-72.6067	-72.929	-72.6151	-72.812	-73.7096	-74.2928	-74.8181	-75.2761	-75.2083	-75.2823	-75.7604	-75.5719	-73.4301	-73.3306	-72.9445	-72.9908	-72.6691	-73.1037	-72.8863	-73.6262	-75.5394	-77.7192	-79.6477	-82.2135	-83.5612	-83.7037	-83.821	-82.64	-82.8239	-82.7368	-81.9183	-81.6146
2018	1	7	21	56	-9.6831	-38.903	-74.1056	-76.3484	-76.5368	-76.6198	-76.1598	-76.3527	-75.9451	-76.0082	-75.1015	-73.9836	-73.7912	-72.5218	-72.3835	-72.3209	-72.2247	-72.7454	-74.0404	-74.9007	-75.2749	-74.6	-74.1296	-75.2148	-76.8449	-74.0148	-74.6868	-73.8663	-74.4097	-74.1168	-74.2085	-74.0538	-74.2257	-74.5109	-75.5548	-77.3555	-80.1389	-82.3794	-82.7651	-83.6779	-83.054	-82.8769	-82.714	-82.2409	-82.1153
2018	1	7	22	16	-9.51531	-38.5259	-74.0006	-76.3272	-76.4946	-76.2636	-75.8454	-76.1221	-75.882	-75.8823	-75.4571	-74.2764	-73.7699	-72.3122	-72.3414	-72.2787	-72.0569	-72.1588	-73.9564	-74.7329	-74.3534	-73.3644	-72.2658	-74.2933	-76.5446	-74.2372	-76.0874	-75.175	-75.9543	-75.5568	-75.8314	-75.7423	-75.4301	-74.786	-75.293	-75.9422	-78.0582	-80.5343	-81.3782	-82.8147	-83.1592	-82.9818	-82.9234	-82.5421	-82.4557
2018	1	7	22	36	-10.291	-38.2757	-73.4782	-76.2863	-76.3072	-76.139	-76.0977	-75.7462	-76.0714	-75.8205	-75.3325	-74.1099	-72.7032	-72.4388	-73.0124	-72.1332	-73.0838	-72.6624	-74.7949	-74.7758	-74.0822	-73.6794	-72.5181	-74.0221	-75.172	-74.8047	-76.3621	-76.0778	-76.1895	-75.7604	-76.6713	-76.2051	-75.6938	-74.95	-75.7529	-75.6897	-76.9997	-79.2694	-80.0583	-81.0629	-82.0071	-82.9131	-83.2632	-82.4185	-82.3819
2018	1	7	22	56	-12.0716	-38.2766	-72.5369	-75.6591	-75.7847	-75.9305	-76.0986	-75.5378	-75.7583	-75.5074	-75.5428	-74.1109	-73.2275	-73.9054	-73.0133	-73.0763	-73.6082	-72.2445	-73.5396	-74.1486	-74.3972	-74.4132	-72.9378	-74.3371	-76.2203	-74.5968	-74.4792	-74.823	-75.5628	-75.4478	-76.0446	-75.8925	-76.2186	-75.8937	-76.9059	-78.2036	-78.3621	-78.9568	-79.4316	-80.4362	-80.8569	-83.0192	-82.7412	-82.2106	-81.9646
2018	1	7	23	16	-14.8979	-39.0091	-72.0132	-75.2401	-75.261	-75.4068	-75.5749	-75.4328	-75.8627	-76.0305	-75.7519	-74.8434	-74.6929	-74.7426	-74.2693	-73.9135	-73.922	-73.6052	-73.7487	-74.1484	-74.5017	-74.8317	-74.2985	-76.1166	-76.043	-74.2858	-74.6362	-74.6897	-74.4248	-74.1137	-74.2944	-74.6604	-74.5995	-75.2035	-76.221	-77.4509	-77.9886	-78.6431	-79.5183	-80.2167	-80.7263	-82.6141	-82.5244	-82.5119	-82.2606
2018	1	7	23	36	-20.8219	-41.6669	-71.991	-75.4901	-75.49	-75.0496	-75.3014	-75.2431	-75.4636	-75.5477	-75.625	-75.4074	-75.2359	-75.0763	-75.0217	-74.331	-74.5697	-74.2111	-73.7055	-73.812	-73.935	-73.8253	-73.8156	-75.2149	-76.8051	-74.9432	-75.4115	-74.5832	-74.4881	-74.2109	-74.4595	-74.3757	-74.3826	-75.0366	-76.2974	-77.0983	-78.0547	-78.9761	-79.7833	-80.8166	-81.3498	-83.0046	-83.0432	-82.4186	-81.1128
2018	1	7	23	56	-20.9267	-42.2951	-71.8445	-75.4064	-75.2807	-74.6728	-74.4012	-74.8453	-74.9402	-74.8777	-75.1016	-74.8003	-74.7963	-74.4064	-74.4565	-73.8914	-74.5489	-74.5043	-74.1034	-74.0215	-74.0189	-73.5951	-73.1875	-74.3984	-75.7329	-74.1274	-74.716	-74.7062	-75.0744	-75.2027	-75.6006	-75.506	-74.8799	-75.7457	-76.4782	-76.9962	-78.4316	-79.4866	-80.2048	-81.2801	-81.8132	-83.018	-83.0409	-82.7979	-81.3949
2018	1	8	0	16	-18.8128	-41.7933	-72.2012	-75.4071	-75.1558	-74.6735	-74.046	-74.4901	-74.3757	-74.376	-74.4952	-73.9845	-74.148	-73.9046	-74.1013	-73.7037	-74.5706	-74.5469	-74.167	-74.0641	-74.1871	-73.7424	-73.0208	-74.3783	-74.2098	-72.6962	-73.3372	-74.4272	-75.1357	-75.8921	-76.6301	-76.7058	-75.9221	-76.6443	-76.6568	-76.8348	-78.0873	-78.8676	-79.4681	-80.7395	-81.5865	-82.3593	-82.7091	-83.1208	-82.5554
2018	1	8	0	36	-20.2534	-42.2917	-73.4534	-76.094	-75.7799	-75.2347	-75.0679	-74.507	-74.1413	-74.33	-74.198	-73.9804	-74.1021	-74.4658	-75.1651	-74.4743	-75.048	-74.2497	-73.3882	-73.2435	-73.4083	-73.0893	-73.1423	-74.751	-74.4878	-72.4557	-72.9057	-73.3544	-74.1259	-75.1811	-76.2675	-76.2905	-76.9256	-76.8125	-77.0079	-76.874	-77.0949	-77.2157	-77.4655	-79.2164	-80.7729	-81.441	-82.4717	-82.6162	-82.7784
2018	1	8	0	56	-22.8495	-43.527	-74.2699	-77.0152	-76.387	-75.5278	-75.5703	-75.0094	-75.4812	-75.3559	-74.3864	-73.9594	-74.7092	-74.7589	-75.8769	-74.5579	-74.0848	-73.6006	-73.2625	-72.4896	-71.6076	-71.498	-72.9119	-74.9394	-74.4884	-72.4564	-72.8017	-73.041	-73.1843	-72.9833	-72.6041	-74.3021	-75.1466	-76.185	-77.4273	-78.9684	-79.7128	-79.5194	-79.2458	-78.7983	-80.4595	-81.0229	-81.0067	-82.0934	-82.465
2018	1	8	1	16	-17.2183	-41.6645	-75.3387	-76.6183	-75.8855	-74.2935	-73.6031	-73.9845	-74.1422	-74.4356	-73.4661	-73.3532	-75.1499	-74.6761	-73.491	-72.3814	-72.7458	-72.6803	-72.5516	-71.7788	-71.4202	-71.4152	-72.3057	-73.7051	-74.1824	-72.2524	-72.391	-73.3394	-73.9771	-74.4588	-74.5529	-75.0685	-75.7141	-76.3734	-76.7237	-76.9803	-77.6359	-77.2305	-77.3519	-79.1961	-79.8394	-80.4002	-80.4597	-80.1414	-81.7429
2018	1	8	1	36	-14.4173	-40.9573	-76.3901	-77.1254	-75.3666	-73.6281	-72.8749	-73.5284	-73.6233	-73.9168	-74.036	-74.0697	-74.3169	-73.1523	-72.2603	-72.0301	-72.3945	-71.659	-71.5722	-72.1393	-71.5504	-71.7339	-71.766	-72.9559	-73.625	-71.7997	-72.6211	-73.9779	-75.0579	-75.6234	-75.6732	-75.4193	-76.9911	-77.6372	-77.7753	-78.131	-78.0329	-77.7426	-78.2828	-79.1281	-80.1034	-80.2587	-80.4229	-80.0178	-81.1722
2018	1	8	1	56	-12.8259	-40.7896	-77.6881	-77.9209	-75.9109	-73.5442	-72.6445	-73.0258	-73.1207	-73.4351	-73.9731	-73.7973	-73.4793	-72.5868	-72.3229	-72.2603	-72.3525	-71.6798	-72.0326	-72.0764	-71.2572	-70.7706	-70.9283	-72.3277	-72.4423	-70.9022	-71.8234	-72.8925	-73.7293	-74.6114	-75.9562	-76.2174	-77.6013	-77.63	-77.7681	-78.4065	-78.2087	-79.0304	-79.7486	-80.2296	-80.6139	-79.4634	-80.996	-81.1457	-81.1774
2018	1	8	2	16	-12.6163	-41.0406	-78.5254	-78.2976	-76.4969	-73.8371	-72.6652	-72.7324	-72.9111	-73.1208	-73.1144	-72.6874	-72.7672	-72.775	-72.8461	-72.281	-72.1429	-71.9517	-71.9487	-71.1339	-70.7125	-69.7654	-70.0069	-71.4899	-71.6034	-70.2075	-70.7621	-71.4908	-72.0657	-73.3405	-75.759	-76.9888	-77.548	-77.2883	-77.8973	-78.6797	-79.0445	-80.4296	-80.9124	-81.2892	-80.8486	-79.501	-81.414	-82.0612	-81.3859
2018	1	8	2	36	-13.8474	-41.6854	-78.7095	-78.1886	-76.2832	-74.3562	-72.9959	-72.9166	-73.0743	-72.8862	-72.147	-71.72	-72.0092	-72.687	-72.8209	-71.7114	-71.6152	-71.4868	-69.9972	-69.7268	-70.1011	-69.7401	-69.1651	-70.5853	-72.0955	-70.6965	-71.1099	-71.9879	-72.8117	-74.0133	-75.4267	-76.8242	-77.3336	-78.0242	-79.5051	-80.3688	-81.252	-81.5374	-81.4652	-80.5696	-80.4746	-81.305	-80.9405	-81.7106	-81.2264
2018	1	8	2	56	-14.5588	-42.3968	-80.0491	-78.9	-76.89	-75.277	-73.812	-72.9999	-72.2154	-71.7132	-71.4975	-71.0705	-71.569	-72.2469	-71.8573	-70.5384	-71.0703	-70.8373	-69.8711	-68.9726	-68.7187	-68.3578	-67.8874	-70.6686	-72.9334	-73	-73.0993	-73.3492	-73.1262	-73.909	-75.0084	-75.8824	-76.6012	-77.2918	-77.8305	-78.1707	-79.0539	-79.9675	-79.6859	-79.4184	-79.3235	-80.2585	-80.208	-81.1875	-80.808
2018	1	8	3	16	-13.3026	-41.9782	-78.1648	-76.9111	-75.8432	-75.3818	-74.2309	-73.1047	-72.4249	-71.9228	-71.4976	-71.4894	-72.0926	-72.0376	-71.1246	-69.4917	-69.2908	-68.7437	-69.5572	-69.2868	-69.7657	-69.9283	-69.6672	-70.5641	-72.5465	-71.7317	-71.9251	-72.2612	-72.42	-73.0903	-72.753	-74.022	-75.2564	-76.6613	-77.9927	-78.7279	-78.8967	-79.2138	-79.1311	-78.5733	-79.2947	-79.416	-79.6796	-80.0521	-80.0834
2018	1	8	3	36	-13.8718	-42.3799	-78.6084	-77.6687	-76.7055	-75.6369	-75.4701	-75.0348	-74.1247	-72.6175	-70.5593	-70.8023	-71.8452	-71.7274	-71.631	-70.5215	-69.839	-69.3966	-69.0585	-69.2488	-69.8743	-70.1415	-70.6761	-72.2848	-72.4526	-71.5878	-71.4804	-71.9212	-72.5798	-72.902	-73.2891	-75.6258	-77.0592	-77.9802	-78.1213	-78.7075	-79.3602	-79.698	-80.068	-80.3317	-80.5929	-80.6067	-80.4543	-80.8476	-80.7298
2018	1	8	3	56	-13.7798	-42.8113	-78.8933	-77.9955	-76.9904	-76.2568	-75.6712	-74.9219	-74.263	-72.1277	-70.2788	-70.8569	-71.5438	-71.7192	-71.6437	-70.8901	-70.2914	-70.184	-69.5319	-70.0781	-70.892	-71.5361	-71.6938	-72.465	-72.6938	-71.9181	-71.8131	-72.1781	-73.1796	-73.2636	-74.0489	-76.1976	-77.4949	-78.1201	-77.5044	-78.1978	-79.1464	-79.3326	-79.4438	-80.5582	-80.403	-80.702	-80.9445	-81.3666	-81.1755
2018	1	8	4	16	-13.8638	-43.2094	-78.7679	-77.8282	-76.9907	-76.7596	-75.504	-74.1893	-74.033	-71.8139	-70.2582	-70.3756	-71.1253	-71.5101	-71.1205	-70.6391	-70.2498	-70.8124	-70.7256	-71.5021	-72.0019	-72.7298	-72.05	-71.9837	-73.0345	-71.984	-72.3109	-72.7803	-73.442	-73.6959	-74.1279	-75.2558	-75.9252	-76.5373	-76.2748	-77.1514	-77.8385	-77.8021	-77.3111	-78.8575	-78.6761	-79.3154	-80.1994	-80.3206	-80.2342
2018	1	8	4	36	-15.0153	-43.7327	-78.7469	-77.8909	-77.4512	-76.6548	-75.9645	-75.0686	-75.0798	-73.1329	-70.1115	-68.847	-70.4552	-70.7771	-70.6598	-70.325	-70.124	-71.5451	-71.6886	-72.4232	-71.96	-72.0597	-71.1915	-72.3186	-73.5144	-71.8592	-72.686	-73.5275	-73.1707	-73.7234	-73.9196	-74.3828	-74.1202	-74.5961	-75.1111	-75.7784	-76.0701	-76.175	-75.7309	-77.2721	-77.1588	-77.9709	-78.6272	-78.2484	-78.3948
2018	1	8	4	56	-14.9106	-44.2562	-78.6422	-77.3675	-77.2418	-76.1314	-76.1739	-76.1155	-75.7079	-74.7032	-71.4724	-70.4173	-70.0365	-70.4631	-70.4504	-68.7546	-69.9147	-71.4404	-71.4792	-71.5857	-71.3318	-71.2222	-70.2493	-71.8999	-75.2719	-73.6167	-74.3389	-74.3428	-74.0908	-73.3872	-74.2115	-73.8372	-73.6793	-74.3646	-74.8796	-75.3375	-75.8386	-76.2575	-77.0697	-78.0874	-77.8695	-78.6815	-79.0238	-78.7497	-79.7336
2018	1	8	5	16	-15.2247	-44.2562	-78.4328	-78.205	-77.0324	-76.1314	-75.9645	-76.2202	-75.9173	-74.3892	-72.9381	-71.6736	-70.0365	-69.4162	-68.9848	-69.1734	-69.81	-71.5451	-71.7933	-71.0623	-71.2271	-71.2222	-70.7727	-71.0624	-72.7864	-71.8456	-72.4631	-72.1397	-71.8903	-72.6859	-73.526	-73.3347	-73.7917	-74.9925	-77.1403	-77.593	-78.5075	-79.1385	-79.472	-79.9664	-79.8478	-79.9455	-80.7901	-80.9268	-80.5031
2018	1	8	5	36	-17.2974	-44.7586	-79.1446	-78.1211	-76.9905	-76.7175	-75.6712	-75.571	-74.7865	-73.1537	-71.5561	-70.2497	-69.8689	-69.3742	-69.5291	-69.7595	-70.1239	-71.3147	-70.7672	-70.5387	-71.5411	-71.9758	-71.296	-72.6535	-73.581	-72.1563	-72.9124	-72.7617	-73.1612	-73.4181	-74.1772	-74.1141	-74.7937	-75.3013	-76.934	-77.2245	-77.99	-78.7492	-78.2349	-78.5302	-79.0841	-79.4224	-79.7359	-79.8858	-80.5921
2018	1	8	5	56	-33.44	-47.4593	-78.7675	-77.2415	-76.1737	-75.9426	-74.9173	-73.7911	-72.2529	-71.1226	-70.4043	-69.7261	-69.5337	-70.0231	-70.8898	-70.3246	-70.2284	-71.0632	-70.4739	-70.6432	-71.7084	-71.9128	-71.5052	-73.4699	-72.773	-70.9321	-72.1984	-72.1812	-72.6961	-72.7643	-73.2381	-73.4001	-73.8835	-74.5477	-75.6306	-76.0125	-75.8021	-77.1474	-77.1952	-77.3859	-77.7544	-78.4957	-78.9947	-79.3408	-80.0059
2018	1	8	6	16	-39.7	-48.4849	-78.139	-76.6969	-75.5662	-74.7489	-73.7863	-72.053	-70.3054	-69.3845	-69.378	-69.4536	-69.0727	-70.295	-71.706	-71.2665	-70.7515	-70.8535	-70.8923	-70.8732	-71.5824	-71.389	-71.2536	-73.323	-71.7771	-69.9492	-71.2029	-70.911	-71.1249	-71.5203	-71.7715	-72.3653	-72.9008	-74.0233	-74.9623	-75.4229	-74.5315	-76.1127	-76.5016	-76.7052	-76.9555	-77.7754	-78.4712	-79.236	-79.2202
2018	1	8	6	36	-20.6884	-45.323	-78.4318	-77.0734	-75.9846	-74.6229	-73.0113	-71.7595	-70.2631	-68.9235	-68.1633	-68.2807	-68.6117	-69.5199	-71.0566	-72.0408	-71.7352	-70.56	-71.0176	-70.5169	-71.1843	-71.1374	-70.667	-73.0295	-73.0937	-71.5118	-71.7837	-70.997	-71.1427	-71.5747	-71.949	-72.9147	-73.9949	-74.6671	-75.3785	-75.5616	-75.3532	-76.1753	-75.247	-75.5136	-76.7822	-77.3796	-77.4494	-78.5049	-79.0257
2018	1	8	6	56	-14.4069	-43.7524	-78.6409	-76.8637	-75.9843	-75.2507	-74.1626	-73.2248	-70.0535	-69.5513	-69.2099	-68.2804	-68.4021	-68.5774	-69.0673	-69.6328	-70.7928	-69.9316	-69.9704	-69.5745	-70.4512	-70.7184	-70.248	-72.4011	-71.7327	-70.5695	-71.1554	-70.9968	-71.2473	-71.8887	-72.4723	-72.6005	-72.8432	-73.4108	-73.808	-73.8864	-74.6203	-75.547	-75.9797	-75.6182	-76.7821	-77.5889	-79.0195	-79.761	-80.3865
2018	1	8	7	16	-15.6855	-43.8795	-78.454	-77.7237	-76.9489	-75.7966	-75.3366	-75.341	-73.4259	-70.83	-68.9183	-68.6169	-68.8433	-69.5421	-70.4507	-70.0739	-70.1871	-69.4306	-69.5741	-69.8063	-70.9971	-70.3221	-70.6892	-72.3188	-72.1067	-70.6479	-70.6295	-70.5887	-70.9439	-71.0803	-71.4651	-71.7763	-72.202	-73.8895	-73.7686	-74.9669	-75.2142	-75.7354	-75.5901	-76.4374	-77.0884	-77.7984	-78.549	-78.7723	-78.3799
2018	1	8	7	36	-15.9236	-43.4686	-77.1427	-76.538	-75.9517	-75.8881	-76.0563	-76.0816	-73.4128	-69.4769	-68.6748	-69.5879	-70.7564	-70.8899	-70.961	-70.4795	-69.9646	-69.6478	-69.6447	-69.7512	-70.0836	-70.1414	-69.9223	-71.4473	-71.471	-69.6171	-69.7005	-70.0889	-70.7921	-70.9728	-71.3916	-71.5877	-71.9795	-73.6018	-74.012	-75.064	-75.4368	-76.1881	-76.388	-77.1127	-77.7269	-78.0078	-78.35	-78.5365	-78.6384
2018	1	8	7	56	-15.1611	-42.9363	-76.5686	-75.9848	-75.4823	-75.6909	-75.5449	-74.7328	-71.8127	-68.9237	-69.1476	-70.1025	-71.4176	-71.3417	-70.7637	-70.387	-69.4114	-69.4924	-69.5312	-69.2609	-69.7607	-69.9023	-69.5575	-71.0825	-70.6491	-68.8578	-68.9545	-69.5052	-70.3263	-71.1376	-72.0221	-72.3097	-72.7773	-74.0411	-74.7472	-75.2758	-75.5414	-76.531	-76.9979	-77.2593	-77.5571	-78.2773	-78.6063	-79.1984	-79.5204
2018	1	8	8	16	-14.5749	-42.4548	-76.0033	-75.2311	-74.603	-74.4138	-73.87	-72.6391	-70.1378	-68.8819	-69.8386	-70.626	-71.3339	-71.1323	-70.3659	-69.8845	-69.0764	-69.1365	-69.4685	-69.1981	-69.7817	-69.8395	-69.746	-71.0197	-70.5441	-69.1322	-69.5296	-69.9757	-70.2212	-71.6216	-72.7681	-73.0559	-73.6151	-74.2902	-74.8916	-75.1322	-75.3714	-76.2302	-76.7364	-76.8145	-76.5233	-77.6889	-77.9919	-78.8982	-79.1807
2018	1	8	8	36	-14.684	-42.0196	-74.9818	-73.8328	-72.9743	-72.5129	-72.032	-71.4083	-69.556	-68.4257	-69.843	-71.1329	-71.464	-70.9693	-70.4123	-69.6796	-69.5415	-69.2038	-69.6614	-69.7469	-69.3674	-69.9487	-69.7296	-70.6683	-71.2485	-70.1141	-71.352	-71.7483	-70.9988	-72.1613	-72.8942	-72.7317	-73.1679	-73.1621	-73.732	-74.1322	-74.7434	-75.2984	-75.891	-76.215	-75.6383	-76.1625	-76.1565	-76.7803	-77.3718
2018	1	8	8	56	-13.5542	-41.5179	-76.1552	-75.6342	-74.8804	-73.8956	-72.0537	-71.116	-70.834	-69.0756	-68.6086	-69.061	-70.4389	-70.9911	-71.4809	-71.167	-70.1914	-69.9584	-69.3691	-68.7218	-68.9705	-69.2377	-68.3904	-70.1666	-70.8297	-69.8	-70.4098	-71.0154	-70.9988	-70.8004	-71.6379	-71.3708	-71.5976	-72.6387	-73.5226	-74.3416	-74.1153	-75.4031	-75.9956	-76.7384	-76.9992	-77.3141	-77.5175	-77.5131	-77.8952
2018	1	8	9	16	-11.7744	-40.5756	-75.841	-75.6341	-74.3569	-73.372	-72.1583	-71.6393	-70.4151	-69.5989	-69.6553	-69.4796	-71.1715	-71.305	-72.2136	-71.0622	-70.4007	-70.4817	-69.683	-69.0358	-69.3891	-68.1906	-67.9715	-69.8524	-70.7169	-69.2816	-69.8755	-70.1803	-70.7945	-71.072	-71.606	-71.4383	-72.6803	-73.1355	-74.0274	-74.9589	-75.4259	-75.6096	-75.998	-76.037	-76.1148	-76.0162	-77.2454	-77.7354	-78.1123
2018	1	8	9	36	-12.0047	-40.3871	-76.0294	-76.1366	-74.4197	-73.4348	-72.5979	-72.3302	-70.9176	-69.7036	-69.1109	-69.312	-70.5643	-70.8653	-71.7739	-71.6275	-70.5263	-70.1676	-69.997	-69.5173	-68.8865	-67.5625	-67.0502	-68.8683	-70.3861	-68.6943	-70.0182	-70.8201	-70.4401	-70.6733	-71.1366	-71.5602	-72.3891	-72.6217	-72.7836	-73.6576	-74.614	-74.7817	-75.123	-75.5648	-75.5954	-75.6458	-76.543	-76.8264	-77.6089
2018	1	8	9	56	-11.6069	-39.8846	-75.7781	-76.9531	-75.32	-73.707	-72.4933	-71.4299	-70.2685	-69.2011	-68.734	-68.8724	-69.685	-70.3628	-71.2295	-70.79	-69.6259	-68.9532	-69.1177	-68.9101	-68.2794	-67.1019	-66.8827	-68.9102	-69.6632	-67.9426	-69.4264	-70.5399	-69.9579	-70.2826	-70.6255	-70.9997	-71.1717	-71.3597	-71.6625	-72.3717	-72.9044	-73.5667	-73.9682	-74.7817	-74.9929	-75.3573	-76.0633	-76.2288	-76.8728
2018	1	8	10	16	-11.9209	-39.3821	-75.6943	-77.5184	-76.304	-74.6073	-73.1004	-71.1158	-69.8288	-69.1173	-69.3202	-69.0607	-69.3918	-70.0277	-70.5176	-69.4081	-68.7674	-68.2832	-68.2801	-68.1773	-68.2584	-67.3531	-67.1758	-69.4126	-69.3741	-67.5228	-68.6664	-69.3874	-69.3029	-69.4708	-69.8398	-69.9782	-70.2153	-70.5603	-71.2952	-71.7165	-71.9871	-73.0813	-73.666	-74.3488	-74.9917	-75.1994	-76.0754	-76.4242	-76.6362
2018	1	8	10	36	-13.5374	-39.3445	-76.1174	-77.5018	-76.4339	-75.9516	-74.8006	-72.7951	-70.9637	-70.1266	-70.4761	-70.0282	-69.752	-69.6342	-69.3703	-68.7214	-68.8346	-68.8737	-68.5357	-68.1397	-68.5349	-67.9855	-66.9079	-69.061	-69.9005	-67.6539	-68.588	-68.5367	-68.5569	-67.9656	-68.7716	-69.3653	-70.265	-70.8458	-71.3084	-71.5122	-72.5918	-73.7175	-74.5247	-74.7207	-75.9185	-75.4768	-76.3112	-76.9374	-76.9532
2018	1	8	10	56	-11.5704	-39.1572	-75.302	-77.4191	-75.4091	-75.5549	-74.0899	-72.3984	-71.6139	-70.9861	-70.3935	-69.8409	-69.46	-68.5047	-68.2408	-67.8013	-68.3332	-68.477	-68.139	-67.1149	-66.9866	-66.1232	-65.1503	-67.3034	-68.9582	-66.9209	-67.6457	-68.1178	-68.2427	-67.7561	-69.0855	-70.3074	-70.0555	-70.0082	-70.8895	-71.8262	-72.5917	-73.4033	-74.0012	-73.883	-75.2903	-75.5814	-75.6829	-76.4138	-75.8015
2018	1	8	11	16	-11.1297	-38.5072	-75.3847	-79.0722	-78.109	-77.4173	-76.4758	-74.889	-74.6279	-73.5814	-72.7793	-71.4939	-70.3803	-68.7969	-68.3236	-67.9887	-68.2066	-68.0364	-68.4311	-68.0351	-68.1162	-68.0903	-67.5362	-68.9565	-69.2624	-67.9447	-68.4601	-68.4352	-69.3791	-69.5074	-69.6254	-70.1488	-69.5618	-70.2129	-71.0027	-71.8558	-72.4093	-72.9069	-73.7036	-74.2919	-74.9901	-75.6058	-75.5868	-75.708	-76.2024
2018	1	8	11	36	-11.8967	-38.7298	-74.9164	-78.583	-78.7504	-78.3937	-77.3056	-75.8235	-74.6621	-72.8618	-71.3479	-69.7484	-68.8232	-68.1192	-68.1903	-68.2114	-68.2827	-67.9659	-68.7584	-68.7393	-69.1136	-69.1714	-68.2823	-70.4772	-71.2849	-69.8078	-69.9516	-69.9711	-70.7791	-70.5622	-70.5596	-69.7012	-69.6112	-70.9141	-71.437	-72.0232	-73.0162	-73.1186	-74.2869	-74.6347	-75.2489	-75.692	-75.7306	-76.197	-76.383
2018	1	8	11	56	-11.2437	-38.5793	-74.724	-78.9768	-78.914	-78.5573	-77.846	-76.5314	-74.9304	-73.0463	-71.8255	-70.3308	-69.8871	-69.4971	-69.7985	-69.7987	-69.6397	-69.281	-69.7595	-69.6776	-70.1146	-69.5653	-69.0321	-71.1223	-72.1128	-70.0966	-70.1827	-70.1107	-70.9813	-70.8584	-70.7643	-69.7798	-70.2421	-70.7891	-72.2014	-72.5939	-73.854	-74.1996	-75.1848	-75.4906	-75.8485	-75.7368	-76.1809	-76.6136	-76.7888
2018	1	8	12	16	-10.2054	-38.211	-75.3607	-79.7391	-79.0272	-78.2936	-77.7918	-76.6028	-75.1902	-73.5574	-72.7972	-71.784	-71.9056	-71.411	-71.3565	-71.0426	-70.6113	-70.2527	-70.2915	-70.1886	-70.1441	-69.3226	-69.9828	-71.6753	-72.401	-69.7567	-69.8952	-69.5091	-70.6808	-70.7152	-70.4247	-70.3824	-70.5572	-70.2662	-72.8304	-73.0005	-74.2606	-75.182	-75.6569	-76.002	-76.1504	-75.7767	-76.182	-76.562	-77.0253
2018	1	8	12	36	-10.5827	-38.2742	-76.5336	-79.3627	-78.7136	-77.8753	-76.9128	-75.7447	-74.5624	-73.1809	-72.1695	-71.7216	-72.2829	-71.9976	-71.3569	-70.9173	-70.4023	-70.0018	-70.1453	-70.189	-69.5164	-69.2811	-70.7369	-72.911	-73.4281	-70.4485	-70.4143	-69.9154	-70.8258	-70.6163	-70.4905	-71.1525	-70.2826	-70.7975	-73.1005	-72.9616	-74.1302	-75.2742	-75.4899	-75.4712	-75.8787	-75.8638	-75.6481	-76.4499	-76.6255
2018	1	8	12	56	-12.0466	-39.0053	-76.5319	-77.8953	-77.1415	-77.0361	-76.7017	-75.6383	-74.3514	-74.2261	-73.6334	-73.0808	-73.3281	-73.2522	-72.6114	-72.8	-72.7038	-72.0939	-72.7608	-71.8623	-72.2365	-72.0012	-71.154	-74.0608	-72.3796	-70.4468	-70.4125	-70.7511	-69.6725	-71.0333	-71.8497	-72.093	-72.1652	-73.8318	-74.1456	-74.2161	-74.8613	-75.7959	-76.0116	-75.8882	-76.2957	-75.8621	-77.5308	-77.2857	-76.3097
2018	1	8	13	16	-10.6851	-39.4235	-77.3689	-78.3136	-77.7691	-77.3496	-76.3871	-75.2191	-74.5602	-74.3302	-74.0516	-73.6037	-73.851	-73.7751	-73.3437	-73.3229	-73.0173	-72.6168	-72.1321	-71.6524	-71.7126	-71.1632	-71.0488	-73.5369	-72.7391	-71.2409	-70.9005	-71.5663	-71.0498	-71.94	-72.576	-72.8088	-73.517	-73.988	-74.762	-75.246	-75.5718	-77.1134	-77.3291	-76.999	-77.7127	-77.6767	-78.1683	-77.7947	-77.402
2018	1	8	13	36	-12.6076	-40.1944	-77.8047	-78.7494	-77.9956	-77.2621	-76.5089	-75.7387	-75.373	-74.787	-74.7387	-74.4793	-74.3078	-73.6456	-72.9211	-72.356	-71.2547	-71.1473	-70.9349	-70.7902	-71.1225	-71.5991	-71.715	-74.6218	-75.3422	-73.2083	-73.1216	-73.6148	-72.5909	-72.9576	-73.5465	-72.6437	-75.2779	-76.0337	-76.8445	-77.9094	-78.0834	-78.8743	-78.7655	-78.4693	-78.4426	-78.1765	-77.8985	-78.3125	-78.3857
2018	1	8	13	56	-13.2521	-40.7133	-77.5489	-78.2843	-77.7817	-77.1109	-77.0278	-76.4669	-75.8081	-75.1803	-75.0273	-74.6632	-74.4708	-73.9552	-72.9375	-72.1211	-71.3339	-70.8497	-70.7628	-70.8694	-71.0552	-71.8877	-72.1082	-75.2663	-77.3241	-75.0302	-75.242	-75.0601	-74.9437	-75.6295	-75.737	-75.1135	-76.8616	-77.6884	-78.3944	-79.3052	-79.2542	-79.074	-78.9076	-78.8364	-78.6053	-78.7026	-78.639	-78.9566	-78.7264
2018	1	8	14	16	-12.7575	-41.0561	-76.6565	-76.9731	-76.3449	-75.6951	-75.8213	-75.428	-74.7691	-74.1413	-73.6743	-73.2054	-72.9502	-73.0418	-72.2335	-71.5846	-71.279	-70.8366	-71.001	-71.3169	-71.733	-72.5446	-72.7861	-76.1117	-77.8613	-75.5938	-76.525	-75.6364	-76.4237	-77.62	-77.4785	-77.523	-77.2813	-78.3956	-79.2324	-79.7242	-79.4768	-79.2831	-78.9337	-78.902	-78.7757	-79.5406	-79.8043	-79.4151	-78.9753
2018	1	8	14	36	-12.7576	-41.4959	-75.5051	-75.5704	-74.1047	-73.1199	-72.7017	-72.4968	-72.5917	-71.7755	-70.9316	-70.714	-70.1028	-70.32	-70.0771	-69.826	-69.2691	-69.7061	-70.5196	-71.2333	-72.5288	-73.3822	-73.8122	-77.1796	-77.437	-74.8891	-76.7684	-75.8219	-75.5908	-76.3765	-76.9678	-76.3395	-76.2757	-78.4347	-79.7949	-80.3732	-80.0709	-81.1466	-80.2708	-79.9667	-79.4582	-80.2495	-80.0814	-79.4879	-79.794
2018	1	8	14	56	-13.1758	-42.0189	-74.7717	-75.2558	-74.6276	-73.6428	-73.434	-72.4963	-72.5912	-72.089	-70.617	-70.8181	-70.9398	-70.1101	-69.3437	-69.4067	-69.6873	-69.0774	-69.3675	-71.2328	-71.4814	-70.8692	-72.6601	-74.5619	-76.4941	-75.3072	-75.1975	-75.4025	-75.2761	-74.7008	-76.025	-75.5013	-75.961	-77.1778	-79.0615	-79.6397	-79.0234	-80.9366	-81.0029	-81.1176	-80.3998	-80.3536	-80.1854	-79.906	-80.5262
2018	1	8	15	16	-13.2803	-42.4375	-73.9341	-74.4181	-74.4181	-74.5848	-74.2714	-74.5899	-74.5801	-73.8686	-72.3965	-72.3883	-71.9865	-71.785	-71.542	-72.1284	-72.7231	-70.857	-71.2517	-72.4889	-73.575	-74.2191	-74.5443	-77.179	-76.0622	-74.7054	-74.3415	-74.5756	-75.7784	-75.8832	-76.6135	-76.9089	-77.892	-78.7789	-80.3696	-81.152	-80.2215	-80.9313	-80.0009	-80.0241	-79.9133	-80.4582	-80.3921	-80.2227	-80.2385
2018	1	8	15	36	-12.9658	-42.5208	-73.3474	-74.0827	-74.627	-75.4428	-75.7784	-75.5945	-75.5637	-74.5591	-73.5058	-73.4557	-71.693	-70.6958	-70.8925	-70.9136	-70.9849	-69.035	-71.3769	-72.1534	-74.3283	-75.3911	-75.7582	-78.2882	-77.6708	-75.2936	-74.8825	-75.5221	-75.4092	-75.1923	-76.7546	-78.1308	-79.7995	-79.6424	-80.4324	-79.883	-79.2063	-79.9576	-79.197	-80.0888	-80.2005	-80.1569	-80.6822	-80.4552	-80.654
2018	1	8	15	56	-12.5467	-42.646	-73.4517	-74.2498	-75.2548	-75.9659	-76.825	-76.8294	-75.9193	-75.4171	-74.4476	-73.3925	-72.7604	-70.6745	-71.5412	-70.7876	-70.8798	-70.0187	-72.4444	-72.9278	-74.5582	-75.3908	-75.9882	-78.3925	-77.9432	-75.5734	-75.3428	-75.7236	-74.901	-74.8984	-76.6338	-77.2359	-79.096	-79.548	-79.6966	-78.571	-78.9148	-79.7238	-79.4867	-80.6274	-80.543	-80.3997	-80.8153	-80.7243	-80.8605
2018	1	8	16	16	-12.2957	-42.9394	-74.436	-75.0457	-75.9669	-76.3639	-77.2858	-77.353	-76.1498	-75.857	-74.8037	-73.4555	-73.9959	-71.9519	-72.7349	-72.0441	-72.576	-72.6779	-73.7218	-73.9958	-74.37	-75.056	-75.8	-77.8274	-77.1759	-75.2774	-75.2824	-75.375	-74.631	-75.0736	-76.2985	-75.7617	-77.0199	-78.5193	-78.8378	-78.5756	-79.7572	-80.2783	-80.2899	-80.5804	-80.3911	-80.5358	-80.6894	-80.834	-80.6299
2018	1	8	16	36	-12.4011	-43.3379	-76.007	-76.2398	-76.5538	-76.909	-77.4121	-76.5791	-76.7158	-75.5646	-74.616	-74.9009	-74.0176	-73.2507	-72.4424	-72.5054	-73.2886	-73.4952	-73.534	-73.9756	-73.931	-74.952	-75.7588	-77.1163	-77.2223	-74.8634	-74.8999	-75.3827	-74.5626	-74.7957	-75.7432	-75.6515	-76.1293	-77.0137	-78.2642	-79.3425	-80.2415	-80.472	-80.3657	-79.3786	-79.5715	-79.7579	-80.4167	-80.666	-80.3989
2018	1	8	16	56	-12.9244	-43.6518	-77.1584	-76.7631	-77.3912	-77.537	-77.2026	-76.893	-77.8673	-76.6114	-75.7674	-77.0992	-74.9596	-73.8787	-70.9767	-69.7834	-70.5665	-71.7154	-71.7542	-73.8707	-74.245	-75.2659	-75.5493	-77.3255	-78.0819	-74.5713	-74.2938	-74.0438	-74.2705	-74.2943	-75.1371	-74.6266	-76.5701	-76.4076	-77.5534	-77.8989	-78.1698	-78.7144	-78.9221	-78.0397	-78.442	-79.3612	-80.4387	-80.7927	-81.1538
2018	1	8	17	16	-13.2384	-44.0706	-77.2631	-77.0772	-77.0771	-77.537	-77.6214	-77.2071	-76.611	-75.8785	-75.4534	-75.6336	-75.2737	-73.5647	-72.0236	-72.2959	-72.5556	-72.6576	-72.487	-73.1379	-73.7215	-74.5331	-74.7118	-76.6974	-78.2859	-74.8484	-74.5629	-74.1924	-74.3435	-73.9538	-76.0186	-76.2119	-77.3758	-77.7993	-77.9219	-78.0448	-78.6061	-78.4442	-78.0476	-77.9842	-78.5959	-79.7376	-80.1114	-80.7742	-80.8449
2018	1	8	17	36	-13.8034	-44.5728	-77.0325	-77.0559	-76.8465	-77.2017	-77.6211	-77.5208	-77.1132	-76.0667	-75.9765	-75.1727	-75.8387	-74.4228	-73.4051	-72.3793	-72.1994	-72.9295	-73.1358	-73.2423	-73.6165	-73.6325	-74.6277	-76.4039	-76.2359	-73.7142	-73.672	-74.3325	-74.7033	-74.5437	-75.3503	-75.7086	-76.7651	-76.7622	-76.1624	-76.7248	-77.3568	-78.0033	-78.2763	-77.996	-78.7359	-80.1681	-80.3768	-81.1915	-81.2726
2018	1	8	17	56	-13.6783	-44.657	-76.9073	-76.9517	-77.0145	-77.2859	-77.2656	-76.956	-76.9881	-76.1718	-76.5842	-76.0316	-75.4623	-74.0045	-73.4893	-72.5473	-71.8858	-72.6577	-73.5759	-73.0543	-73.617	-73.3189	-74.2304	-75.8182	-75.6173	-73.6455	-73.1953	-74.3742	-74.2166	-74.1148	-74.3163	-74.1932	-74.8128	-75.2204	-74.9553	-75.4839	-76.9583	-78.139	-78.8572	-78.2339	-79.9209	-80.7646	-81.5149	-81.9528	-81.5369
2018	1	8	18	16	-13.846	-44.4897	-76.9495	-77.0567	-77.4335	-77.7468	-77.2449	-76.7259	-76.8208	-76.4862	-76.2704	-75.9271	-74.4157	-73.3766	-73.1127	-73.6363	-73.247	-73.3908	-74.3509	-73.2849	-73.7429	-73.5495	-73.6235	-75.2322	-76.3584	-74.8051	-73.8836	-74.9578	-74.4726	-74.3969	-74.5463	-73.7034	-73.6817	-74.7178	-75.0287	-75.387	-77.7777	-79.1545	-79.755	-79.9033	-81.6696	-81.6495	-82.8318	-82.6939	-81.7674
2018	1	8	18	36	-15.1644	-44.3843	-76.9278	-77.3491	-77.7468	-77.9136	-77.7257	-77.5417	-77.4273	-77.2392	-75.139	-74.2514	-73.7449	-73.9831	-73.447	-74.7662	-75.3819	-75.1907	-75.1876	-74.1426	-73.7631	-73.8837	-73.4762	-75.2105	-76.5936	-75.763	-75.2836	-76.1799	-76.5586	-76.7918	-76.3233	-75.1034	-75.0055	-75.5131	-75.6329	-76.3185	-78.5811	-80.4447	-81.0057	-82.5736	-82.7373	-82.6724	-83.2714	-82.7462	-82.212
2018	1	8	18	56	-16.3159	-44.2796	-76.4044	-77.1397	-77.6421	-76.6573	-77.2023	-77.0183	-77.1132	-77.2392	-75.7671	-76.3452	-74.5824	-74.5065	-73.8657	-73.3006	-73.0787	-73.7251	-73.5126	-72.991	-72.6115	-73.8837	-74.4183	-75.9433	-75.8604	-74.7157	-75.2832	-75.6561	-76.0348	-76.0586	-76.0088	-75.103	-76.052	-75.5127	-75.5278	-76.1087	-77.6385	-79.8162	-81.6334	-79.956	-82.3181	-82.9861	-82.2241	-80.9661	-81.6882
2018	1	8	19	16	-15.0599	-44.1752	-76.1953	-76.5118	-76.5955	-76.2388	-76.5744	-76.2858	-76.276	-75.8785	-76.2908	-76.4501	-76.7811	-75.9724	-76.0644	-75.3946	-74.4399	-75.2957	-74.9785	-74.9804	-74.6009	-74.6168	-74.7327	-76.1529	-76.3523	-75.0976	-75.7936	-75.9492	-75.9197	-75.53	-73.9601	-75.0011	-74.2416	-75.1046	-75.3212	-76.6138	-77.4108	-79.3923	-79.8124	-81.3189	-82.0015	-81.6675	-81.5855	-81.3295	-81.471
2018	1	8	19	36	-16.1323	-43.6353	-75.802	-75.616	-75.4485	-75.6362	-76.3486	-76.5415	-77.1808	-77.0136	-77.1328	-76.6221	-75.4457	-75.4954	-75.064	-73.4519	-74.1095	-75.4258	-74.9202	-75.3618	-74.396	-75.0819	-74.8628	-76.0109	-75.7407	-74.3002	-74.8575	-75.5338	-75.3289	-75.4127	-74.868	-75.4647	-75.0344	-75.7408	-75.2746	-76.4078	-77.7697	-79.0552	-80.1186	-81.6495	-81.688	-81.4426	-81.4446	-81.5055	-81.3433
2018	1	8	19	56	-20.8898	-44.5194	-75.6391	-75.3066	-75.495	-75.9549	-77.0024	-77.2581	-77.7927	-77.4161	-77.8913	-76.9618	-75.4503	-75.6257	-74.608	-72.975	-73.6954	-73.9648	-73.6268	-73.9217	-73.7307	-74.3119	-73.9672	-75.869	-75.1599	-73.6905	-73.9783	-74.7254	-75.0176	-75.413	-75.8657	-75.371	-74.9803	-75.8409	-75.4554	-76.591	-77.9926	-79.1025	-80.4593	-81.409	-81.4946	-81.3069	-81.2042	-81.3698	-81.0583
2018	1	8	20	16	-24.9352	-45.6964	-75.853	-75.5833	-75.4576	-76.1478	-76.9859	-77.0113	-77.1481	-76.6459	-77.5607	-76.8406	-76.1667	-75.7139	-75.115	-73.8379	-73.5323	-72.9224	-72.71	-72.4815	-73.2326	-73.458	-72.9876	-75.4338	-74.8461	-73.1675	-73.3766	-73.9404	-74.6254	-74.9031	-75.3822	-74.5862	-74.0775	-74.9646	-74.985	-75.8069	-77.522	-78.789	-79.8056	-80.4805	-80.6839	-80.8361	-80.9819	-81.0952	-80.993
2018	1	8	20	36	-28.9007	-46.7097	-76.2382	-75.7801	-74.3563	-75.1721	-75.3402	-75.3028	-75.6908	-75.733	-76.0616	-76.1162	-75.9238	-75.115	-75.5421	-74.2441	-73.3522	-73.3914	-72.9696	-72.427	-72.8432	-73.4663	-72.8493	-74.6884	-74.4227	-72.3773	-73.0286	-73.6737	-73.9267	-73.9087	-73.8329	-73.9058	-74.0567	-73.9203	-73.6449	-73.6	-76.559	-77.7396	-78.6384	-79.1587	-79.226	-80.3417	-81.0139	-80.868	-81.3705
2018	1	8	20	56	-49.2316	-51.4421	-76.155	-74.7547	-74.3778	-74.1467	-74.3148	-74.3821	-75.6076	-75.8592	-75.769	-76.347	-76.4687	-76.3928	-75.2495	-74.6844	-72.955	-72.4707	-72.2583	-72.2392	-72.2365	-72.755	-72.6615	-74.8146	-73.4802	-72.7958	-74.4939	-74.6156	-74.8687	-74.6412	-74.356	-74.9524	-75.4174	-74.8622	-74.3775	-75.7982	-76.9775	-78.1581	-79.3709	-79.996	-80.2726	-80.9696	-80.6995	-80.5537	-81.0562
2018	1	8	21	16	-22.6196	-44.302	-75.7149	-75.3614	-75.4033	-75.3816	-75.2356	-75.6169	-76.5284	-76.78	-76.5851	-76.535	-76.3426	-76.4761	-75.9609	-74.4536	-73.5617	-72.9728	-72.2369	-71.6944	-72.5292	-73.2571	-72.9542	-75.526	-75.2939	-74.2355	-75.1437	-75.048	-75.6073	-75.5786	-74.982	-74.7752	-75.146	-76.009	-76.8457	-78.0992	-79.4378	-80.3122	-80.5124	-81.1401	-80.8097	-81.8023	-81.9167	-81.5668	-81.2529
2018	1	8	21	36	-27.6171	-45.3214	-75.3105	-75.669	-76.1296	-75.9822	-75.7735	-75.9664	-75.5588	-75.8941	-75.092	-76.5076	-76.4199	-75.7577	-75.2007	-74.4261	-73.618	-72.5894	-71.0788	-71.2691	-71.7689	-73.2086	-72.6964	-75.1007	-74.9886	-73.6737	-74.7177	-75.4671	-76.0159	-75.71	-75.286	-75.3773	-75.7245	-76.3498	-76.9251	-78.0504	-79.1117	-80.4021	-80.7721	-81.6431	-81.5768	-81.6668	-80.9833	-81.1539	-81.3003
2018	1	8	21	56	-30.1391	-45.8544	-74.7129	-75.6366	-75.825	-75.908	-75.9505	-76.0177	-75.3589	-75.6105	-75.5831	-76.2239	-75.4662	-75.1391	-74.3727	-74.1844	-73.8997	-72.6617	-71.3814	-71.802	-70.92	-72.6947	-72.7896	-74.7543	-75.0575	-73.774	-74.635	-75.2723	-75.5961	-75.4732	-75.3031	-75.6012	-76.129	-76.202	-76.1648	-77.366	-77.5873	-79.4456	-79.4966	-80.6216	-80.6575	-80.9354	-80.4843	-80.786	-81.2885
2018	1	8	22	16	-35.3827	-46.8057	-73.9892	-75.562	-75.3108	-75.5403	-75.6665	-75.7338	-75.5774	-75.7034	-76.2414	-75.8144	-74.8892	-74.8551	-74.2981	-73.8167	-73.9717	-72.9849	-72.0606	-72.0834	-71.327	-72.5992	-73.1757	-74.91	-75.6553	-74.0711	-74.3824	-74.4437	-74.8066	-75.2333	-75.3903	-75.6622	-76.4648	-76.5114	-76.6571	-77.9891	-77.6866	-79.009	-79.0203	-79.8445	-79.828	-80.4205	-80.7156	-80.9387	-81.1665
2018	1	8	22	36	-49.4078	-49.8596	-73.2325	-75.6009	-75.4124	-75.307	-75.0773	-75.312	-75.4697	-75.4282	-75.1077	-75.6229	-75.8912	-75.0196	-75.2163	-73.9184	-73.7593	-72.8563	-71.576	-71.4104	-73.0409	-73.2243	-73.2146	-75.1792	-75.5359	-73.2759	-73.2783	-73.6221	-74.4119	-75.1658	-75.7913	-76.2778	-77.1067	-77.6351	-78.7574	-80.0894	-80.3104	-80.0067	-81.1176	-81.0465	-81.1113	-80.8501	-80.9673	-81.3215	-80.9995
2018	1	8	22	56	-40.7179	-48.7072	-72.2895	-75.286	-75.4116	-75.3062	-74.9718	-76.044	-76.5158	-75.6368	-76.0491	-76.2503	-76.6232	-76.1704	-76.7859	-75.5926	-75.1195	-72.1227	-71.1565	-72.1424	-73.1448	-72.9095	-72.0622	-74.3409	-73.7555	-73.0657	-73.2775	-74.2495	-74.5157	-75.1651	-75.9999	-77.2192	-77.2106	-77.5296	-77.8144	-79.1464	-79.8908	-81.1575	-81.6403	-81.8832	-81.4246	-82.2102	-81.804	-81.4254	-81.4174
2018	1	8	23	16	-30.3543	-45.4623	-71.5571	-74.8677	-74.4698	-74.9925	-74.9722	-75.6257	-76.3068	-75.8465	-75.8401	-76.2507	-76.7283	-76.0661	-76.6816	-74.8602	-72.5027	-71.5997	-69.6913	-68.6881	-70.2139	-72.5958	-72.4813	-74.7601	-73.8938	-72.7334	-72.9505	-73.9383	-74.1914	-74.5319	-74.8618	-75.5892	-75.2535	-76.2815	-76.8514	-78.0813	-79.5533	-80.0431	-81.1224	-81.7814	-82.228	-82.4278	-82.4165	-82.5297	-81.8153
2018	1	8	23	36	-22.3354	-42.3009	-71.5782	-75.4541	-75.2866	-75.1811	-75.3911	-75.2909	-76.0139	-75.6374	-76.3009	-76.5858	-77.0006	-76.2128	-75.9908	-73.7925	-70.8907	-69.0664	-65.3783	-66.7411	-71.0516	-72.3657	-72.3978	-74.2577	-73.855	-71.8467	-72.2259	-72.646	-72.2502	-72.6822	-73.7053	-74.1527	-74.9628	-76.0748	-76.4721	-77.9218	-79.1532	-79.6167	-81.1618	-81.834	-82.3306	-82.47	-82.7964	-82.9463	-82.3914
2018	1	8	23	56	-17.666	-40.4163	-71.3476	-75.3492	-75.4119	-75.1809	-75.6002	-75.7303	-76.3905	-76.1396	-76.7404	-77.0043	-76.5607	-75.2913	-75.0274	-73.4573	-70.5345	-68.2914	-65.9434	-68.1227	-71.1351	-71.5907	-71.6228	-72.8337	-72.6796	-70.4512	-70.8593	-70.7872	-70.5769	-71.5793	-73.0476	-73.767	-75.4254	-76.4928	-77.0574	-78.2796	-79.1681	-79.841	-81.3235	-82.0715	-82.5392	-83.024	-83.0026	-82.9275	-82.7311
2018	1	9	0	16	-18.0637	-40.5836	-70.9077	-75.2024	-75.3699	-75.4319	-75.7256	-76.3791	-77.0184	-76.8513	-77.0961	-76.9622	-75.9114	-74.9142	-74.3572	-73.0383	-70.5971	-68.9403	-68.2254	-70.1325	-70.3811	-71.1089	-71.1411	-72.4148	-71.6934	-69.7007	-70.0041	-69.8926	-70.3498	-71.6404	-72.9517	-74.0638	-75.6046	-76.7113	-77.7209	-78.6289	-79.6219	-80.4256	-81.5678	-82.3683	-82.4699	-83.2427	-83.0115	-82.7401	-82.6223
2018	1	9	0	36	-22.2932	-42.3216	-70.7613	-75.8307	-75.9772	-76.2277	-76.0818	-76.6306	-77.2489	-77.0399	-77.4103	-76.5018	-75.9744	-76.066	-74.1061	-71.9079	-70.1785	-69.1289	-67.4927	-69.8605	-70.2557	-71.2976	-71.3716	-73.3781	-71.8382	-70.0232	-70.3501	-70.6756	-71.2324	-72.1145	-73.062	-74.3753	-75.4081	-76.4913	-77.632	-78.5663	-80.1143	-80.8448	-81.8875	-82.2773	-81.7031	-82.4444	-82.8311	-82.5231	-82.2011
2018	1	9	0	56	-22.5025	-43.0543	-71.2846	-76.04	-75.663	-76.437	-76.6051	-77.0492	-77.1441	-77.1444	-77.3055	-77.1298	-77.1258	-75.5424	-73.2685	-71.6984	-69.3409	-67.9772	-66.7598	-68.4994	-70.8837	-70.1459	-70.4292	-71.0748	-69.5953	-68.3039	-69.2588	-70.1078	-70.2458	-71.7561	-72.5988	-75.0638	-77.1434	-77.5985	-78.0064	-78.1032	-79.8605	-80.1723	-81.6337	-80.6626	-81.6587	-82.7141	-82.6821	-82.1646	-82.1567
2018	1	9	1	16	-26.1666	-43.9966	-71.5988	-75.8307	-76.0819	-76.5418	-76.6052	-76.9446	-77.3536	-76.9352	-77.4103	-77.0252	-75.9744	-74.9144	-73.0593	-69.8141	-65.991	-64.418	-67.074	-68.3949	-70.4651	-70.5648	-69.9059	-70.6562	-69.0502	-67.1596	-68.6406	-69.6049	-70.8549	-72.6871	-73.7313	-75.1027	-76.5964	-76.9337	-78.3436	-79.0316	-80.284	-80.7893	-81.4448	-81.7661	-82.3935	-82.8445	-83.1081	-83.2997	-82.7895
2018	1	9	1	36	-21.1207	-42.5938	-72.1642	-75.8726	-75.8307	-76.144	-76.8565	-76.9237	-77.3955	-77.3121	-76.9288	-77.0043	-75.2416	-73.8676	-71.9287	-68.3485	-66.2423	-66.0511	-68.0581	-68.6252	-70.3813	-70.6485	-69.8013	-70.74	-68.6129	-67.3108	-68.5042	-69.492	-70.5147	-72.8231	-74.4823	-75.7566	-77.19	-78.0714	-78.9059	-79.8977	-81.1133	-81.4224	-82.2138	-82.8415	-83.0502	-83.3598	-83.3696	-83.5641	-83.0171
2018	1	9	1	56	-17.4148	-41.1701	-73.3576	-76.2285	-75.6004	-76.2487	-76.7937	-76.7981	-76.893	-77.019	-76.6776	-76.6275	-74.5507	-72.716	-70.6305	-66.862	-66.326	-67.2236	-68.8328	-70.1327	-70.6954	-70.837	-69.8641	-70.5725	-68.3017	-67.0994	-68.5516	-69.4191	-70.8366	-73.2473	-75.0977	-76.7017	-77.5778	-78.7709	-79.401	-80.1809	-81.2003	-81.6767	-82.4657	-83.1536	-83.0639	-83.0725	-83.3256	-83.3708	-82.8081
2018	1	9	2	16	-15.6682	-40.4494	-74.5841	-76.7432	-76.0312	-76.5958	-76.5127	-76.6637	-76.6329	-76.5495	-76.3756	-75.823	-73.9765	-71.6394	-69.3236	-67.0416	-67.071	-67.9267	-69.4311	-70.6683	-70.7494	-70.7653	-69.9181	-70.3124	-67.9215	-66.5882	-68.6424	-70.1245	-72.1443	-74.3456	-75.9082	-77.1462	-77.6425	-78.6393	-79.2958	-79.8269	-80.6237	-81.4275	-82.1377	-82.9696	-82.749	-82.5481	-83.0239	-83.0821	-82.6502
2018	1	9	2	36	-13.7077	-40.2686	-75.0524	-76.9183	-76.7508	-76.4569	-76.1853	-76.5457	-77.0384	-76.4944	-75.7342	-74.9513	-73.5655	-70.8096	-68.0541	-68.9964	-69.0677	-68.7719	-69.4597	-68.8125	-70.0661	-70.1449	-69.5907	-70.1526	-67.4946	-66.6115	-68.7288	-71.7058	-73.7043	-75.7511	-76.9316	-76.8606	-77.8518	-78.4533	-78.7195	-79.4417	-80.2883	-81.147	-82.0615	-83.0478	-82.8089	-82.8855	-82.843	-83.0191	-82.9642
2018	1	9	2	56	-13.2062	-40.2905	-74.5509	-75.7887	-75.4118	-75.432	-75.4744	-76.0442	-76.6416	-75.8882	-75.5468	-74.8685	-72.8546	-70.5174	-67.2385	-67.5527	-67.8334	-65.9672	-66.7598	-67.9969	-69.2505	-69.6434	-68.0424	-69.4417	-68.0178	-67.2394	-68.7285	-70.8681	-74.2275	-76.379	-77.3501	-77.6978	-78.0609	-78.8718	-79.8708	-80.6977	-81.335	-82.5077	-83.1081	-83.9897	-83.6462	-83.8274	-83.7849	-83.647	-83.278
2018	1	9	3	16	-12.9746	-40.4777	-75.3662	-76.2899	-76.3318	-76.4566	-76.2898	-76.022	-75.8866	-75.7613	-74.8965	-73.3807	-71.2621	-69.9718	-68.0538	-66.693	-66.7643	-65.1075	-66.3188	-67.9747	-66.8205	-65.6431	-65.6124	-67.7445	-68.1327	-66.9487	-68.7281	-72.3773	-74.3423	-74.9658	-75.8295	-77.3104	-78.6781	-79.6984	-80.92	-82.6679	-83.8101	-84.5825	-85.1751	-85.7479	-85.1976	-84.361	-84.4205	-83.5603	-82.9794
2018	1	9	3	36	-14.3341	-41.5022	-75.9301	-76.7072	-76.5816	-76.3924	-75.9324	-75.4971	-75.8014	-75.718	-74.4972	-73.0652	-71.2606	-69.8447	-68.8689	-66.5032	-65.5275	-64.6664	-65.5427	-66.3611	-65.6466	-64.9925	-64.6059	-67.8059	-68.9031	-69.9771	-72.5573	-74.5323	-76.3295	-77.2482	-77.3583	-78.693	-79.6475	-80.3094	-81.4159	-82.7272	-84.0684	-84.9087	-85.4202	-85.3545	-84.9192	-84.4147	-84.3355	-83.4725	-82.9255
2018	1	9	3	56	-16.0421	-42.5611	-76.6959	-77.0543	-76.803	-76.5091	-75.6722	-75.2998	-75.7088	-75.1438	-73.5461	-72.6795	-71.0424	-69.5218	-68.9438	-66.8083	-65.9583	-65.7253	-65.4501	-64.1119	-64.2977	-65.8211	-65.6648	-68.0063	-69.1928	-70.5347	-73.6358	-74.7387	-76.0834	-76.9971	-77.188	-78.1196	-78.6579	-78.9768	-81.0173	-82.9352	-83.8997	-84.7087	-84.9952	-84.678	-84.392	-84.0185	-83.6097	-83.1365	-82.7544
2018	1	9	4	16	-16.2096	-42.6658	-76.8424	-76.9496	-76.8658	-76.6766	-75.8816	-75.5301	-75.3738	-74.5785	-73.1483	-72.3026	-70.5399	-69.124	-67.9807	-67.3737	-66.5237	-66.165	-64.6545	-62.1229	-63.2509	-66.2818	-66.6908	-67.9226	-70.8194	-70.5778	-73.1035	-74.1151	-74.596	-74.9209	-75.243	-76.4098	-77.3535	-77.9732	-80.8909	-82.8751	-83.7738	-84.5304	-84.3066	-84.2904	-83.8736	-83.5784	-82.9862	-82.7226	-82.3537
2018	1	9	4	36	-14.1577	-41.8701	-75.942	-76.2795	-76.4889	-76.4462	-76.3003	-75.865	-75.0177	-74.4946	-73.9648	-72.4909	-70.456	-69.0611	-66.7034	-67.7504	-65.5814	-64.4271	-62.3931	-61.3481	-63.6067	-65.8001	-66.1254	-67.755	-74.4142	-73.4653	-74.3263	-74.542	-74.3999	-74.3844	-74.1537	-76.1061	-78.0499	-79.5832	-82.0009	-81.8071	-83.5697	-84.3526	-83.6024	-84.0862	-83.1094	-83.3091	-83.0544	-82.4402	-81.7206
2018	1	9	4	56	-12.2733	-42.4982	-75.628	-75.8608	-75.8607	-76.1322	-76.3003	-75.865	-75.3318	-74.0759	-73.8601	-73.4331	-71.2935	-69.5845	-67.4362	-67.1223	-64.6392	-63.2755	-61.5556	-62.9184	-65.8051	-66.3236	-66.2301	-67.755	-72.8439	-73.7793	-74.0122	-74.1233	-73.8765	-74.3844	-75.9334	-76.9436	-78.678	-80.002	-82.5243	-82.2258	-83.9884	-83.9339	-84.1258	-84.5049	-82.7953	-82.3669	-83.0544	-81.9167	-80.6737
2018	1	9	5	16	-11.6452	-42.8123	-75.628	-75.9655	-76.0701	-75.9228	-76.405	-76.2838	-75.7506	-74.5993	-73.7554	-72.5956	-71.0842	-70.3173	-68.3784	-66.3895	-64.6392	-62.438	-62.6025	-63.3371	-64.4442	-64.8579	-65.916	-67.5456	-70.0488	-70.5216	-72.8816	-73.3983	-74.4755	-76.017	-75.774	-76.3523	-77.265	-80.0124	-82.1292	-83.2568	-83.7948	-84.1273	-84.1389	-83.699	-82.8893	-82.0369	-81.9317	-81.8014	-80.9533
2018	1	9	5	36	-11.1007	-42.875	-75.4604	-75.735	-75.7769	-75.9645	-76.342	-76.2837	-76.1692	-75.2902	-73.5669	-71.1718	-70.6234	-69.8775	-68.5667	-65.8241	-63.3828	-61.7679	-62.6443	-65.0958	-65.5956	-65.5697	-66.0206	-67.5037	-68.8444	-68.2259	-70.4321	-71.8542	-73.8057	-75.4208	-76.0512	-76.1296	-77.5026	-79.9311	-81.7914	-83.0057	-83.5041	-83.931	-83.8143	-83.348	-82.8317	-81.4794	-81.7534	-81.4532	-80.9428
2018	1	9	5	56	-10.8284	-42.8121	-75.3137	-75.6094	-75.6093	-75.7551	-76.0489	-76.1161	-76.1482	-74.8923	-73.1062	-71.2973	-70.2256	-69.3331	-67.8129	-65.3006	-63.0687	-62.2704	-63.6911	-66.4357	-66.4959	-66.5118	-66.1671	-67.2524	-68.3521	-67.6207	-69.3505	-71.8194	-73.8418	-74.4652	-75.8079	-76.5663	-77.9946	-79.4653	-81.7179	-82.8588	-83.3103	-83.3159	-83.3353	-83.3792	-82.9074	-81.5131	-81.6774	-81.0945	-80.5371
2018	1	9	6	16	-11.7287	-43.0005	-75.6278	-75.6931	-75.6511	-75.3363	-75.5882	-75.6136	-75.4991	-73.9082	-72.6455	-71.5904	-69.8277	-68.9562	-67.0173	-64.819	-63.4665	-63.066	-64.9473	-66.7288	-66.4749	-66.6584	-66.1461	-67.1267	-68.674	-68.2046	-69.8427	-72.613	-74.1774	-74.2115	-75.7503	-77.3728	-78.7484	-80.0747	-82.1054	-82.841	-83.1745	-82.6828	-82.5454	-83.0867	-82.6541	-81.3776	-81.6724	-80.9848	-80.5057
2018	1	9	6	36	-13.1733	-43.482	-76.3814	-75.9652	-75.8186	-75.085	-75.1903	-74.7969	-74.3893	-73.1543	-72.2686	-70.5225	-69.3251	-68.7676	-67.0172	-64.7142	-63.8433	-63.5056	-65.1984	-66.3937	-66.2445	-66.2395	-66.0623	-67.4407	-69.8481	-68.8186	-70.3052	-72.298	-73.5037	-74.5114	-76.5371	-77.9553	-79.9905	-82.2203	-82.7194	-82.4183	-82.9064	-82.3282	-81.4865	-82.2423	-81.8046	-80.4835	-81.8727	-81.0073	-81.2061
2018	1	9	6	56	-10.7656	-43.3774	-76.3816	-76.4887	-76.2374	-75.5039	-75.2951	-74.483	-73.4473	-72.317	-71.2218	-69.7898	-68.9065	-69.0818	-67.4361	-65.8659	-64.8903	-65.2854	-65.1986	-66.8126	-67.1868	-67.0772	-66.4811	-67.7549	-70.0356	-68.2733	-68.399	-70.3919	-72.0163	-73.6521	-75.9918	-77.7241	-80.0734	-81.0469	-82.1742	-81.8731	-82.2564	-81.6783	-81.2553	-82.744	-81.7828	-81.1945	-81.4322	-80.0433	-80.6609
2018	1	9	7	16	-10.5564	-43.0635	-76.6958	-76.3842	-76.2376	-75.8181	-74.7718	-73.4362	-72.8193	-71.0609	-69.9657	-68.7431	-69.116	-68.0351	-67.2268	-65.9707	-65.4139	-64.448	-65.8268	-66.394	-67.0823	-67.182	-66.9	-67.5456	-69.2241	-68.1577	-69.5757	-70.6501	-72.4892	-74.3449	-77.1008	-78.3307	-79.5654	-81.0175	-81.8544	-81.7574	-81.1177	-79.9272	-79.8209	-80.8178	-81.068	-81.0084	-80.911	-80.8355	-80.5452
2018	1	9	7	36	-10.1135	-42.851	-76.6926	-76.2973	-76.2553	-75.6474	-74.6849	-73.4121	-71.9577	-71.4136	-70.4022	-68.9702	-68.8406	-68.2622	-67.454	-66.0094	-65.0338	-64.8845	-66.4727	-66.9142	-67.4979	-67.1369	-66.499	-67.689	-69.2791	-68.5399	-70.7511	-72.0188	-74.1484	-75.4835	-77.3603	-78.9591	-79.2044	-80.2066	-80.4862	-79.7063	-79.3174	-79.6078	-80.3833	-80.4512	-80.9843	-80.8804	-80.9556	-80.8622	-80.3597
2018	1	9	7	56	-8.5316	-42.0228	-75.7807	-75.6366	-75.6366	-74.9658	-74.0033	-73.0027	-72.0298	-71.9673	-70.9978	-69.7543	-69.3734	-68.9206	-68.1542	-66.5841	-65.6713	-65.5011	-66.6077	-66.5258	-67.6538	-67.5441	-66.8224	-68.8499	-69.9676	-69.3174	-71.555	-73.4665	-75.1279	-76.0912	-77.0728	-78.0962	-78.9038	-79.7749	-79.2458	-78.4263	-79.0868	-80.2073	-81.1872	-81.2312	-81.5236	-81.09	-80.8173	-80.9069	-80.7052
2018	1	9	8	16	-7.27593	-41.0603	-74.8181	-75.1766	-75.1346	-74.6523	-73.8573	-73.2127	-72.847	-72.5542	-71.2077	-70.2364	-69.7718	-69.0678	-68.3851	-67.2337	-66.8025	-66.1507	-66.9851	-66.7148	-68.094	-68.2356	-67.6396	-69.7927	-72.3759	-71.5688	-73.0345	-74.6587	-75.2731	-76.2103	-76.7599	-76.6316	-78.3686	-79.1614	-78.3964	-78.4013	-79.7164	-80.7714	-81.6858	-81.9525	-81.3946	-80.5814	-80.7268	-81.0129	-80.9423
2018	1	9	8	36	-7.48547	-40.5998	-74.5252	-75.4489	-75.3232	-75.1131	-74.8415	-74.511	-73.4543	-72.9103	-71.0404	-69.9853	-69.102	-68.4608	-67.7781	-67.5061	-67.5145	-67.0931	-68.1997	-68.4737	-69.162	-68.8639	-68.2888	-70.065	-76.5284	-75.1196	-75.3524	-75.445	-75.1773	-76.1094	-76.6824	-76.1456	-77.4038	-77.6651	-77.7325	-78.5778	-79.4427	-80.5709	-81.7709	-81.6656	-80.0498	-79.1055	-80.9948	-80.9222	-80.4014
2018	1	9	8	56	-7.27583	-40.3901	-73.8968	-75.1346	-75.0089	-74.9035	-74.3178	-73.8826	-72.7212	-71.3397	-70.6214	-69.5663	-68.683	-68.3558	-68.0919	-68.0292	-68.5611	-68.4537	-69.2463	-68.4734	-69.4758	-69.4917	-69.0214	-72.6819	-77.5519	-74.6775	-74.2822	-75.0029	-74.6305	-75.0391	-76.2403	-76.3316	-76.3336	-77.0136	-77.3951	-77.6123	-78.3725	-79.9194	-80.2819	-81.0141	-80.7592	-80.5478	-80.5527	-80.8988	-80.2733
2018	1	9	9	16	-6.85721	-40.0762	-74.6297	-75.5535	-74.1715	-73.438	-73.6898	-73.0452	-72.3026	-71.0258	-69.6793	-69.1477	-68.6831	-68.67	-68.6155	-68.2387	-68.5613	-68.8726	-68.5136	-68.4736	-69.1619	-69.2825	-69.859	-72.4727	-77.4946	-74.5832	-74.07	-72.9697	-73.309	-74.7249	-75.2276	-75.6408	-77.1419	-77.5264	-76.5891	-77.811	-78.0583	-79.3097	-78.8346	-79.2818	-80.694	-81.2154	-80.4585	-80.509	-80.0849
2018	1	9	9	36	-6.52192	-39.5106	-73.6872	-74.7157	-73.7525	-72.8933	-72.1402	-71.7049	-70.8786	-69.7902	-68.8206	-68.3099	-68.3478	-68.1463	-68.1336	-67.8616	-68.4772	-68.8723	-68.283	-68.557	-68.345	-68.5703	-69.3562	-71.5093	-77.8008	-75.7816	-75.8937	-75.5046	-76.1712	-76.444	-76.2949	-76.5356	-77.8225	-79.2718	-78.5958	-78.8368	-79.0473	-79.6602	-80.2943	-80.7518	-80.8379	-80.8754	-81.008	-81.3933	-81.0975
2018	1	9	9	56	-6.75829	-39.5585	-74.2586	-74.4914	-73.3607	-71.7478	-70.2828	-69.4079	-68.8746	-68.3096	-67.9054	-67.1644	-67.5373	-67.5242	-67.7	-67.8886	-68.4205	-69.004	-68.6031	-69.0237	-69.0211	-69.2883	-70.5138	-73.0438	-77.0751	-75.6659	-75.5325	-75.8267	-76.2212	-76.0382	-76.1035	-76.1504	-76.4036	-77.8743	-78.0515	-77.6849	-78.7825	-78.7828	-79.4672	-80.1499	-80.0834	-80.3064	-80.5964	-80.7831	-80.8327
2018	1	9	10	16	-7.4228	-39.8671	-75.4675	-74.9466	-73.3553	-71.2398	-69.8167	-68.3764	-68.0107	-67.5923	-67.3765	-66.5308	-66.8618	-66.9115	-67.3595	-67.6318	-67.9962	-68.6845	-68.5976	-69.2904	-69.9578	-70.6018	-72.1415	-75.5508	-76.438	-75.1597	-74.5287	-74.9276	-74.8117	-75.0344	-75.6625	-75.4478	-75.0333	-74.7901	-75.321	-75.2945	-76.9944	-77.2561	-76.9459	-77.2755	-78.9232	-79.9314	-79.4886	-79.0209	-79.9079
2018	1	9	10	36	-8.11498	-39.8055	-75.6362	-75.4922	-74.0265	-72.4345	-71.137	-69.613	-68.7657	-67.761	-67.3149	-66.6995	-66.6118	-66.3265	-66.8373	-66.6281	-67.1809	-67.6807	-67.8661	-68.9357	-69.7915	-71.0846	-72.2474	-76.4105	-77.1161	-75.728	-75.4608	-75.8912	-75.4979	-75.8933	-76.4798	-76.0527	-75.9706	-73.4681	-73.6087	-74.1687	-74.9579	-76.4422	-75.7103	-74.9769	-78.1407	-79.4894	-78.7896	-77.9449	-79.6804
2018	1	9	10	56	-8.55224	-39.4053	-75.5501	-76.0341	-74.7778	-73.2905	-70.9461	-69.0034	-67.842	-66.8373	-66.4959	-66.1946	-65.6881	-66.2403	-66.2277	-66.5419	-67.1994	-67.5945	-67.8846	-68.7448	-70.1241	-70.8938	-71.4284	-75.5915	-76.6329	-74.6167	-74.4542	-74.5706	-74.0726	-74.468	-74.3216	-75.1508	-75.4875	-73.4037	-74.2771	-74.7324	-74.2654	-75.3309	-75.6459	-75.75	-76.7154	-77.5407	-78.8299	-78.2992	-78.4644
2018	1	9	11	16	-9.39145	-39.5117	-75.6565	-75.9311	-74.9889	-73.3969	-71.3666	-69.3191	-67.739	-66.1062	-65.4508	-65.4635	-65.5851	-65.8233	-66.2294	-66.2295	-66.9917	-68.329	-68.9332	-69.5841	-70.1258	-71.8377	-73.8379	-75.5932	-77.3154	-76.0998	-76.144	-76.3545	-74.8333	-74.7185	-74.8598	-75.1083	-74.9453	-74.9131	-73.4579	-73.1962	-75.4528	-74.9771	-76.1348	-75.4436	-75.2311	-77.2677	-78.9132	-78.7987	-79.1284
2018	1	9	11	36	-9.04093	-39.2659	-75.9969	-76.3972	-75.0153	-72.8998	-71.016	-69.5339	-67.8701	-66.3629	-65.8959	-65.5526	-65.7162	-65.8078	-66.2139	-66.6537	-67.8556	-69.8838	-71.137	-72.416	-72.9578	-73.0993	-74.4715	-76.3314	-76.991	-75.4773	-75.6498	-76.0461	-75.1815	-75.2732	-74.6741	-74.4567	-75.2303	-74.6152	-73.7532	-73.4887	-74.273	-74.417	-74.2222	-75.3702	-74.4928	-76.0012	-78.2041	-78.1027	-79.0474
2018	1	9	11	56	-9.8494	-39.195	-75.7794	-76.4519	-75.07	-73.2058	-71.6151	-70.1749	-68.3226	-66.9411	-66.0343	-65.3561	-65.3522	-65.4647	-66.143	-66.8341	-68.3081	-70.6504	-71.8199	-72.7429	-73.7453	-73.5728	-74.3587	-77.1399	-76.4241	-74.523	-74.4993	-75.4058	-75.5122	-75.782	-75.52	-75.3653	-75.153	-74.0795	-73.8408	-73.5449	-73.2321	-73.0677	-72.7493	-75.1305	-74.3915	-75.6354	-77.323	-77.6586	-78.2529
2018	1	9	12	16	-10.7079	-39.3416	-75.5701	-76.2216	-75.0491	-73.8549	-72.7249	-71.4521	-69.3277	-67.6949	-66.5578	-65.5865	-65.1219	-65.2135	-65.9965	-66.8551	-68.0569	-69.8339	-71.0452	-71.8218	-72.9916	-73.4263	-74.2122	-76.9096	-76.4108	-74.575	-74.2895	-75.0656	-75.421	-75.3768	-75.4164	-75.6412	-74.1588	-73.9225	-73.4876	-72.7469	-72.5388	-72.3213	-72.5921	-74.9472	-74.9149	-76.2766	-77.035	-77.3448	-77.3369
2018	1	9	12	36	-10.2268	-39.4886	-75.9893	-76.264	-74.9449	-74.0857	-73.2069	-72.5204	-70.3122	-68.3235	-67.8774	-66.7385	-65.7296	-65.6746	-66.1016	-67.2115	-67.7643	-68.306	-70.1245	-71.9269	-72.6152	-73.008	-74.0451	-75.4654	-77.2081	-75.7676	-75.6834	-75.1454	-74.9875	-74.1791	-73.0093	-73.603	-73.0526	-73.9321	-73.1567	-71.8164	-72.0789	-73.5425	-73.3447	-75.1896	-75.7935	-76.9641	-77.6229	-76.6867	-77.0111
2018	1	9	12	56	-9.91301	-39.3842	-76.4083	-76.8924	-75.2592	-74.4	-72.6837	-70.741	-68.9515	-67.6956	-67.3542	-67.0529	-66.672	-66.7217	-67.4628	-68.1539	-68.8114	-69.4578	-70.1247	-71.6131	-71.9873	-71.752	-72.7892	-74.9422	-77.8142	-76.1643	-77.2317	-76.589	-76.9545	-75.7274	-74.5575	-75.7794	-75.1243	-73.4913	-73.2393	-72.4225	-74.8835	-75.0907	-74.6836	-75.5863	-75.8761	-76.942	-78.0196	-76.874	-77.6172
2018	1	9	13	16	-10.0174	-39.8027	-76.9315	-77.939	-76.5152	-74.8185	-73.4163	-71.997	-70.5216	-68.7422	-68.0867	-67.576	-67.2999	-67.6637	-68.6141	-69.0958	-70.2768	-71.3419	-71.1713	-71.7175	-72.1965	-71.5424	-72.5795	-75.9889	-78.1349	-76.1737	-76.3516	-76.0124	-76.1871	-76.0719	-74.902	-73.7926	-74.2574	-71.9488	-71.608	-73.1515	-74.1371	-72.2717	-74.7167	-77.3305	-77.9185	-76.2265	-77.4166	-78.1027	-78.04
2018	1	9	13	36	-9.19997	-39.6343	-77.119	-77.98	-76.5143	-74.5663	-72.6407	-70.8236	-70.3322	-69.2857	-68.9862	-68.8523	-68.9321	-69.1074	-69.0948	-70.0371	-70.6528	-70.4616	-70.8773	-71.3188	-71.1487	-70.9971	-71.9505	-75.1923	-77.2486	-75.3787	-75.9123	-75.9683	-76.1769	-76.4022	-75.3945	-74.3107	-74.467	-73.5581	-73.1126	-72.6839	-73.8025	-73.3312	-74.8951	-76.0441	-77.8385	-77.9433	-78.3458	-79.0507	-78.7183
2018	1	9	13	56	-8.66747	-39.5833	-77.2984	-77.9709	-76.903	-75.2901	-73.8251	-71.8195	-71.7888	-70.7841	-70.0658	-69.3248	-69.0696	-68.9309	-68.981	-69.8606	-69.7643	-69.2801	-70.1354	-70.6816	-70.679	-71.1346	-71.6692	-74.4505	-77.6258	-75.9653	-76.5698	-76.0818	-76.6357	-76.4241	-75.9267	-75.2146	-74.9992	-76.0191	-74.446	-72.9382	-73.5417	-74.034	-75.9557	-76.9233	-78.3179	-79.5174	-79.0536	-79.0545	-79.159
2018	1	9	14	16	-8.55403	-39.7421	-77.2268	-77.4178	-76.6221	-75.4698	-74.8423	-73.3602	-73.4132	-72.4923	-71.3552	-70.1326	-69.2074	-68.6709	-68.9513	-69.0143	-68.7506	-69.2294	-70.022	-70.631	-71.0052	-71.5656	-71.4721	-73.7508	-78.1758	-76.4893	-77.1458	-76.461	-76.8321	-76.3323	-76.0577	-75.9603	-75.6402	-77.3674	-75.754	-74.7697	-73.816	-75.0276	-76.9635	-78.926	-78.6585	-79.9101	-79.4983	-79.2894	-79.6037
2018	1	9	14	36	-8.5032	-39.9425	-76.5898	-75.9641	-74.8125	-73.9743	-73.4305	-72.8487	-73.0274	-73.0067	-72.2885	-71.6521	-70.6013	-69.6669	-69.403	-68.4191	-68.5741	-70.0998	-70.6621	-71.1455	-71.2894	-71.6404	-71.0025	-72.9881	-77.2439	-75.285	-76.651	-77.1155	-76.4368	-76.4554	-75.5892	-76.9574	-76.6058	-77.3696	-78.1883	-77.4712	-75.5115	-78.0483	-77.4079	-79.3601	-78.0113	-79.7161	-80.2626	-80.7083	-80.3497
2018	1	9	14	56	-8.25012	-40.1082	-75.4992	-74.9782	-73.7219	-73.6165	-72.654	-71.9675	-71.9368	-71.8115	-71.0932	-70.0381	-70.0341	-69.2045	-69.5687	-68.3754	-68.5304	-69.428	-70.095	-69.9502	-70.1988	-71.5967	-70.7494	-73.7819	-77.3476	-75.8075	-77.2782	-76.9052	-76.6453	-76.6638	-75.3789	-78.2128	-78.1752	-79.3577	-79.7577	-78.0984	-79.2794	-79.513	-80.4429	-81.3482	-80.7323	-81.0761	-80.6804	-80.9168	-80.6629
2018	1	9	15	16	-8.79639	-40.3404	-74.3704	-73.4308	-71.651	-70.7081	-70.5831	-70.6294	-70.7033	-70.264	-70.3832	-70.0609	-69.2195	-69.332	-69.3821	-69.131	-69.6001	-69.7649	-71.06	-71.334	-71.2685	-71.3054	-71.2957	-73.5953	-76.7385	-75.1069	-76.376	-76.5943	-76.4469	-77.9962	-77.7212	-77.4285	-77.2968	-79.6124	-79.7977	-77.8086	-78.7625	-79.0402	-80.5199	-80.9906	-81.5157	-81.315	-80.1812	-80.7184	-80.6713
2018	1	9	15	36	-7.79978	-40.4535	-72.7038	-71.8479	-70.7172	-69.9418	-70.2355	-70.0097	-70.1883	-70.3561	-70.4753	-70.6346	-69.7932	-69.4241	-69.7465	-68.9301	-69.9645	-69.6477	-69.6446	-70.4211	-70.2091	-70.2251	-70.2153	-72.5359	-75.2183	-74.0498	-74.9474	-76.1182	-75.8322	-77.4107	-77.4526	-77.0779	-77.8149	-78.2809	-78.5001	-76.6025	-77.2424	-77.5436	-79.0601	-79.8421	-81.681	-81.3624	-79.658	-80.1037	-79.7793
2018	1	9	15	56	-7.30991	-40.7383	-71.544	-72.028	-71.5255	-71.3572	-71.4625	-71.0273	-71.3734	-71.5622	-71.3464	-71.3591	-70.6014	-70.3371	-69.8219	-69.0683	-69.663	-69.6184	-69.2804	-70.0778	-69.7611	-69.4002	-69.6836	-71.397	-75.0634	-73.6806	-74.6408	-75.294	-74.1367	-74.5743	-75.5031	-75.8456	-76.0493	-73.5527	-74.4784	-75.0166	-77.5689	-78.2311	-78.981	-79.9254	-80.5979	-80.7607	-79.6762	-80.0329	-79.8312
2018	1	9	16	16	-7.45671	-41.0735	-71.1883	-72.6355	-72.5098	-72.6137	-72.6562	-72.4303	-72.7346	-72.4837	-71.891	-71.7153	-70.497	-70.9236	-69.9478	-69.6339	-69.9145	-70.3515	-70.3065	-70.7062	-70.4942	-69.4632	-69.7047	-70.8947	-75.561	-74.047	-74.9943	-74.8749	-73.73	-73.1989	-74.7694	-75.583	-75.2626	-72.4505	-73.1936	-75.1858	-79.0609	-79.0173	-79.7665	-80.6062	-79.9299	-80.067	-80.095	-80.4517	-80.3026
2018	1	9	16	36	-7.68686	-41.3246	-71.2509	-72.2165	-72.4049	-72.3832	-72.9701	-72.9955	-72.9648	-72.4835	-71.7862	-71.757	-69.7221	-70.4837	-70.5548	-70.199	-71.024	-71.3144	-71.2904	-71.3551	-71.4571	-70.4262	-69.893	-71.6692	-75.5448	-74.6568	-74.9445	-75.3566	-75.8926	-75.9003	-76.3903	-77.5231	-78.3704	-79.0402	-78.2356	-77.937	-79.7703	-77.7104	-79.8396	-80.4649	-80.9797	-80.0172	-80.5137	-80.7606	-79.9336
2018	1	9	16	56	-8.00013	-41.7426	-70.7267	-72.2158	-72.7182	-73.7434	-74.5396	-73.7275	-73.6968	-73.3202	-73.3557	-72.8031	-71.2916	-71.2157	-71.0774	-70.5123	-70.2904	-69.4293	-70.3475	-70.8309	-70.8282	-71.4723	-71.2532	-74.2856	-77.4284	-75.1794	-75.1531	-75.1465	-74.4262	-76.5276	-74.2957	-76.2661	-76.3805	-76.2128	-77.9208	-78.3549	-79.8742	-80.1174	-80.2576	-80.15	-80.5602	-80.2258	-80.9317	-80.5504	-79.3047
2018	1	9	17	16	-8.83829	-42.476	-72.0883	-73.368	-73.0329	-73.2206	-73.4934	-73.6235	-73.6974	-73.3209	-72.9376	-72.0709	-71.0829	-70.2742	-70.9734	-70.0942	-69.977	-70.2674	-71.8137	-71.7737	-71.2476	-71.787	-72.0913	-73.5535	-76.2528	-73.4593	-73.323	-73.4079	-72.758	-72.8712	-72.9179	-74.6032	-75.2094	-76.0411	-77.098	-78.6732	-78.6537	-79.9755	-81.086	-80.7559	-81.6737	-80.6408	-81.2499	-80.0364	-79.0863
2018	1	9	17	36	-8.75509	-42.7907	-71.356	-73.0126	-73.3475	-73.7027	-73.8708	-74.1893	-74.2005	-73.3214	-73.1057	-72.2599	-71.5441	-71.2588	-71.2043	-70.681	-70.166	-70.3517	-70.3487	-71.0415	-70.9969	-71.1804	-71.5894	-72.8212	-75.1593	-73.4646	-73.3859	-73.6565	-73.6792	-73.6453	-74.1531	-75.3621	-75.924	-76.667	-77.8833	-79.5556	-79.8314	-80.2533	-80.9508	-81.1413	-82.0147	-81.1412	-81.0779	-80.568	-79.932
2018	1	9	17	56	-8.50413	-43.0631	-71.2307	-72.5313	-73.1594	-73.5564	-73.5989	-74.2315	-74.138	-73.3217	-73.0431	-72.5534	-72.2353	-72.0338	-71.2674	-71.0163	-70.7316	-70.1217	-69.9093	-70.8324	-70.7669	-70.6572	-70.9406	-72.2143	-75.7847	-74.2161	-74.0615	-74.0602	-74.1982	-74.8238	-75.0463	-76.093	-76.5658	-77.4316	-79.1871	-80.1084	-81.0412	-80.9002	-81.1211	-81.4427	-81.7457	-81.1706	-80.8715	-80.1292	-79.9877
2018	1	9	18	16	-8.79713	-43.2933	-71.3143	-72.0496	-72.6358	-72.991	-73.0754	-73.4776	-73.2375	-72.861	-72.2683	-72.4695	-72.1724	-71.5521	-71.0369	-70.9324	-71.0037	-70.1006	-70.5163	-71.1672	-71.2065	-71.0968	-71.2127	-72.5701	-77.0748	-74.8387	-74.2786	-74.4338	-74.5847	-75.263	-75.4592	-76.1789	-76.4948	-77.7664	-79.993	-80.2336	-81.219	-81.3003	-81.5474	-81.4764	-81.452	-80.8116	-80.7219	-79.5081	-79.6808
2018	1	9	18	36	-9.63423	-43.3767	-70.7905	-71.5258	-72.1957	-72.7603	-73.1378	-72.5141	-72.1484	-72.044	-71.1792	-71.841	-71.0414	-70.2326	-70.5759	-70.6598	-70.6264	-70.5399	-71.0603	-71.5437	-72.2739	-72.6039	-72.5941	-74.2657	-77.2056	-74.8516	-73.8149	-75.0881	-75.5326	-75.3389	-76.1998	-76.0191	-76.1724	-77.7082	-79.888	-80.3248	-80.7604	-81.0775	-81.5237	-80.9659	-81.5015	-80.6122	-80.5671	-79.8431	-79.7516
2018	1	9	18	56	-9.63436	-43.3768	-71.1047	-71.84	-72.0912	-72.8651	-73.0332	-72.7236	-72.5673	-72.5676	-71.5981	-70.7942	-70.4134	-70.3375	-69.9479	-70.1365	-70.4172	-71.0635	-72.1073	-72.5907	-72.5881	-73.8603	-73.6411	-76.0455	-76.3684	-74.3284	-74.0245	-74.7743	-73.4391	-74.1876	-75.886	-75.4959	-76.6961	-78.7554	-79.6789	-80.7438	-81.4935	-81.1824	-80.7911	-79.9193	-81.1877	-81.3452	-80.5674	-78.6918	-78.0769
2018	1	9	19	16	-9.63436	-43.7956	-72.2562	-72.6775	-72.6146	-72.7604	-72.9285	-72.5142	-72.8813	-72.777	-72.7496	-72.1551	-71.7743	-71.6984	-71.4135	-70.974	-71.15	-71.3776	-70.9558	-71.8579	-71.7506	-72.604	-73.1177	-75.1033	-76.2456	-74.3156	-74.5404	-74.9708	-74.7133	-74.0569	-76.0826	-77.9323	-78.9548	-80.0067	-80.5925	-80.7548	-79.4714	-80.0629	-81.0792	-80.9138	-81.3843	-80.6497	-79.7514	-78.6632	-78.9535
2018	1	9	19	36	-9.80207	-43.7958	-71.8168	-72.2589	-72.1333	-72.3209	-72.9916	-72.5563	-72.7768	-72.5678	-72.3101	-71.925	-72.1305	-71.887	-71.6231	-71.2255	-71.6317	-71.6918	-71.3119	-71.7116	-72.0858	-72.1017	-73.1807	-74.7476	-77.0971	-74.5418	-75.3711	-75.0008	-75.4893	-75.9629	-77.8159	-78.9676	-79.4563	-79.8669	-80.3819	-80.2509	-80.1182	-80.3542	-81.3761	-81.0512	-81.0898	-81.0353	-80.2756	-79.2138	-79.4729
2018	1	9	19	56	-10.0116	-43.6284	-72.4869	-72.5941	-72.594	-72.5514	-73.0964	-72.9752	-73.0073	-72.5051	-72.4149	-72.302	-72.1724	-71.9081	-71.6442	-71.079	-71.4853	-71.6291	-71.7936	-71.5232	-71.9603	-72.4159	-73.5786	-75.4805	-76.073	-73.643	-75.0403	-74.9915	-75.2055	-76.4201	-78.4405	-79.3457	-79.8681	-80.1164	-81.1128	-80.6364	-81.033	-80.6565	-81.5003	-80.7567	-80.9024	-81.157	-80.5465	-79.9373	-79.5815
2018	1	9	20	16	-10.221	-43.3772	-73.6595	-73.4735	-73.306	-73.0749	-73.1593	-73.3103	-73.2796	-72.6099	-72.6872	-72.5534	-72.0469	-71.7198	-71.6652	-70.9326	-71.2551	-71.6083	-71.9402	-71.7118	-72.086	-72.6882	-73.2228	-75.9622	-74.6724	-72.5698	-74.1766	-74.4816	-74.185	-75.4519	-77.4857	-79.2806	-80.6404	-81.0718	-81.8463	-81.3958	-81.4389	-80.9706	-81.7751	-81.0444	-81.0595	-80.9217	-80.4551	-80.0817	-79.7517
2018	1	9	20	36	-10.2631	-43.0633	-73.8481	-73.9134	-73.2643	-73.2217	-73.2223	-73.2267	-73.1332	-72.7148	-72.2896	-71.7579	-71.7958	-71.3431	-71.5398	-71.1631	-71.5903	-71.9644	-71.7939	-72.6541	-73.1749	-72.3115	-71.7992	-74.9783	-75.3372	-72.9491	-74.1869	-73.7978	-74.0949	-75.5112	-76.744	-79.0317	-81.0754	-81.8758	-81.1736	-81.4823	-81.5935	-81.552	-82.3251	-82.1441	-81.2405	-80.7988	-80.6514	-79.592	-80.2518
2018	1	9	20	56	-9.63484	-42.7492	-73.1152	-73.5992	-73.4735	-73.1168	-73.5362	-73.2266	-72.819	-72.8193	-71.9754	-71.5484	-71.7957	-71.9711	-71.3303	-71.8957	-72.4276	-72.069	-71.4797	-73.5962	-73.5936	-72.102	-71.3804	-73.4078	-76.1746	-74.624	-75.2337	-76.3102	-79.0151	-79.8032	-80.408	-80.0785	-79.6097	-81.0381	-81.2781	-81.4822	-81.4886	-80.9237	-82.0109	-81.5159	-80.2982	-80.5893	-81.2794	-80.7434	-80.147
2018	1	9	21	16	-9.21609	-42.5398	-74.8948	-75.2742	-75.0439	-74.5825	-74.269	-73.5406	-73.2377	-72.924	-72.6035	-72.4906	-72.7379	-72.7039	-73.2146	-72.9426	-72.3229	-72.8018	-73.05	-73.2821	-73.9076	-73.0442	-73.1601	-76.025	-77.5222	-75.7886	-76.3825	-77.598	-78.6287	-80.1154	-79.6838	-78.7781	-78.7562	-80.0985	-80.9745	-81.7882	-81.69	-81.9282	-82.5131	-82.3163	-81.9071	-81.6043	-81.3971	-80.8744	-80.0421
2018	1	9	21	36	-9.38369	-42.2468	-75.7534	-76.2793	-75.9443	-75.7969	-75.5882	-74.6923	-74.1591	-73.8663	-73.3155	-73.0979	-73.0939	-73.1018	-72.8379	-72.3983	-72.6371	-73.1997	-73.2804	-73.6382	-74.138	-74.7402	-74.3536	-77.2186	-78.3965	-77.1024	-77.2908	-78.2054	-78.1054	-78.4592	-78.1974	-77.5795	-78.5677	-80.1297	-80.6605	-81.5345	-81.2505	-80.6229	-81.4954	-81.6939	-81.5544	-81.5968	-81.0152	-81.0602	-80.3431
2018	1	9	21	56	-9.63499	-41.8699	-75.565	-76.1119	-75.6721	-75.6295	-75.7348	-74.7971	-74.4523	-73.9501	-73.6715	-73.0561	-72.6752	-72.2853	-72.0842	-71.5818	-71.7997	-72.2576	-72.0451	-72.2773	-72.6515	-73.484	-72.7624	-75.0411	-78.588	-76.3575	-76.5639	-77.12	-77.5821	-78.0061	-78.1474	-78.2935	-78.9289	-80.0227	-80.2263	-80.9355	-80.9235	-80.319	-80.7521	-81.3693	-80.9133	-81.1025	-80.5521	-80.307	-79.7993
2018	1	9	22	16	-9.50942	-41.4512	-75.2091	-75.5675	-75.1906	-74.7502	-74.7927	-73.9805	-73.7823	-73.2802	-73.3994	-72.6374	-71.9634	-71.1756	-71.498	-70.9747	-70.7947	-70.8129	-70.8936	-70.8745	-71.1231	-71.4741	-71.0874	-72.8637	-78.1825	-74.9177	-75.0721	-75.4318	-76.4702	-78.1766	-78.3966	-79.4064	-78.9686	-79.7218	-80.1738	-80.5951	-80.8581	-80.8689	-80.3074	-81.0295	-80.6516	-80.6706	-80.212	-79.3908	-79.3279
2018	1	9	22	36	-9.11174	-41.0117	-75.1255	-75.2746	-75.2117	-74.3525	-73.9972	-73.4991	-72.8193	-72.694	-72.6248	-72.135	-71.482	-70.778	-70.9328	-70.4723	-70.5436	-70.185	-71.0613	-71.1678	-71.2489	-71.5789	-71.8832	-73.785	-77.6143	-75.0457	-74.5456	-74.9968	-75.1633	-77.5089	-77.3415	-78.7914	-78.3008	-79.6902	-80.7602	-80.8908	-80.7117	-80.7641	-79.726	-79.9927	-80.6332	-80.4927	-80.094	-79.5006	-79.9823
2018	1	9	22	56	-9.63531	-40.4884	-73.8694	-74.2278	-74.479	-74.8761	-75.0442	-74.8602	-73.4476	-72.6942	-72.1015	-71.2977	-71.1681	-70.464	-70.2001	-69.635	-69.2875	-70.8132	-71.4801	-70.9585	-71.4584	-72.1025	-72.5115	-75.0414	-77.8238	-75.7786	-75.4879	-76.4625	-77.5712	-78.1371	-77.237	-77.7447	-78.9291	-80.0044	-80.6556	-81.1003	-79.8743	-80.6596	-80.3543	-79.9928	-80.5286	-79.9694	-80.4082	-80.1288	-79.773
2018	1	9	23	16	-9.23834	-40.5102	-73.9958	-74.0402	-73.9773	-73.9556	-74.0191	-73.6257	-73.1553	-73.5534	-73.0655	-72.1569	-72.4461	-71.0092	-70.1172	-69.8661	-69.4139	-71.3584	-71.9207	-72.4459	-73.0505	-73.3805	-73.7895	-76.1101	-78.8499	-76.3076	-75.9201	-77.214	-77.7342	-77.4389	-77.5408	-77.7186	-77.7206	-78.8901	-79.4286	-80.4936	-79.3432	-80.249	-80.7786	-80.5033	-80.5262	-79.14	-79.702	-79.1244	-78.4414
2018	1	9	23	36	-9.4103	-40.0121	-74.5237	-74.7565	-74.2959	-74.3579	-74.4004	-74.2164	-73.7669	-73.9767	-73.4259	-72.4126	-71.2781	-71.3696	-70.687	-69.745	-70.5281	-71.3001	-70.4176	-71.4873	-71.7778	-72.2962	-73.5427	-75.4864	-77.0578	-75.6954	-76.1766	-77.9468	-78.0822	-77.8416	-78.4226	-77.9619	-78.0865	-79.1985	-79.7946	-80.3521	-79.3875	-79.3435	-80.3051	-79.729	-79.9584	-79.2758	-79.537	-79.9431	-79.5138
2018	1	9	23	56	-8.90769	-39.3839	-74.4608	-74.9449	-74.3795	-74.2741	-74.1281	-74.3838	-74.039	-73.6625	-73.1326	-72.0775	-71.1942	-71.0555	-70.9172	-70.038	-71.2608	-70.7765	-69.8731	-70.4822	-70.982	-71.1236	-72.6004	-74.6279	-76.4865	-76.1974	-76.3859	-77.8371	-78.2602	-78.9354	-78.8676	-78.4564	-78.8036	-79.2693	-79.9099	-79.329	-79.5968	-79.5603	-80.3545	-80.0215	-80.429	-79.3937	-79.7776	-80.4615	-80.5713
2018	1	10	0	16	-8.23769	-39.007	-73.4768	-74.5052	-74.2539	-74.1066	-73.7722	-74.0907	-74.1018	-73.3903	-72.5464	-71.91	-71.7386	-70.9089	-70.7288	-70.0798	-71.4074	-70.7556	-70.585	-70.4822	-71.1914	-71.4167	-72.2445	-74.8163	-77.3502	-77.1007	-76.6345	-77.6929	-78.0641	-79.08	-78.6715	-78.6137	-79.1179	-79.2822	-79.8836	-78.6088	-79.8847	-80.2803	-80.6687	-80.3231	-80.6129	-79.446	-79.7648	-79.9645	-80.6632
2018	1	10	0	36	-8.22148	-38.8861	-72.0368	-74.0284	-74.3424	-74.551	-74.2794	-74.0745	-74.295	-73.6672	-72.1952	-72.3963	-71.5967	-71.458	-70.5869	-69.6449	-71.3074	-71.2419	-71.4482	-71.1988	-71.7405	-72.7615	-72.7098	-75.9726	-78.1381	-77.0013	-76.9853	-78.3476	-77.5774	-77.5984	-78.3312	-78.1321	-78.9818	-79.8871	-80.3106	-79.4545	-80.0474	-80.134	-80.2582	-79.3517	-79.3274	-79.7785	-78.9955	-79.1059	-80.1633
2018	1	10	0	56	-8.55761	-38.28	-71.5354	-74.1551	-74.7832	-74.6777	-74.7202	-74.4106	-74.003	-73.3752	-72.5313	-72.7324	-71.7235	-71.2707	-71.1324	-70.8185	-71.2248	-69.4843	-71.1562	-71.0115	-72.3907	-71.5273	-71.685	-75.4712	-79.1851	-77.4201	-77.5089	-78.1383	-77.2634	-78.0172	-78.8548	-78.3416	-79.1914	-79.8872	-79.7873	-79.35	-79.0007	-79.2966	-78.8974	-80.7128	-80.3745	-80.1973	-78.0535	-79.6294	-80.2681
2018	1	10	1	16	-7.27916	-37.8391	-72.0367	-74.8657	-75.0751	-75.0743	-74.9074	-75.6447	-74.6089	-74.6093	-73.0325	-72.0821	-72.6435	-71.9813	-71.0055	-70.6916	-71.0979	-70.5089	-70.2965	-70.2565	-71.531	-72.0285	-72.7097	-74.1928	-76.4559	-75.4915	-75.1747	-75.2754	-76.745	-80.0685	-79.9902	-78.9589	-79.7066	-79.5808	-79.3656	-78.6327	-79.7904	-80.2958	-79.3731	-80.0325	-80.2985	-79.7994	-79.2541	-79.6424	-79.5561
[truncated: 1,580 more rows]
[truncated: 57 more columns]

## Sheet: FigS1
Panel A				Panel B				Panel C						Panel D
[truncated: 1,021 more rows]
