# Supplementary material for: Photophysiological cycles in Arctic krill are entrained by weak midday twilight during the Polar Night
Source: PLoS Biol. 2021 Oct 19;19(10):e3001413. doi: 10.1371/journal.pbio.3001413 (PMC8525745; doi:10.1371/journal.pbio.3001413)
Supplement: S2 Data — (XLSX) [file pbio.3001413.s005.xlsx]

## Sheet: Fig3A
Panel A	Note: Specimens in Subjective and Acclimation experiments were not the same, despite the same specimen names
Subjective Night
Specimen	Thys1		Thys2		Thys5		Thys8		Thys9		Thys12		Thys15		Thys16
Log I (log photons/cm2/s)	norm ERG data	V-logI model	norm ERG data	V-logI model	norm ERG data	V-logI model	norm ERG data	V-logI model	norm ERG data	V-logI model	norm ERG data	V-logI model	norm ERG data	V-logI model	norm ERG data	V-logI model		mean of V-logI models	SD of V-logI models		V-logI model fit to aggregate models
8.48855		0.0266022		0.00102111		0.00726728			0.0853147	0.034569			0.00816733	0.00522506	0.0208514	0.0162817		0.0236187	0.0131894		0.0240455
9.33646		0.0707028		0.00577252		0.0202209			0.166434	0.129293			0.0338645	0.0135661	0.0582103	0.045546		0.053707	0.0466244		0.0620268
9.58659	0.0655709	0.0933086		0.00959893	0.0340538	0.0272563	0.0751945	0.104415	0.197203	0.179206	0.082618	0.0307366	0.0478088	0.017539	0.0764553	0.0597806		0.0622033	0.0577496		0.0795441
10.7952	0.385467	0.307036	0.0954003	0.103347	0.149432	0.109387	0.376837	0.302837	0.681119	0.621626	0.311159	0.293609	0.159363	0.0654195	0.288445	0.22224		0.254594	0.178121		0.259777
11.0294	0.458478	0.370289	0.189097	0.156989	0.215208	0.140576	0.417459	0.360604	0.781818	0.710274	0.418455	0.409119	0.189243	0.0840842	0.35795	0.277977		0.317265	0.20011		0.31669
11.6702	0.636246	0.560711	0.46167	0.409038	0.423418	0.263855	0.606742	0.532841	0.965035	0.878181	0.637339	0.730873	0.321713	0.1602	0.587315	0.462394		0.507444	0.233606		0.495236
11.9047	0.709083	0.628994	0.565588	0.528071	0.48344	0.323283	0.71478	0.589333	1	0.911048	0.986052	0.810784	0.390438	0.194924	0.688097	0.527768		0.573403	0.233903		0.55611
12.7657	0.99654	0.828218	0.964225	0.867194	0.852278	0.579069	0.888505	0.795355		0.979049	0.980687	0.967367	0.811753	0.40501	1	0.776482		0.737223	0.194815		0.78327
13.0086	1	0.866383	1	0.914841	1	0.649931	1	0.833987		0.9857	1	0.979849	1	0.470385		0.822972		0.78406	0.175398		0.82597
13.699		0.938099		0.977906		0.81418		0.917321		0.995603		0.995486		0.668576		0.919279		0.885588	0.111666		0.9166
14		0.95664		0.987974		0.864957		0.939949		0.997353		0.997627		0.742198		0.94372		0.915519	0.086978		0.940513
14.699		0.981877		0.997138		0.940731		0.972867		0.999199		0.999472		0.871217		0.976865		0.961217	0.0434503		0.974235
15		0.987868		0.998475		0.959909		0.981273		0.999528		0.999726		0.908995		0.984642		0.973269	0.0306927		0.982526
15.699		0.99577		0.999672		0.985867		0.993042		0.999874		0.999944		0.965285		0.994747		0.990214	0.0116969		0.993746
16		0.997604		0.999845		0.991985		0.995964		0.999935		0.999974		0.979791		0.997048		0.994375	0.00680674		0.996425
16.699		1		1		1		1		1		1		1		1		1	0		1
Subjective Day
Specimen	Thys3		Thys4		Thys6		Thys7		Thys10		Thys11		Thys13		Thys14
Log I (log photons/cm2/s)	norm ERG data	V-logI model	norm ERG data	V-logI model	norm ERG data	V-logI model	norm ERG data	V-logI model	norm ERG data	V-logI model	norm ERG data	V-logI model	norm ERG data	V-logI model	norm ERG data	V-logI model		mean of V-logI models	SD of V-logI models		V-logI model fit to aggregate models
8.48855		0.00552877		0.0170501		0.00189286		0.000151066										0.00615571	0.00760064		0.00948245
9.33646		0.0123457		0.0395086		0.00608604		0.00103818	0.0510448	0.114617	0.0101984	0.0121198	0.0174044	0.0231725	0.0311024	0.0186092		0.0284372	0.0367411		0.0250814
9.58659	0.0886028	0.0156284	0.0998959	0.0503956	0.0393822	0.00857852		0.00174957	0.0714505	0.130405	0.0188505	0.0177326	0.0670391	0.0304801	0.0411232	0.0263405		0.0351638	0.0412508		0.0325372
10.7952	0.145778	0.048049	0.237253	0.153933	0.0795367	0.0439834	0.0258404	0.0263252	0.415528	0.245507	0.131427	0.120025	0.338633	0.120785	0.178295	0.14812		0.113341	0.0727721		0.120352
11.0294	0.216963	0.0594269	0.301769	0.187703	0.132046	0.0597986	0.0603705	0.0444497	0.465715	0.27534	0.191433	0.169226	0.457456	0.155458	0.244092	0.200943		0.144043	0.0822218		0.153079
11.6702	0.33043	0.10471	0.472078	0.307944	0.260232	0.133696	0.20032	0.167171	0.615295	0.366707	0.443498	0.375111	0.769875	0.288326	0.431747	0.404689		0.268544	0.117579		0.276929
11.9047	0.425218	0.127866	0.539369	0.361366	0.356757	0.175928	0.305968	0.244195	0.679331	0.39945	0.531862	0.460466	1	0.343786	0.610464	0.484465		0.32469	0.130171		0.328494
12.7657	0.865203	0.252666	0.901838	0.578783	0.842471	0.413135	0.880174	0.716408	0.927385	0.550691	0.897227	0.79616		0.614654	0.922979	0.792136		0.589329	0.187727		0.58558
13.0086	1	0.300234	1	0.638833	1	0.496635	1	0.810441	1	0.590078	1	0.852195		0.679837	1	0.845083		0.651667	0.190908		0.649891
13.699		0.460548		0.785459		0.721254		0.955209		0.705396		0.949957		0.836629		0.942413		0.794608	0.16842		0.811413
14		0.537348		0.835088		0.798209		0.97692		0.75052		0.969341		0.882238		0.963256		0.839115	0.148238		0.860958
14.699		0.710628		0.917384		0.915456		0.995242		0.842284		0.990555		0.94897		0.987604		0.913515	0.0968184		0.936798
15		0.776529		0.940984		0.944464		0.99762		0.875658		0.994418		0.965602		0.9924		0.935959	0.0760034		0.956614
15.699		0.898346		0.976655		0.981808		0.999554		0.939025		0.998505		0.987938		0.9978		0.972454	0.0358765		0.984217
16		0.937032		0.986169		0.989993		0.9998		0.960696		0.999234		0.993169		0.998839		0.983117	0.0225815		0.990942
16.699		1		1		1		1		1		1		1		1		1	0		1
Acclimation Dark
Specimen	Thys1		Thys2		Thys5		Thys7		Thys9		Thys11
Log I (log photons/cm2/s)	norm ERG data	V-logI model	norm ERG data	V-logI model	norm ERG data	V-logI model	norm ERG data	V-logI model	norm ERG data	V-logI model	norm ERG data	V-logI model						mean of V-logI models	SD of V-logI models		V-logI model fit to aggregate models
8.7364						0.00884078	0.0670732	0.0807747	0.0167857	0.0256747	0.0237768	0.0382177						0.038377	0.0307209		0.0305582
9.1271	0.0184606	0.00924156	0.0056509	0.000154941	0.0150625	0.0162561	0.131098	0.13109	0.0298214	0.0396054	0.04	0.0576012						0.0423249	0.0483166		0.0465934
9.7364	0.0341051	0.0243838	0.0133947	0.000600881	0.021445	0.0414342	0.292683	0.259528	0.07375	0.07657	0.0982833	0.119276						0.0869654	0.0942105		0.0882941
10.1271	0.0650814	0.0449109	0.0173713	0.00143221	0.0408476	0.0741433	0.439024	0.375692	0.118393	0.114873	0.158627	0.172411						0.130577	0.133626		0.130563
10.7364	0.140801	0.1119	0.0267895	0.00553396	0.0696962	0.1732	0.646341	0.583015	0.221964	0.207011	0.322232	0.315868						0.232755	0.200017		0.229411
11.0934			0.0240686	0.0121663	0.171049	0.269018	0.771341	0.696193	0.321964	0.282255	0.453219	0.419116						0.33575	0.249445		0.307803
11.7067	0.363579	0.335906	0.0473001	0.0459956	0.290273	0.492126	0.948171	0.842671	0.498036	0.443064	0.646352	0.610582						0.461724	0.267287		0.469951
12.0128	0.516896	0.498439	0.111553	0.086992	0.502425	0.611077	1	0.891122	0.595	0.530834	0.727039	0.697651						0.552686	0.26805		0.555933
12.6693	0.809762	0.74205	0.327124	0.291104	0.629308	0.815926		0.953144	0.762679	0.70706	0.872103	0.839085						0.724728	0.229002		0.724539
12.989	0.955882	0.828465	0.487861	0.455487	0.820526	0.880233		0.969441	0.830357	0.777641	0.941631	0.881868						0.798856	0.179912		0.790939
13.7275	1	0.94132	0.935747	0.812443	0.925198	0.959555		0.988897	1	0.892624	1	0.952268						0.924518	0.0632499		0.898432
14.1335		0.961598	1	0.914618	0.988256	0.978451		0.993717		0.931099		0.9726						0.95868	0.0300764		0.934446
14.699		0.987612		0.974369	1	0.991284		0.997218		0.964565		0.986515						0.983594	0.0119719		0.965969
15		0.992546		0.986864		0.994709		0.998227		0.975788		0.991028						0.98986	0.00786246		0.976626
15.699		0.997928		0.997442		0.998498		0.999441		0.991217		0.996908						0.996906	0.00292092		0.991422
16		0.998923		0.99884		0.999213		0.999695		0.994955		0.998256						0.998314	0.00171174		0.995049
16.699		1		1		1		1		1		1						1	0		1
Acclimation Light
Specimen	Thys1		Thys2		Thys5		Thys7		Thys9		Thys11
Log I (log photons/cm2/s)	norm ERG data	V-logI model	norm ERG data	V-logI model	norm ERG data	V-logI model	norm ERG data	V-logI model	norm ERG data	V-logI model	norm ERG data	V-logI model						mean of V-logI models	SD of V-logI models		V-logI model fit to aggregate models
10.1271	0.00789081	0.00508336					0.0393996	0.0371973	0.00431849	0.00479626	0.00752177	0.00538779						0.0131162	0.0160559		0.0131
10.7364	0.0198337	0.0158453	0.00584673	0.00228355	0.0405157	0.00859096	0.144465	0.135414	0.0160594	0.0127201	0.0246239	0.0198473						0.0324502	0.0508028		0.0325
11.0934			0.00981416	0.00506274	0.0460405	0.0190036	0.260788	0.26236	0.0319838	0.0224111	0.0528108	0.0406911						0.0699057	0.108332		0.0699
11.7067	0.108125	0.0751243	0.0233869	0.0196795	0.0689292	0.0716239	0.617261	0.592706	0.0746289	0.0581089	0.135946	0.132914						0.158359	0.215888		0.1584
12.0128	0.193645	0.151323	0.0448946	0.0383003	0.135491	0.133284	0.763602	0.746192	0.12888	0.0918428	0.232383	0.225041						0.230997	0.259943		0.231
12.6693	0.396247	0.380542	0.195448	0.147536	0.414891	0.403017	0.945591	0.929993	0.309717	0.226023	0.539984	0.527198						0.435718	0.27706		0.4357
12.989	0.603967	0.528814	0.304239	0.261436	0.624046	0.581164	1	0.965145	0.416464	0.328724	0.70388	0.667984						0.555544	0.252877		0.5555
13.7275	0.983365	0.818973	0.799123	0.649138	0.9216	0.880026		0.993429	0.834008	0.618623	0.942201	0.909214						0.811567	0.148971		0.8116
14.1335	1	0.90708	1	0.821381	1	0.948307		0.997409	1	0.758902	1	0.961964						0.899174	0.0914299		0.8992
14.699		0.966399		0.942638		0.985101		0.999297		0.889299		0.987454						0.961698	0.0406245		0.9617
15		0.981003		0.970232		0.992465		0.999651		0.930576		0.993256						0.977864	0.0254127		0.9779
15.699		0.995433		0.994168		0.998564		0.999936		0.979748		0.99853						0.994396	0.00749469		0.9944
16		0.997759		0.997359		0.999354		0.999971		0.989375		0.999304						0.997187	0.00395754		0.9972
16.699		1		1		1		1		1		1						1	0		1

## Sheet: Fig3BC
Panel B					Panel C
Log K (log photons/cm2/s)					Response Latency (ms)
Night subjective	Day subjective	Dark acclimation	Light acclimation		Night subjective	Day subjective	Dark acclimation	Light acclimation
13.12	12.39	12.0173	12.9287		26	32	40	34
11.77	11.9	13.0695	13.4535		22.5	32	64	60
11.47	14	11.7272	12.8438		34	30	56	38
11.85	12.48	10.4944	11.5434		42	30	49	31
12.51	13.03	11.9128	13.4362		52	38	49	27
11.53	12.35	11.2724	12.5594		46		41	30
10.47	12.7				28
11.18	11.95				32

## Sheet: Fig4
Line plot - scalar irradiance model				Inset Bubble Plot - krill abundance
Depth (m)	Scalar Irradiance (photons/cm2/s)	Scalar Irradiance (micromol photons/m2/s)		Depth (m)	Thysanoessa abundance (indiv/m3)
0	35429142600	0.000588329		35	0.133333
5	1.39521e+10	0.000231686		75	0.16
10	5.39096e+09	8.95211e-05		150	0.84
15	2.13691e+09	3.5485e-05
20	8.6994e+08	1.4446e-05
25	3.62161e+08	6.01397e-06
30	1.55342e+08	2.57958e-06
35	6.68005e+07	1.10927e-06
40	2.86355e+07	4.75515e-07
45	1.22733e+07	2.03808e-07
50	5.23137e+06	8.6871e-08
55	2.23147e+06	3.70553e-08
60	941957	1.56419e-08
65	390659	6.4872e-09
70	161373	2.67973e-09
75	66054	1.09688e-09
80	26991.9	4.48222e-10
85	11051.2	1.83515e-10
90	4563.99	7.57886e-11
95	1895.4	3.14745e-11
100	779.602	1.29459e-11
105	321.932	5.34592e-12
110	132.299	2.19693e-12
115	54.398	9.03322e-13
120	22.3967	3.71914e-13
125	9.24702	1.53554e-13
130	3.81502	6.33513e-14
135	1.57451	2.6146e-14
140	0.651055	1.08113e-14
145	0.269285	4.4717e-15
150	0.111313	1.84843e-15
155	0.0462302	7.67688e-16
160	0.0191739	3.18397e-16
165	0.00795266	1.3206e-16
170	0.00330955	5.49576e-17
175	0.00137595	2.28488e-17
180	0.000572299	9.50347e-18
185	0.000238327	3.9576e-18
190	9.93137e-05	1.64918e-18
195	4.13088e-05	6.85965e-19
200	1.72185e-05	2.85926e-19
205	7.17699e-06	1.1918e-19
210	3.00727e-06	4.9938e-20
215	1.2555e-06	2.08486e-20
220	5.23601e-07	8.69481e-21
225	2.18887e-07	3.63478e-21
230	9.1685e-08	1.5225e-21
235	3.83217e-08	6.36361e-22
240	1.60254e-08	2.66114e-22
245	6.71055e-09	1.11434e-22
250	2.81965e-09	4.68225e-23
255	1.18124e-09	1.96154e-23
260	4.92733e-10	8.18222e-24
265	2.06747e-10	3.4332e-24
270	8.69808e-11	1.44438e-24
275	3.6477e-11	6.05728e-25
280	1.52899e-11	2.539e-25
285	6.4227e-12	1.06654e-25
290	2.69665e-12	4.478e-26
295	1.13211e-12	1.87996e-26
300	4.76005e-13	7.90444e-27

## Sheet: FigS2
Panel A								Panel B
Time	Subjective Solar Elevation	ERG_response	ERG_rollingmean					Lomb-Scargle Power	Lomb-Scargle Period
2016-01-20 16:00:00	-13.45	352						0.0690109	1.00369
2016-01-20 16:15:00	-14.03	364						0.0282802	1.00866
2016-01-20 16:30:00	-14.63	411						0.0446941	1.01368
2016-01-20 16:45:00	-15.25	396	393.286					0.0935644	1.01875
2016-01-20 17:00:00	-15.89	394	394.714					0.123254	1.02387
2016-01-20 17:15:00	-16.56	441	392.714					0.106543	1.02904
2016-01-20 17:30:00	-17.24	395	383.571					0.0633006	1.03426
2016-01-20 17:45:00	-17.93	362	378					0.0278159	1.03954
2016-01-20 18:00:00	-18.86	350	372.714					0.0143484	1.04487
2016-01-20 18:15:00	-19.57	347	362.429					0.0114427	1.05026
2016-01-20 18:30:00	-20.29	357	360					0.0062987	1.0557
2016-01-20 18:45:00	-21	357	361.857					0.00200282	1.0612
2016-01-20 19:00:00	-21.72	369	360.429					0.00730066	1.06675
2016-01-20 19:15:00	-22.43	378	360					0.0177986	1.07237
2016-01-20 19:30:00	-23.13	375	358.714					0.0192119	1.07804
2016-01-20 19:45:00	-23.82	340	359.857					0.00831197	1.08378
2016-01-20 20:00:00	-24.5	344	362					0.00126439	1.08957
2016-01-20 20:15:00	-25.17	348	361.571					0.0145533	1.09543
2016-01-20 20:30:00	-25.81	365	362					0.041445	1.10135
2016-01-20 20:45:00	-26.43	384	370					0.0564508	1.10734
2016-01-20 21:00:00	-27.03	375	376.571					0.0438998	1.11339
2016-01-20 21:15:00	-27.6	378	387.429					0.0177674	1.11951
2016-01-20 21:30:00	-28.14	396	392.714					0.00495385	1.12569
2016-01-20 21:45:00	-28.64	390	395.714					0.0160318	1.13194
2016-01-20 22:00:00	-29.11	424	395					0.0353106	1.13827
2016-01-20 22:15:00	-29.54	402	397.286					0.0414798	1.14466
2016-01-20 22:30:00	-29.92	405	395					0.0304185	1.15113
2016-01-20 22:45:00	-30.27	370	393.143					0.0160842	1.15767
2016-01-20 23:00:00	-30.57	394	388.571					0.00997557	1.16429
2016-01-20 23:15:00	-30.82	380	380.571					0.0100903	1.17098
2016-01-20 23:30:00	-31.02	377	383.857					0.0101527	1.17775
2016-01-20 23:45:00	-31.18	392	396.571					0.0118391	1.18459
2016-01-21	-31.08	346	407.857					0.021705	1.19152
2016-01-21 00:15:00	-31.13	428	417.714					0.0384868	1.19853
2016-01-21 00:30:00	-31.13	459	433.286					0.0490957	1.20562
2016-01-21 00:45:00	-31.08	473	443.286					0.0426911	1.2128
2016-01-21 01:00:00	-30.98	449	446.571					0.023944	1.22006
2016-01-21 01:15:00	-30.83	486	448.714					0.00734109	1.22741
2016-01-21 01:30:00	-30.63	462	450					0.00263472	1.23485
2016-01-21 01:45:00	-30.39	369	447.429					0.00624765	1.24238
2016-01-21 02:00:00	-30.09	443	450.286					0.00914159	1.25
2016-01-21 02:15:00	-29.75	468	451.286					0.00817517	1.25772
2016-01-21 02:30:00	-29.37	455	453.571					0.00726965	1.26553
2016-01-21 02:45:00	-28.94	469	469.429					0.00924602	1.27344
2016-01-21 03:00:00	-28.48	493	473.571					0.012116	1.28145
2016-01-21 03:15:00	-27.98	478	473.286					0.0131787	1.28956
2016-01-21 03:30:00	-27.44	480	473.714					0.0133139	1.29777
2016-01-21 03:45:00	-26.88	472	462.286					0.0138983	1.30609
2016-01-21 04:00:00	-26.28	466	441.857					0.0137118	1.31452
2016-01-21 04:15:00	-25.66	458	422.571					0.0105333	1.32305
2016-01-21 04:30:00	-25.02	389	404.143					0.00613619	1.3317
2016-01-21 04:45:00	-24.36	350	385.571					0.0047513	1.34046
2016-01-21 05:00:00	-23.68	343	369.143					0.00645646	1.34934
2016-01-21 05:15:00	-22.99	351	351					0.00593132	1.35833
2016-01-21 05:30:00	-22.28	342	346.429					0.00144857	1.36745
2016-01-21 05:45:00	-21.58	351	348.571					0.00110786	1.37669
2016-01-21 06:00:00	-20.86	331	350.429					0.0133704	1.38605
2016-01-21 06:15:00	-20.15	357	349.857					0.031568	1.39555
2016-01-21 06:30:00	-19.43	365	353.857					0.0357475	1.40517
2016-01-21 06:45:00	-18.72	356	351.857					0.0178695	1.41493
2016-01-21 07:00:00	-18.02	347	344.857					0.00148676	1.42483
2016-01-21 07:15:00	-17.33	370	336					0.0252008	1.43486
2016-01-21 07:30:00	-16.65	337	325					0.100097	1.44504
2016-01-21 07:45:00	-15.99	282	314.857					0.187183	1.45536
2016-01-21 08:00:00	-15.34	295	306.429					0.225285	1.46583
2016-01-21 08:15:00	-14.72	288	295					0.189626	1.47645
2016-01-21 08:30:00	-14.11	285	288					0.116961	1.48723
2016-01-21 08:45:00	-13.35	288	288.429					0.0634595	1.49816
2016-01-21 09:00:00	-12.8	290	285.714					0.0574793	1.50926
2016-01-21 09:15:00	-12.27	288	284.429					0.076854	1.52052
2016-01-21 09:30:00	-11.78	285	284.143					0.0803226	1.53195
2016-01-21 09:45:00	-11.32	276	281.571					0.0533534	1.54356
2016-01-21 10:00:00	-10.9	279	277.571					0.0211725	1.55534
2016-01-21 10:15:00	-10.51	283	274.714					0.0182228	1.56731
2016-01-21 10:30:00	-10.16	270	270.714					0.056154	1.57946
2016-01-21 10:45:00	-9.85	262	268.429					0.116531	1.5918
2016-01-21 11:00:00	-9.58	268	264.429					0.167637	1.60433
2016-01-21 11:15:00	-9.36	257	259					0.188203	1.61706
2016-01-21 11:30:00	-9.18	260	258					0.170707	1.63
2016-01-21 11:45:00	-9.04	251	258.714					0.125182	1.64315
2016-01-21 12:00:00	-8.94	245	256.143					0.0679534	1.6565
2016-01-21 12:15:00	-8.89	263	257.286					0.0220484	1.67008
2016-01-21 12:30:00	-8.89	267	255.286					0.00136981	1.68388
2016-01-21 12:45:00	-8.93	250	254.857					0.00673071	1.69792
2016-01-21 13:00:00	-9.02	265	254.429					0.0240587	1.71218
2016-01-21 13:15:00	-9.14	246	254.857					0.0348334	1.72669
2016-01-21 13:30:00	-9.32	248	252.714					0.0294348	1.74145
2016-01-21 13:45:00	-9.53	242	252.143					0.015112	1.75647
2016-01-21 14:00:00	-9.79	266	251.286					0.0118443	1.77174
2016-01-21 14:15:00	-10.09	252	253.714					0.0344924	1.78728
2016-01-21 14:30:00	-10.43	246	255.857					0.0742772	1.8031
2016-01-21 14:45:00	-10.81	259	258.857					0.0988758	1.8192
2016-01-21 15:00:00	-11.22	263	258.143					0.0824846	1.83559
2016-01-21 15:15:00	-11.68	263	259.143					0.0346518	1.85227
2016-01-21 15:30:00	-12.16	263	258.857					0.00187036	1.86927
2016-01-21 15:45:00	-12.68	261	258.857					0.0235826	1.88657
2016-01-21 16:00:00	-13.22	259	256.286					0.0880127	1.90421
2016-01-21 16:15:00	-13.8	244	253.857					0.13991	1.92217
2016-01-21 16:30:00	-14.4	259	248.714					0.137834	1.94048
2016-01-21 16:45:00	-15.02	245	245					0.102164	1.95913
2016-01-21 17:00:00	-15.67	246	241.286					0.0883612	1.97816
2016-01-21 17:15:00	-16.33	227	238.286					0.12026	1.99755
2016-01-21 17:30:00	-17.01	235	235.714					0.154904	2.01733
2016-01-21 17:45:00	-17.7	233	235.143					0.135399	2.0375
2016-01-21 18:00:00	-18.65	223	239.714					0.0653371	2.05808
2016-01-21 18:15:00	-19.36	241	242					0.0117266	2.07908
2016-01-21 18:30:00	-20.07	241	243.429					0.0289741	2.10052
2016-01-21 18:45:00	-20.79	278	245.143					0.0923397	2.1224
2016-01-21 19:00:00	-21.5	243	249.857					0.12613	2.14474
2016-01-21 19:15:00	-22.21	245	257.429					0.0917664	2.16755
2016-01-21 19:30:00	-22.92	245	263.714					0.0301036	2.19086
2016-01-21 19:45:00	-23.61	256	266					0.00318068	2.21467
2016-01-21 20:00:00	-24.29	294	273.143					0.0197987	2.23901
2016-01-21 20:15:00	-24.95	285	279.286					0.0365955	2.26389
2016-01-21 20:30:00	-25.6	294	285.286					0.0243476	2.28933
2016-01-21 20:45:00	-26.22	293	290					0.00392638	2.31534
2016-01-21 21:00:00	-26.82	288	291.714					0.00766659	2.34195
2016-01-21 21:15:00	-27.39	287	296.429					0.0262995	2.36919
2016-01-21 21:30:00	-27.92	289	297.857					0.0275421	2.39706
2016-01-21 21:45:00	-28.43	306	297					0.0185127	2.4256
2016-01-21 22:00:00	-28.9	318	296.857					0.0495253	2.45482
2016-01-21 22:15:00	-29.33	304	299.143					0.140548	2.48476
2016-01-21 22:30:00	-29.71	287	295.857					0.225088	2.51543
2016-01-21 22:45:00	-30.06	287	290.143					0.223296	2.54688
2016-01-21 23:00:00	-30.36	303	279.143					0.161038	2.57911
2016-01-21 23:15:00	-30.61	266	269.571					0.169454	2.61218
2016-01-21 23:30:00	-30.82	266	260.714					0.34262	2.6461
2016-01-21 23:45:00	-30.97	241	251.429					0.600208	2.68092
2016-01-22	-30.87	237	238.571					0.743027	2.71667
2016-01-22 00:15:00	-30.92	225	230.714					0.669972	2.75338
2016-01-22 00:30:00	-30.92	222	221.143					0.51169	2.7911
2016-01-22 00:45:00	-30.88	213	217.571					0.468221	2.82986
2016-01-22 01:00:00	-30.78	211	213.571					0.595791	2.86972
2016-01-22 01:15:00	-30.63	199	211					0.741809	2.91071
2016-01-22 01:30:00	-30.43	216	209					0.722201	2.9529
2016-01-22 01:45:00	-30.18	209	209.714					0.5233	2.99632
2016-01-22 02:00:00	-29.89	207	210.714					0.27339	3.04104
2016-01-22 02:15:00	-29.55	208	215.286					0.109889	3.08712
2016-01-22 02:30:00	-29.17	218	214.714					0.0594752	3.13462
2016-01-22 02:45:00	-28.74	218	216.429					0.105987	3.18359
2016-01-22 03:00:00	-28.28	231	216.714					0.253147	3.23413
2016-01-22 03:15:00	-27.78	212	216.714					0.47627	3.28629
2016-01-22 03:30:00	-27.25	221	215.286					0.631804	3.34016
2016-01-22 03:45:00	-26.68	209	213					0.56707	3.39583
2016-01-22 04:00:00	-26.09	208	208.714					0.291603	3.45339
2016-01-22 04:15:00	-25.47	208	207.429					0.0626503	3.51293
2016-01-22 04:30:00	-24.83	202	204.857					0.122513	3.57456
2016-01-22 04:45:00	-24.16	201	204					0.429077	3.63839
2016-01-22 05:00:00	-23.49	203	203.286					0.661244	3.70455
2016-01-22 05:15:00	-22.79	203	204					0.564289	3.77315
2016-01-22 05:30:00	-22.09	203	206.143					0.262867	3.84434
2016-01-22 05:45:00	-21.38	203	205.286					0.0450568	3.91827
2016-01-22 06:00:00	-20.67	213	203.286					0.055108	3.9951
2016-01-22 06:15:00	-19.95	217	202.143					0.141635	4.075
2016-01-22 06:30:00	-19.24	195	202.571					0.118409	4.15816
2016-01-22 06:45:00	-18.53	189	201.429					0.0533285	4.24479
2016-01-22 07:00:00	-17.67	195	199.286					0.170923	4.33511
2016-01-22 07:15:00	-16.97	206	197.714					0.505236	4.42935
2016-01-22 07:30:00	-16.28	195	198.714					0.780968	4.52778
2016-01-22 07:45:00	-15.61	198	202.571					0.742508	4.63068
2016-01-22 08:00:00	-14.96	206	204.286					0.530381	4.73837
2016-01-22 08:15:00	-14.33	202						0.471207	4.85119
2016-01-22 08:30:00	-13.72	216						0.672097	4.96951
2016-01-22 08:45:00	-13.14	207						0.81836	5.09375
								0.599832	5.22436
								0.181342	5.36184
								0.0554191	5.50676
								0.461893	5.65972
								1.03281	5.82143
								1.27465	5.99265
								1.10929	6.17424
								1.01399	6.36719
								1.26127	6.57258
								1.54792	6.79167
								1.25547	7.02586
								0.530313	7.27679
								0.0173236	7.5463
								0.240072	7.83654
								0.886597	8.15
								1.21865	8.48958
								1.19287	8.8587
								1.43701	9.26136
								2.41188	9.70238
								3.48531	10.1875
								3.60039	10.7237
								2.22001	11.3194
								0.598707	11.9853
								0.10903	12.7344
								1.09943	13.5833
								3.33002	14.5536
								6.32282	15.6731
								10.5909	16.9792
								14.3537	18.5227
								16.2657	20.375
								12.1297	22.6389
								5.99692	25.4688
								6.99674	29.1071
